# Supplementary material for: Extraction Protocol for Parallel Analysis of Proteins and DNA from Ancient Teeth and Dental Calculus
Source: J Proteome Res. 2023 Sep 12;22(10):3311–9. doi: 10.1021/acs.jproteome.3c00370 (PMC10563166; doi:10.1021/acs.jproteome.3c00370)
Supplement: Supplementary file 5 — pr3c00370_si_005.xlsx [file pr3c00370_si_005.xlsx]

## Sheet: Description
	Protein list for each sample is on separate sheet
	Column description appear when pointing the cursor on header cell
	There is possibility to filter by selecting dropdown arrow in header cells

## Sheet: CA05_1
Prot Group		Accession	Description	MW [kDa]	calc. pI	Area	Area (%)	ppm	Sum(Coverage)	Sum(# Proteins)	Sum(# Peptides)	Sum(# Unique Peptides)	Sum(# PSMs)	# AAs	Is Master Protein	# Peptides A3	# Peptides A5	# Peptides A7	# PSM A3	# PSM A5	# PSM A7	Coverage A3	Coverage A5	Coverage A7	Score A3	Score A5	Score A7	Group #Peptides	Is Prot OK?
1	64	P02452	Collagen alpha-1(I) chain OS=Homo sapiens (Human) OX=9606 GN=COL1A1 PE=1 SV=5 - [CO1A1_HUMAN]	138.9	5.8	6373000000	52.1985	521985	0.5628	1	65	63	641	1464	True		65			641			0.5628			17930.3		65	Master
2	51	P08123	Collagen alpha-2(I) chain OS=Homo sapiens (Human) OX=9606 GN=COL1A2 PE=1 SV=7 - [CO1A2_HUMAN]	129.2	8.95	2263000000	18.5353	185353	0.5168	1	53	53	262	1366	True		53			262			0.5168			7953.51		53	Master
3	108	Q9NZW4	Dentin sialophosphoprotein OS=Homo sapiens (Human) OX=9606 GN=DSPP PE=1 SV=2 - [DSPP_HUMAN]	131.1	3.87	747200000	6.12	61200	0.1222	1	15	15	77	1301	True		15			77			0.1222			2293.14		15	Master
4	106	Q13316	Dentin matrix acidic phosphoprotein 1 OS=Homo sapiens (Human) OX=9606 GN=DMP1 PE=1 SV=2 - [DMP1_HUMAN]	55.7	4.15	633600000	5.18955	51895.5	0.1345	1	6	6	20	513	True		6			20			0.1345			578.78		6	Master
5	118	P10451	Osteopontin OS=Homo sapiens (Human) OX=9606 GN=SPP1 PE=1 SV=1 - [OSTP_HUMAN]	35.4	4.58	462600000	3.78896	37889.6	0.1752	1	4	4	31	314	True		4			31			0.1752			1349.22		4	Master
6	112	P02458	Collagen alpha-1(II) chain OS=Homo sapiens (Human) OX=9606 GN=COL2A1 PE=1 SV=3 - [CO2A1_HUMAN]	141.7	6.92	370000000	3.03051	30305.1	0.0605	1	6	2	28	1487	True		6			28			0.0605			731.65		6	Master
7	65	P02461	Collagen alpha-1(III) chain OS=Homo sapiens (Human) OX=9606 GN=COL3A1 PE=1 SV=4 - [CO3A1_HUMAN]	138.5	6.61	148100000	1.21302	12130.2	0.2251	1	22	21	52	1466	True		22			52			0.2251			1296.22		22	Master
8	34	P06454	Prothymosin alpha OS=Homo sapiens (Human) OX=9606 GN=PTMA PE=1 SV=2 - [PTMA_HUMAN]	12.2	3.78	83350000	0.682684	6826.84	0.3604	1	6	6	15	111	True		6			15			0.3604			604.23		6	Master
9	60	P02765	Alpha-2-HS-glycoprotein OS=Homo sapiens (Human) OX=9606 GN=AHSG PE=1 SV=2 - [FETUA_HUMAN]	39.3	5.72	81470000	0.667286	6672.86	0.1935	1	5	5	23	367	True		5			23			0.1935			314.04		5	Master
10	109	Q9NP70	Ameloblastin OS=Homo sapiens (Human) OX=9606 GN=AMBN PE=1 SV=1 - [AMBN_HUMAN]	48.3	4.92	54220000	0.444093	4440.93	0.0358	1	2	2	6	447	True		2			6			0.0358			220.27		2	Master
11	46	P25311	Zinc-alpha-2-glycoprotein OS=Homo sapiens (Human) OX=9606 GN=AZGP1 PE=1 SV=2 - [ZA2G_HUMAN]	34.2	6.05	49420000	0.404778	4047.78	0.0336	1	1	1	1	298	True		1			1			0.0336			57.24		1	Master
12	104	P00734	Prothrombin OS=Homo sapiens (Human) OX=9606 GN=F2 PE=1 SV=2 - [THRB_HUMAN]	70	5.9	47860000	0.392001	3920.01	0.1479	1	7	7	20	622	True		7			20			0.1479			626.95		7	Master
13	92	Q99983	Osteomodulin OS=Homo sapiens (Human) OX=9606 GN=OMD PE=1 SV=1 - [OMD_HUMAN]	49.5	5.59	47280000	0.38725	3872.5	0.0428	1	2	2	9	421	True		2			9			0.0428			282.53		2	Master
14	52	P08493	Matrix Gla protein OS=Homo sapiens (Human) OX=9606 GN=MGP PE=1 SV=2 - [MGP_HUMAN]	12.3	9.67	46420000	0.380206	3802.06	0.1165	1	2	2	24	103	True		2			24			0.1165			434.04		2	Master
15	70	P05089	Arginase-1 OS=Homo sapiens (Human) OX=9606 GN=ARG1 PE=1 SV=2 - [ARGI1_HUMAN]	34.7	7.21	40710000	0.333438	3334.38	0.0342	1	1	1	1	322	True		1			1			0.0342			39.58		1	Master
16	41	Q5T750	Skin-specific protein 32 OS=Homo sapiens (Human) OX=9606 GN=XP32 PE=1 SV=1 - [XP32_HUMAN]	26.2	7.97	39380000	0.322545	3225.45	0.032	1	1	1	2	250	True		1			2			0.032			73.96		1	Master
17	124	P21815	Bone sialoprotein 2 OS=Homo sapiens (Human) OX=9606 GN=IBSP PE=1 SV=4 - [SIAL_HUMAN]	35.1	4.18	38760000	0.317467	3174.67	0.0347	1	1	1	1	317	True		1			1			0.0347			55.87		1	Master
18	113	P21810	Biglycan OS=Homo sapiens (Human) OX=9606 GN=BGN PE=1 SV=2 - [PGS1_HUMAN]	41.6	7.52	31180000	0.255382	2553.82	0.0272	1	1	1	4	368	True		1			4			0.0272			115.15		1	Master
19	47	Q86YZ3	Hornerin OS=Homo sapiens (Human) OX=9606 GN=HRNR PE=1 SV=2 - [HORN_HUMAN]	282.2	10.04	27360000	0.224094	2240.94	0.0649	1	6	6	10	2850	True		6			10			0.0649			334		6	Master
20	21	P14625	Endoplasmin OS=Homo sapiens (Human) OX=9606 GN=HSP90B1 PE=1 SV=1 - [ENPL_HUMAN]	92.4	4.84	26360000	0.215903	2159.03	0.0224	1	2	2	4	803	True		2			4			0.0224			160.35		2	Master
21	44	P02763	Alpha-1-acid glycoprotein 1 OS=Homo sapiens (Human) OX=9606 GN=ORM1 PE=1 SV=1 - [A1AG1_HUMAN]	23.5	5.02	26260000	0.215084	2150.84	0.2139	1	4	4	8	201	True		4			8			0.2139			263.75		4	Master
22	45	P12273	Prolactin-inducible protein OS=Homo sapiens (Human) OX=9606 GN=PIP PE=1 SV=1 - [PIP_HUMAN]	16.6	8.05	25300000	0.207221	2072.21	0.0822	1	1	1	2	146	True		1			2			0.0822			66.41		1	Master
23	107	P05997	Collagen alpha-2(V) chain OS=Homo sapiens (Human) OX=9606 GN=COL5A2 PE=1 SV=3 - [CO5A2_HUMAN]	144.8	6.46	22090000	0.18093	1809.3	0.1001	1	9	8	19	1499	True		9			19			0.1001			409.77		9	Master
24	57	P81605	Dermcidin OS=Homo sapiens (Human) OX=9606 GN=DCD PE=1 SV=2 - [DCD_HUMAN]	11.3	6.54	21580000	0.176753	1767.53	0.2273	1	3	3	3	110	True		3			3			0.2273			103.25		3	Master
25	59	P20908	Collagen alpha-1(V) chain OS=Homo sapiens (Human) OX=9606 GN=COL5A1 PE=1 SV=3 - [CO5A1_HUMAN]	183.4	5.06	18420000	0.15087	1508.7	0.0125	1	3	3	5	1838	True		3			5			0.0125			138.74		3	Master
26	13	P60709	Actin, cytoplasmic 1 OS=Homo sapiens (Human) OX=9606 GN=ACTB PE=1 SV=1 - [ACTB_HUMAN]	41.7	5.48	16370000	0.13408	1340.8	0.0533	2	2	2	2	375	True		2			2			0.0533			64.84		2	Master
26	13	P63261	Actin, cytoplasmic 2 OS=Homo sapiens (Human) OX=9606 GN=ACTG1 PE=1 SV=1 - [ACTG_HUMAN]	41.8	5.48	16370000	0.13408	1340.8	0.0533	2	2	2	2	375	False		2			2			0.0533			64.84		2	OK
27	79	P22531	Small proline-rich protein 2E OS=Homo sapiens (Human) OX=9606 GN=SPRR2E PE=2 SV=2 - [SPR2E_HUMAN]	7.8	8.31	16290000	0.133424	1334.24	0.25	6	1	1	2	72	True		1			2			0.25			70.78		1	Master
27	79	P35326	Small proline-rich protein 2A OS=Homo sapiens (Human) OX=9606 GN=SPRR2A PE=1 SV=1 - [SPR2A_HUMAN]	8	8.43	16290000	0.133424	1334.24	0.25	6	1	1	2	72	False		1			2			0.25			70.78		1	OK
27	79	P35325	Small proline-rich protein 2B OS=Homo sapiens (Human) OX=9606 GN=SPRR2B PE=2 SV=1 - [SPR2B_HUMAN]	8	8.43	16290000	0.133424	1334.24	0.25	6	1	1	2	72	False		1			2			0.25			70.78		1	OK
27	79	P22532	Small proline-rich protein 2D OS=Homo sapiens (Human) OX=9606 GN=SPRR2D PE=2 SV=2 - [SPR2D_HUMAN]	7.9	8.37	16290000	0.133424	1334.24	0.125	6	1	1	2	72	False		1			2			0.125			70.78		1	OK
27	79	Q96RM1	Small proline-rich protein 2F OS=Homo sapiens (Human) OX=9606 GN=SPRR2F PE=3 SV=1 - [SPR2F_HUMAN]	7.8	8.31	16290000	0.133424	1334.24	0.125	6	1	1	2	72	False		1			2			0.125			70.78		1	OK
27	79	Q9BYE4	Small proline-rich protein 2G OS=Homo sapiens (Human) OX=9606 GN=SPRR2G PE=3 SV=1 - [SPR2G_HUMAN]	8.2	7.96	16290000	0.133424	1334.24	0.1233	6	1	1	2	73	False		1			2			0.1233			70.78		1	OK
28	96	Q14515	SPARC-like protein 1 OS=Homo sapiens (Human) OX=9606 GN=SPARCL1 PE=1 SV=2 - [SPRL1_HUMAN]	75.2	4.81	15670000	0.128346	1283.46	0.0422	1	2	2	3	664	True		2			3			0.0422			110.13		2	Master
29	89	P05067	Amyloid-beta precursor protein OS=Homo sapiens (Human) OX=9606 GN=APP PE=1 SV=3 - [A4_HUMAN]	86.9	4.82	15360000	0.125807	1258.07	0.0286	1	2	2	3	770	True		2			3			0.0286			113.26		2	Master
30	38	P01009	Alpha-1-antitrypsin OS=Homo sapiens (Human) OX=9606 GN=SERPINA1 PE=1 SV=3 - [A1AT_HUMAN]	46.7	5.59	13270000	0.108689	1086.89	0.0861	1	3	3	4	418	True		3			4			0.0861			110.68		3	Master
31	88	P20962	Parathymosin OS=Homo sapiens (Human) OX=9606 GN=PTMS PE=1 SV=2 - [PTMS_HUMAN]	11.5	4.16	13230000	0.108361	1083.61	0.1078	1	1	1	1	102	True		1			1			0.1078			50.53		1	Master
32	53	Q08188	Protein-glutamine gamma-glutamyltransferase E OS=Homo sapiens (Human) OX=9606 GN=TGM3 PE=1 SV=4 - [TGM3_HUMAN]	76.6	5.86	12530000	0.102628	1026.28	0.088	1	5	5	6	693	True		5			6			0.088			134.38		5	Master
33	115	Q9Y240	C-type lectin domain family 11 member A OS=Homo sapiens (Human) OX=9606 GN=CLEC11A PE=1 SV=1 - [CLC11_HUMAN]	35.7	5.16	12420000	0.101727	1017.27	0.0372	1	1	1	1	323	True		1			1			0.0372			46.75		1	Master
34	9	P07355	Annexin A2 OS=Homo sapiens (Human) OX=9606 GN=ANXA2 PE=1 SV=2 - [ANXA2_HUMAN]	38.6	7.75	12290000	0.100662	1006.62	0.0265	1	1	1	1	339	True		1			1			0.0265			60.07		1	Master
35	72	Q9NZT1	Calmodulin-like protein 5 OS=Homo sapiens (Human) OX=9606 GN=CALML5 PE=1 SV=2 - [CALL5_HUMAN]	15.9	4.44	12290000	0.100662	1006.62	0.1301	1	2	2	2	146	True		2			2			0.1301			55.81		2	Master
36	48	P28799	Progranulin OS=Homo sapiens (Human) OX=9606 GN=GRN PE=1 SV=2 - [GRN_HUMAN]	63.5	6.83	11880000	0.097304	973.04	0.0236	1	1	1	1	593	True		1			1			0.0236			61.54		1	Master
37	93	P04004	Vitronectin OS=Homo sapiens (Human) OX=9606 GN=VTN PE=1 SV=1 - [VTNC_HUMAN]	54.3	5.8	11550000	0.0946011	946.011	0.1004	1	3	3	7	478	True		3			7			0.1004			196.41		3	Master
38	123	O15240	Neurosecretory protein VGF OS=Homo sapiens (Human) OX=9606 GN=VGF PE=1 SV=2 - [VGF_HUMAN]	67.2	4.78	9949000	0.081488	814.88	0.0683	1	3	3	5	615	True		3			5			0.0683			160.46		3	Master
39	31	P32119	Peroxiredoxin-2 OS=Homo sapiens (Human) OX=9606 GN=PRDX2 PE=1 SV=5 - [PRDX2_HUMAN]	21.9	5.97	9866000	0.0808082	808.082	0.0556	2	1	1	3	198	True		1			3			0.0556			103.69		1	Master
39	31	Q06830	Peroxiredoxin-1 OS=Homo sapiens (Human) OX=9606 GN=PRDX1 PE=1 SV=1 - [PRDX1_HUMAN]	22.1	8.13	9866000	0.0808082	808.082	0.0553	2	1	1	3	199	False		1			3			0.0553			103.69		1	OK
40	122	P10645	Chromogranin-A OS=Homo sapiens (Human) OX=9606 GN=CHGA PE=1 SV=7 - [CMGA_HUMAN]	50.7	4.6	9422000	0.0771716	771.716	0.0656	1	3	3	3	457	True		3			3			0.0656			97.85		3	Master
41	27	P69905	Hemoglobin subunit alpha OS=Homo sapiens (Human) OX=9606 GN=HBA2 PE=1 SV=2 - [HBA_HUMAN]	15.2	8.68	9152000	0.0749601	749.601	0.2676	1	4	4	6	142	True		4			6			0.2676			143.88		4	Master
42	50	P80723	Brain acid soluble protein 1 OS=Homo sapiens (Human) OX=9606 GN=BASP1 PE=1 SV=2 - [BASP1_HUMAN]	22.7	4.63	8920000	0.0730599	730.599	0.0617	1	1	1	1	227	True		1			1			0.0617			38.75		1	Master
43	111	P00742	Coagulation factor X OS=Homo sapiens (Human) OX=9606 GN=F10 PE=1 SV=2 - [FA10_HUMAN]	54.7	5.94	8349000	0.0683831	683.831	0.043	1	2	2	3	488	True		2			3			0.043			80.64		2	Master
44	94	Q93062	RNA-binding protein with multiple splicing OS=Homo sapiens (Human) OX=9606 GN=RBPMS PE=1 SV=1 - [RBPMS_HUMAN]	21.8	8.07	8015000	0.0656474	656.474	0.0357	2	1	1	1	196	True		1			1			0.0357			33.67		1	Master
44	94	Q6ZRY4	RNA-binding protein with multiple splicing 2 OS=Homo sapiens (Human) OX=9606 GN=RBPMS2 PE=1 SV=1 - [RBPS2_HUMAN]	22.5	8.6	8015000	0.0656474	656.474	0.0335	2	1	1	1	209	False		1			1			0.0335			33.67		1	OK
45	32	P68871	Hemoglobin subunit beta OS=Homo sapiens (Human) OX=9606 GN=HBB PE=1 SV=2 - [HBB_HUMAN]	16	7.28	7708000	0.0631329	631.329	0.0884	1	1	1	1	147	True		1			1			0.0884			49.09		1	Master
46	42	P59665	Neutrophil defensin 1 OS=Homo sapiens (Human) OX=9606 GN=DEFA1 PE=1 SV=1 - [DEF1_HUMAN]	10.2	6.99	7304000	0.0598239	598.239	0.0957	2	1	1	1	94	True		1			1			0.0957			39.14		1	Master
46	42	P59666	Neutrophil defensin 3 OS=Homo sapiens (Human) OX=9606 GN=DEFA3 PE=1 SV=1 - [DEF3_HUMAN]	10.2	5.99	7304000	0.0598239	598.239	0.0957	2	1	1	1	94	False		1			1			0.0957			39.14		1	OK
47	14	P0CG48	Polyubiquitin-C OS=Homo sapiens (Human) OX=9606 GN=UBC PE=1 SV=3 - [UBC_HUMAN]	77	7.66	6985000	0.0572111	572.111	0.3285	4	2	2	2	685	True		2			2			0.3285			58.6		2	Master
47	14	P62987	Ubiquitin-60S ribosomal protein L40 OS=Homo sapiens (Human) OX=9606 GN=UBA52 PE=1 SV=2 - [RL40_HUMAN]	14.7	9.83	6985000	0.0572111	572.111	0.1953	4	2	2	2	128	False		2			2			0.1953			58.6		2	OK
47	14	P62979	Ubiquitin-40S ribosomal protein S27a OS=Homo sapiens (Human) OX=9606 GN=RPS27A PE=1 SV=2 - [RS27A_HUMAN]	18	9.64	6985000	0.0572111	572.111	0.1603	4	2	2	2	156	False		2			2			0.1603			58.6		2	OK
47	14	P0CG47	Polyubiquitin-B OS=Homo sapiens (Human) OX=9606 GN=UBB PE=1 SV=1 - [UBB_HUMAN]	25.7	7.43	6985000	0.0572111	572.111	0.3275	4	2	2	2	229	False		2			2			0.3275			58.6		2	OK
48	7	P62805	Histone H4 OS=Homo sapiens (Human) OX=9606 GN=H4C5 PE=1 SV=2 - [H4_HUMAN]	11.4	11.36	6823000	0.0558843	558.843	0.0971	1	1	1	1	103	True		1			1			0.0971			46.6		1	Master
49	49	Q8WVV4	Protein POF1B OS=Homo sapiens (Human) OX=9606 GN=POF1B PE=1 SV=3 - [POF1B_HUMAN]	68	6.32	6782000	0.0555485	555.485	0.017	1	1	1	1	589	True		1			1			0.017			42.04		1	Master
50	67	Q8IW75	Serpin A12 OS=Homo sapiens (Human) OX=9606 GN=SERPINA12 PE=1 SV=1 - [SPA12_HUMAN]	47.1	9.29	6499000	0.0532305	532.305	0.0193	1	1	1	1	414	True		1			1			0.0193			30.14		1	Master
51	87	Q9NQ38	Serine protease inhibitor Kazal-type 5 OS=Homo sapiens (Human) OX=9606 GN=SPINK5 PE=1 SV=2 - [ISK5_HUMAN]	120.6	8.06	6196000	0.0507488	507.488	0.0085	1	1	1	1	1064	True		1			1			0.0085			27.69		1	Master
52	116	P01042	Kininogen-1 OS=Homo sapiens (Human) OX=9606 GN=KNG1 PE=1 SV=2 - [KNG1_HUMAN]	71.9	6.81	6162000	0.0504703	504.703	0.0357	1	2	2	2	644	True		2			2			0.0357			82.57		2	Master
53	83	P12110	Collagen alpha-2(VI) chain OS=Homo sapiens (Human) OX=9606 GN=COL6A2 PE=1 SV=4 - [CO6A2_HUMAN]	108.5	6.21	6131000	0.0502164	502.164	0.0088	1	1	1	1	1019	True		1			1			0.0088			26.78		1	Master
54	86	Q02952	A-kinase anchor protein 12 OS=Homo sapiens (Human) OX=9606 GN=AKAP12 PE=1 SV=4 - [AKA12_HUMAN]	191.4	4.41	6086000	0.0498478	498.478	0.0236	1	3	3	3	1782	True		3			3			0.0236			124.64		3	Master
55	37	P62328	Thymosin beta-4 OS=Homo sapiens (Human) OX=9606 GN=TMSB4X PE=1 SV=2 - [TYB4_HUMAN]	5	5.06	5674000	0.0464733	464.733	0.4318	1	2	2	2	44	True		2			2			0.4318			55.92		2	Master
56	35	Q5TZA2	Rootletin OS=Homo sapiens (Human) OX=9606 GN=CROCC PE=1 SV=1 - [CROCC_HUMAN]	228.4	5.5	5326000	0.043623	436.23	0.0055	1	1	1	1	2017	True		1			1			0.0055			0		1	Master
57	119	P17936	Insulin-like growth factor-binding protein 3 OS=Homo sapiens (Human) OX=9606 GN=IGFBP3 PE=1 SV=2 - [IBP3_HUMAN]	31.7	8.69	5224000	0.0427876	427.876	0.0515	1	1	1	1	291	True		1			1			0.0515			41.75		1	Master
58	10	Q9BQE3	Tubulin alpha-1C chain OS=Homo sapiens (Human) OX=9606 GN=TUBA1C PE=1 SV=1 - [TBA1C_HUMAN]	49.9	5.1	5175000	0.0423862	423.862	0.0379	3	2	2	2	449	True		2			2			0.0379			70.31		2	Master
58	10	Q71U36	Tubulin alpha-1A chain OS=Homo sapiens (Human) OX=9606 GN=TUBA1A PE=1 SV=1 - [TBA1A_HUMAN]	50.1	5.06	5175000	0.0423862	423.862	0.0377	3	2	2	2	451	False		2			2			0.0377			70.31		2	OK
58	10	P68363	Tubulin alpha-1B chain OS=Homo sapiens (Human) OX=9606 GN=TUBA1B PE=1 SV=1 - [TBA1B_HUMAN]	50.1	5.06	5175000	0.0423862	423.862	0.0377	3	2	2	2	451	False		2			2			0.0377			70.31		2	OK
59	68	P07339	Cathepsin D OS=Homo sapiens (Human) OX=9606 GN=CTSD PE=1 SV=1 - [CATD_HUMAN]	44.5	6.54	5137000	0.042075	420.75	0.0194	1	1	1	1	412	True		1			1			0.0194			47.39		1	Master
60	8	P14618	Pyruvate kinase PKM OS=Homo sapiens (Human) OX=9606 GN=PKM PE=1 SV=4 - [KPYM_HUMAN]	57.9	7.84	5131000	0.0420258	420.258	0.0358	1	2	2	2	531	True		2			2			0.0358			72.2		2	Master
61	43	P0DOY2	Immunoglobulin lambda constant 2 OS=Homo sapiens (Human) OX=9606 GN=IGLC2 PE=1 SV=1 - [IGLC2_HUMAN]	11.3	7.24	4961000	0.0406334	406.334	0.0943	2	1	1	1	106	True		1			1			0.0943			71.9		1	Master
61	43	P0DOY3	Immunoglobulin lambda constant 3 OS=Homo sapiens (Human) OX=9606 GN=IGLC3 PE=1 SV=1 - [IGLC3_HUMAN]	11.3	7.24	4961000	0.0406334	406.334	0.0943	2	1	1	1	106	False		1			1			0.0943			71.9		1	OK
62	63	Q9NXE4	Sphingomyelin phosphodiesterase 4 OS=Homo sapiens (Human) OX=9606 GN=SMPD4 PE=1 SV=3 - [NSMA3_HUMAN]	97.7	8.27	4847000	0.0396997	396.997	0.0081	1	1	1	1	866	True		1			1			0.0081			44.79		1	Master
63	99	P05060	Secretogranin-1 OS=Homo sapiens (Human) OX=9606 GN=CHGB PE=1 SV=2 - [SCG1_HUMAN]	78.2	5.07	4741000	0.0388315	388.315	0.0931	1	5	5	6	677	True		5			6			0.0931			166.07		5	Master
64	81	Q8NFW1	Collagen alpha-1(XXII) chain OS=Homo sapiens (Human) OX=9606 GN=COL22A1 PE=2 SV=2 - [COMA1_HUMAN]	161	7.23	4722000	0.0386759	386.759	0.0185	1	2	2	2	1626	True		2			2			0.0185			48.55		2	Master
65	78	P67936	Tropomyosin alpha-4 chain OS=Homo sapiens (Human) OX=9606 GN=TPM4 PE=1 SV=3 - [TPM4_HUMAN]	28.5	4.69	4676000	0.0382991	382.991	0.0403	4	1	1	1	248	True		1			1			0.0403			29.75		1	Master
65	78	P09493	Tropomyosin alpha-1 chain OS=Homo sapiens (Human) OX=9606 GN=TPM1 PE=1 SV=2 - [TPM1_HUMAN]	32.7	4.74	4676000	0.0382991	382.991	0.0352	4	1	1	1	284	False		1			1			0.0352			29.75		1	OK
65	78	P07951	Tropomyosin beta chain OS=Homo sapiens (Human) OX=9606 GN=TPM2 PE=1 SV=1 - [TPM2_HUMAN]	32.8	4.7	4676000	0.0382991	382.991	0.0352	4	1	1	1	284	False		1			1			0.0352			29.75		1	OK
65	78	P06753	Tropomyosin alpha-3 chain OS=Homo sapiens (Human) OX=9606 GN=TPM3 PE=1 SV=2 - [TPM3_HUMAN]	32.9	4.72	4676000	0.0382991	382.991	0.0351	4	1	1	1	285	False		1			1			0.0351			29.75		1	OK
66	120	Q9UMD9	Collagen alpha-1(XVII) chain OS=Homo sapiens (Human) OX=9606 GN=COL17A1 PE=1 SV=3 - [COHA1_HUMAN]	150.3	8.79	4640000	0.0380043	380.043	0.008	1	1	1	3	1497	True		1			3			0.008			72.73		1	Master
67	66	P47929	Galectin-7 OS=Homo sapiens (Human) OX=9606 GN=LGALS7B PE=1 SV=2 - [LEG7_HUMAN]	15.1	7.62	4570000	0.0374309	374.309	0.1838	1	2	2	3	136	True		2			3			0.1838			120.6		2	Master
68	54	Q6ZMW3	Echinoderm microtubule-associated protein-like 6 OS=Homo sapiens (Human) OX=9606 GN=EML6 PE=2 SV=2 - [EMAL6_HUMAN]	217.8	7.44	4491000	0.0367839	367.839	0.0046	1	1	1	1	1958	True		1			1			0.0046			29.64		1	Master
69	11	O60814	Histone H2B type 1-K OS=Homo sapiens (Human) OX=9606 GN=H2BC12 PE=1 SV=3 - [H2B1K_HUMAN]	13.9	10.32	4451000	0.0364562	364.562	0.119	14	1	1	1	126	True		1			1			0.119			73.6		1	Master
69	11	Q99880	Histone H2B type 1-L OS=Homo sapiens (Human) OX=9606 GN=H2BC13 PE=1 SV=3 - [H2B1L_HUMAN]	13.9	10.32	4451000	0.0364562	364.562	0.119	14	1	1	1	126	False		1			1			0.119			73.6		1	OK
69	11	P57053	Histone H2B type F-S OS=Homo sapiens (Human) OX=9606 GN=H2BFS PE=1 SV=2 - [H2BFS_HUMAN]	13.9	10.37	4451000	0.0364562	364.562	0.119	14	1	1	1	126	False		1			1			0.119			73.6		1	OK
69	11	P33778	Histone H2B type 1-B OS=Homo sapiens (Human) OX=9606 GN=HIST1H2BB PE=1 SV=2 - [H2B1B_HUMAN]	13.9	10.32	4451000	0.0364562	364.562	0.119	14	1	1	1	126	False		1			1			0.119			73.6		1	OK
69	11	P62807	Histone H2B type 1-C/E/F/G/I OS=Homo sapiens (Human) OX=9606 GN=H2BC8 PE=1 SV=4 - [H2B1C_HUMAN]	13.9	10.32	4451000	0.0364562	364.562	0.119	14	1	1	1	126	False		1			1			0.119			73.6		1	OK
69	11	P58876	Histone H2B type 1-D OS=Homo sapiens (Human) OX=9606 GN=HIST1H2BD PE=1 SV=2 - [H2B1D_HUMAN]	13.9	10.32	4451000	0.0364562	364.562	0.119	14	1	1	1	126	False		1			1			0.119			73.6		1	OK
69	11	Q93079	Histone H2B type 1-H OS=Homo sapiens (Human) OX=9606 GN=HIST1H2BH PE=1 SV=3 - [H2B1H_HUMAN]	13.9	10.32	4451000	0.0364562	364.562	0.119	14	1	1	1	126	False		1			1			0.119			73.6		1	OK
69	11	P06899	Histone H2B type 1-J OS=Homo sapiens (Human) OX=9606 GN=H2BC11 PE=1 SV=3 - [H2B1J_HUMAN]	13.9	10.32	4451000	0.0364562	364.562	0.119	14	1	1	1	126	False		1			1			0.119			73.6		1	OK
69	11	Q99879	Histone H2B type 1-M OS=Homo sapiens (Human) OX=9606 GN=H2BC14 PE=1 SV=3 - [H2B1M_HUMAN]	14	10.32	4451000	0.0364562	364.562	0.119	14	1	1	1	126	False		1			1			0.119			73.6		1	OK
69	11	Q99877	Histone H2B type 1-N OS=Homo sapiens (Human) OX=9606 GN=H2BC15 PE=1 SV=3 - [H2B1N_HUMAN]	13.9	10.32	4451000	0.0364562	364.562	0.119	14	1	1	1	126	False		1			1			0.119			73.6		1	OK
69	11	P23527	Histone H2B type 1-O OS=Homo sapiens (Human) OX=9606 GN=HIST1H2BO PE=1 SV=3 - [H2B1O_HUMAN]	13.9	10.32	4451000	0.0364562	364.562	0.119	14	1	1	1	126	False		1			1			0.119			73.6		1	OK
69	11	Q5QNW6	Histone H2B type 2-F OS=Homo sapiens (Human) OX=9606 GN=HIST2H2BF PE=1 SV=3 - [H2B2F_HUMAN]	13.9	10.32	4451000	0.0364562	364.562	0.119	14	1	1	1	126	False		1			1			0.119			73.6		1	OK
69	11	Q16778	Histone H2B type 2-E OS=Homo sapiens (Human) OX=9606 GN=HIST2H2BE PE=1 SV=3 - [H2B2E_HUMAN]	13.9	10.32	4451000	0.0364562	364.562	0.119	14	1	1	1	126	False		1			1			0.119			73.6		1	OK
69	11	Q8N257	Histone H2B type 3-B OS=Homo sapiens (Human) OX=9606 GN=HIST3H2BB PE=1 SV=3 - [H2B3B_HUMAN]	13.9	10.32	4451000	0.0364562	364.562	0.119	14	1	1	1	126	False		1			1			0.119			73.6		1	OK
70	98	P13521	Secretogranin-2 OS=Homo sapiens (Human) OX=9606 GN=SCG2 PE=1 SV=2 - [SCG2_HUMAN]	70.9	4.75	4242000	0.0347444	347.444	0.0162	1	1	1	1	617	True		1			1			0.0162			38.67		1	Master
71	62	P0DP23	Calmodulin-1 OS=Homo sapiens (Human) OX=9606 GN=CALM1 PE=1 SV=1 - [CALM1_HUMAN]	16.8	4.22	4197000	0.0343758	343.758	0.1141	1	1	1	1	149	True		1			1			0.1141			38.61		1	Master
72	61	P27482	Calmodulin-like protein 3 OS=Homo sapiens (Human) OX=9606 GN=CALML3 PE=1 SV=2 - [CALL3_HUMAN]	16.9	4.42	4195000	0.0343595	343.595	0.0805	1	1	1	1	149	True		1			1			0.0805			49.02		1	Master
73	84	P29966	Myristoylated alanine-rich C-kinase substrate OS=Homo sapiens (Human) OX=9606 GN=MARCKS PE=1 SV=4 - [MARCS_HUMAN]	31.5	4.45	3902000	0.0319596	319.596	0.0964	1	2	2	3	332	True		2			3			0.0964			99.05		2	Master
74	16	P46821	Microtubule-associated protein 1B OS=Homo sapiens (Human) OX=9606 GN=MAP1B PE=1 SV=2 - [MAP1B_HUMAN]	270.5	4.81	3890000	0.0318613	318.613	0.0032	1	1	1	1	2468	True		1			1			0.0032			50.41		1	Master
75	33	P10599	Thioredoxin OS=Homo sapiens (Human) OX=9606 GN=TXN PE=1 SV=3 - [THIO_HUMAN]	11.7	4.92	3663000	0.0300021	300.021	0.1238	1	1	1	1	105	True		1			1			0.1238			70.28		1	Master
76	73	P31944	Caspase-14 OS=Homo sapiens (Human) OX=9606 GN=CASP14 PE=1 SV=2 - [CASPE_HUMAN]	27.7	5.58	3642000	0.0298301	298.301	0.095	1	2	2	2	242	True		2			2			0.095			52.76		2	Master
77	30	Q9H1E3	Nuclear ubiquitous casein and cyclin-dependent kinase substrate 1 OS=Homo sapiens (Human) OX=9606 GN=NUCKS1 PE=1 SV=1 - [NUCKS_HUMAN]	27.3	5.08	3261000	0.0267095	267.095	0.037	1	1	1	1	243	True		1			1			0.037			36.11		1	Master
78	110	P13942	Collagen alpha-2(XI) chain OS=Homo sapiens (Human) OX=9606 GN=COL11A2 PE=1 SV=5 - [COBA2_HUMAN]	171.7	6.21	3247000	0.0265948	265.948	0.0063	1	1	1	1	1736	True		1			1			0.0063			44.36		1	Master
79	75	Q6ZVX7	F-box only protein 50 OS=Homo sapiens (Human) OX=9606 GN=NCCRP1 PE=1 SV=1 - [FBX50_HUMAN]	30.8	6.62	3242000	0.0265538	265.538	0.0436	1	2	2	2	275	True		2			2			0.0436			135.14		2	Master
80	12	P06733	Alpha-enolase OS=Homo sapiens (Human) OX=9606 GN=ENO1 PE=1 SV=2 - [ENOA_HUMAN]	47.1	7.39	3186000	0.0260952	260.952	0.0737	1	2	2	2	434	True		2			2			0.0737			59.42		2	Master
81	102	P02748	Complement component C9 OS=Homo sapiens (Human) OX=9606 GN=C9 PE=1 SV=2 - [CO9_HUMAN]	63.1	5.59	3122000	0.025571	255.71	0.0161	1	1	1	1	559	True		1			1			0.0161			31.59		1	Master
82	82	P36955	Pigment epithelium-derived factor OS=Homo sapiens (Human) OX=9606 GN=SERPINF1 PE=1 SV=4 - [PEDF_HUMAN]	46.3	6.38	3083000	0.0252515	252.515	0.0598	1	2	2	2	418	True		2			2			0.0598			72.27		2	Master
83	39	P61626	Lysozyme C OS=Homo sapiens (Human) OX=9606 GN=LYZ PE=1 SV=1 - [LYSC_HUMAN]	16.5	9.16	3032000	0.0248338	248.338	0.1284	1	2	2	2	148	True		2			2			0.1284			95.66		2	Master
84	19	P16403	Histone H1.2 OS=Homo sapiens (Human) OX=9606 GN=H1-2 PE=1 SV=2 - [H12_HUMAN]	21.4	10.93	2885000	0.0236298	236.298	0.1502	3	3	3	3	213	True		3			3			0.1502			90.26		3	Master
84	19	P10412	Histone H1.4 OS=Homo sapiens (Human) OX=9606 GN=H1-4 PE=1 SV=2 - [H14_HUMAN]	21.9	11.03	2885000	0.0236298	236.298	0.1461	3	3	3	3	219	False		3			3			0.1461			90.26		3	OK
84	19	P16402	Histone H1.3 OS=Homo sapiens (Human) OX=9606 GN=H1-3 PE=1 SV=2 - [H13_HUMAN]	22.3	11.02	2885000	0.0236298	236.298	0.1448	3	3	3	3	221	False		3			3			0.1448			90.26		3	OK
85	71	P31025	Lipocalin-1 OS=Homo sapiens (Human) OX=9606 GN=LCN1 PE=1 SV=1 - [LCN1_HUMAN]	19.2	5.58	2885000	0.0236298	236.298	0.125	1	2	2	2	176	True		2			2			0.125			29.44		2	Master
86	100	O00461	Golgi integral membrane protein 4 OS=Homo sapiens (Human) OX=9606 GN=GOLIM4 PE=1 SV=1 - [GOLI4_HUMAN]	81.8	4.77	2849000	0.0233349	233.349	0.0144	1	1	1	1	696	True		1			1			0.0144			34.58		1	Master
87	28	P60842	Eukaryotic initiation factor 4A-I OS=Homo sapiens (Human) OX=9606 GN=EIF4A1 PE=1 SV=1 - [IF4A1_HUMAN]	46.1	5.48	2728000	0.0223439	223.439	0.0246	2	1	1	1	406	True		1			1			0.0246			52.79		1	Master
87	28	Q14240	Eukaryotic initiation factor 4A-II OS=Homo sapiens (Human) OX=9606 GN=EIF4A2 PE=1 SV=2 - [IF4A2_HUMAN]	46.4	5.48	2728000	0.0223439	223.439	0.0246	2	1	1	1	407	False		1			1			0.0246			52.79		1	OK
88	114	P51884	Lumican OS=Homo sapiens (Human) OX=9606 GN=LUM PE=1 SV=2 - [LUM_HUMAN]	38.4	6.61	2508000	0.020542	205.42	0.0325	1	1	1	2	338	True		1			2			0.0325			57.43		1	Master
89	117	Q13103	Secreted phosphoprotein 24 OS=Homo sapiens (Human) OX=9606 GN=SPP2 PE=1 SV=1 - [SPP24_HUMAN]	24.3	8.32	2463000	0.0201734	201.734	0.0569	1	1	1	1	211	True		1			1			0.0569			66.15		1	Master
90	69	P48681	Nestin OS=Homo sapiens (Human) OX=9606 GN=NES PE=1 SV=2 - [NEST_HUMAN]	177.3	4.36	2442000	0.0200014	200.014	0.0099	1	1	1	1	1621	True		1			1			0.0099			30.54		1	Master
91	5	P06576	ATP synthase subunit beta, mitochondrial OS=Homo sapiens (Human) OX=9606 GN=ATP5F1B PE=1 SV=3 - [ATPB_HUMAN]	56.5	5.4	2410000	0.0197393	197.393	0.0265	1	1	1	1	529	True		1			1			0.0265			48.2		1	Master
92	23	P08670	Vimentin OS=Homo sapiens (Human) OX=9606 GN=VIM PE=1 SV=4 - [VIME_HUMAN]	53.6	5.12	2335000	0.019125	191.25	0.0429	1	2	2	2	466	True		2			2			0.0429			69.27		2	Master
93	125	Q9UP79	A disintegrin and metalloproteinase with thrombospondin motifs 8 OS=Homo sapiens (Human) OX=9606 GN=ADAMTS8 PE=2 SV=2 - [ATS8_HUMAN]	96.4	6.16	2233000	0.0182895	182.895	0.0146	1	1	1	1	889	True		1			1			0.0146			53.45		1	Master
94	25	P27797	Calreticulin OS=Homo sapiens (Human) OX=9606 GN=CALR PE=1 SV=1 - [CALR_HUMAN]	48.1	4.44	2206000	0.0180684	180.684	0.036	1	1	1	1	417	True		1			1			0.036			25.79		1	Master
95	2	P48741	Putative heat shock 70 kDa protein 7 OS=Homo sapiens (Human) OX=9606 GN=HSPA7 PE=5 SV=2 - [HSP77_HUMAN]	40.2	7.87	2139000	0.0175196	175.196	0.0354	6	1	1	1	367	True		1			1			0.0354			43.48		1	Master
95	2	P34931	Heat shock 70 kDa protein 1-like OS=Homo sapiens (Human) OX=9606 GN=HSPA1L PE=1 SV=2 - [HS71L_HUMAN]	70.3	6.02	2139000	0.0175196	175.196	0.0203	6	1	1	1	641	False		1			1			0.0203			43.48		1	OK
95	2	P17066	Heat shock 70 kDa protein 6 OS=Homo sapiens (Human) OX=9606 GN=HSPA6 PE=1 SV=2 - [HSP76_HUMAN]	71	6.14	2139000	0.0175196	175.196	0.0202	6	1	1	1	643	False		1			1			0.0202			43.48		1	OK
95	2	P54652	Heat shock-related 70 kDa protein 2 OS=Homo sapiens (Human) OX=9606 GN=HSPA2 PE=1 SV=1 - [HSP72_HUMAN]	70	5.74	2139000	0.0175196	175.196	0.0203	6	1	1	1	639	False		1			1			0.0203			43.48		1	OK
95	2	P11142	Heat shock cognate 71 kDa protein OS=Homo sapiens (Human) OX=9606 GN=HSPA8 PE=1 SV=1 - [HSP7C_HUMAN]	70.9	5.52	2139000	0.0175196	175.196	0.0201	6	1	1	1	646	False		1			1			0.0201			43.48		1	OK
95	2	P0DMV8	Heat shock 70 kDa protein 1A OS=Homo sapiens (Human) OX=9606 GN=HSPA1A PE=1 SV=1 - [HS71A_HUMAN]	70	5.66	2139000	0.0175196	175.196	0.0203	6	1	1	1	641	False		1			1			0.0203			43.48		1	OK
96	77	Q9HCY8	Protein S100-A14 OS=Homo sapiens (Human) OX=9606 GN=S100A14 PE=1 SV=1 - [S10AE_HUMAN]	11.7	5.24	2137000	0.0175033	175.033	0.1442	1	1	1	1	104	True		1			1			0.1442			62.93		1	Master
97	97	Q9BXX0	EMILIN-2 OS=Homo sapiens (Human) OX=9606 GN=EMILIN2 PE=1 SV=3 - [EMIL2_HUMAN]	115.6	6.46	2037000	0.0166842	166.842	0.0085	1	1	1	1	1053	True		1			1			0.0085			35.54		1	Master
98	18	P19338	Nucleolin OS=Homo sapiens (Human) OX=9606 GN=NCL PE=1 SV=3 - [NUCL_HUMAN]	76.6	4.7	2034000	0.0166596	166.596	0.0113	1	1	1	1	710	True		1			1			0.0113			32.9		1	Master
99	36	P28072	Proteasome subunit beta type-6 OS=Homo sapiens (Human) OX=9606 GN=PSMB6 PE=1 SV=4 - [PSB6_HUMAN]	25.3	4.92	1929000	0.0157996	157.996	0.046	1	1	1	1	239	True		1			1			0.046			49.29		1	Master
100	1	Q15323	Keratin, type I cuticular Ha1 OS=Homo sapiens (Human) OX=9606 GN=KRT31 PE=1 SV=3 - [K1H1_HUMAN]	47.2	4.88	1809000	0.0148167	148.167	0.0481	2	2	1	2	416	True		2			2			0.0481			51.19		2	Master
100	1	Q14532	Keratin, type I cuticular Ha2 OS=Homo sapiens (Human) OX=9606 GN=KRT32 PE=2 SV=3 - [K1H2_HUMAN]	50.3	4.84	1809000	0.0148167	148.167	0.0446	2	2	1	2	448	False		2			2			0.0446			51.19		2	OK
101	56	P04792	Heat shock protein beta-1 OS=Homo sapiens (Human) OX=9606 GN=HSPB1 PE=1 SV=2 - [HSPB1_HUMAN]	22.8	6.4	1802000	0.0147594	147.594	0.0976	1	2	2	2	205	True		2			2			0.0976			63.22		2	Master
102	15	P02545	Prelamin-A/C OS=Homo sapiens (Human) OX=9606 GN=LMNA PE=1 SV=1 - [LMNA_HUMAN]	74.1	7.02	1797000	0.0147185	147.185	0.0407	1	2	2	2	664	True		2			2			0.0407			87.13		2	Master
103	85	Q9UKN7	Unconventional myosin-XV OS=Homo sapiens (Human) OX=9606 GN=MYO15A PE=1 SV=2 - [MYO15_HUMAN]	395	9.17	1757000	0.0143908	143.908	0.002	1	1	1	1	3530	True		1			1			0.002			26.37		1	Master
104	3	Q12931	Heat shock protein 75 kDa, mitochondrial OS=Homo sapiens (Human) OX=9606 GN=TRAP1 PE=1 SV=3 - [TRAP1_HUMAN]	80.1	8.21	1653000	0.013539	135.39	0.0199	3	1	1	1	704	True		1			1			0.0199			26.69		1	Master
104	3	P08238	Heat shock protein HSP 90-beta OS=Homo sapiens (Human) OX=9606 GN=HSP90AB1 PE=1 SV=4 - [HS90B_HUMAN]	83.2	5.03	1653000	0.013539	135.39	0.0193	3	1	1	1	724	False		1			1			0.0193			26.69		1	OK
104	3	P07900	Heat shock protein HSP 90-alpha OS=Homo sapiens (Human) OX=9606 GN=HSP90AA1 PE=1 SV=5 - [HS90A_HUMAN]	84.6	5.02	1653000	0.013539	135.39	0.0191	3	1	1	1	732	False		1			1			0.0191			26.69		1	OK
105	20	P25705	ATP synthase subunit alpha, mitochondrial OS=Homo sapiens (Human) OX=9606 GN=ATP5F1A PE=1 SV=1 - [ATPA_HUMAN]	59.7	9.13	1538000	0.0125971	125.971	0.0181	1	1	1	1	553	True		1			1			0.0181			28.31		1	Master
106	58	P04745	Alpha-amylase 1 OS=Homo sapiens (Human) OX=9606 GN=AMY1A PE=1 SV=2 - [AMY1_HUMAN]	57.7	6.93	1535000	0.0125725	125.725	0.0235	3	1	1	1	511	True		1			1			0.0235			28.61		1	Master
106	58	P19961	Alpha-amylase 2B OS=Homo sapiens (Human) OX=9606 GN=AMY2B PE=1 SV=1 - [AMY2B_HUMAN]	57.7	7.09	1535000	0.0125725	125.725	0.0235	3	1	1	1	511	False		1			1			0.0235			28.61		1	OK
106	58	P04746	Pancreatic alpha-amylase OS=Homo sapiens (Human) OX=9606 GN=AMY2A PE=1 SV=2 - [AMYP_HUMAN]	57.7	7.05	1535000	0.0125725	125.725	0.0235	3	1	1	1	511	False		1			1			0.0235			28.61		1	OK
107	101	P07305	Histone H1.0 OS=Homo sapiens (Human) OX=9606 GN=H1-0 PE=1 SV=3 - [H10_HUMAN]	20.9	10.84	1424000	0.0116634	116.634	0.0515	1	1	1	1	194	True		1			1			0.0515			28.5		1	Master
108	55	Q16610	Extracellular matrix protein 1 OS=Homo sapiens (Human) OX=9606 GN=ECM1 PE=1 SV=2 - [ECM1_HUMAN]	60.6	6.71	1416000	0.0115979	115.979	0.0426	1	2	2	2	540	True		2			2			0.0426			47.01		2	Master
109	17	P35579	Myosin-9 OS=Homo sapiens (Human) OX=9606 GN=MYH9 PE=1 SV=4 - [MYH9_HUMAN]	226.4	5.6	1408000	0.0115323	115.323	0.0087	1	1	1	1	1960	True		1			1			0.0087			27.67		1	Master
110	6	P11021	Endoplasmic reticulum chaperone BiP OS=Homo sapiens (Human) OX=9606 GN=HSPA5 PE=1 SV=2 - [BIP_HUMAN]	72.3	5.16	1357000	0.0111146	111.146	0.0398	1	2	2	2	654	True		2			2			0.0398			53.52		2	Master
111	29	Q13428	Treacle protein OS=Homo sapiens (Human) OX=9606 GN=TCOF1 PE=1 SV=3 - [TCOF_HUMAN]	152	9.04	1315000	0.0107706	107.706	0.006	1	1	1	1	1488	True		1			1			0.006			57.94		1	Master
112	4	P13611	Versican core protein OS=Homo sapiens (Human) OX=9606 GN=VCAN PE=1 SV=3 - [CSPG2_HUMAN]	372.6	4.51	1292000	0.0105822	105.822	0.0032	1	1	1	1	3396	True		1			1			0.0032			43.38		1	Master
113	74	P04040	Catalase OS=Homo sapiens (Human) OX=9606 GN=CAT PE=1 SV=3 - [CATA_HUMAN]	59.7	7.39	1289000	0.0105576	105.576	0.0436	1	2	2	2	527	True		2			2			0.0436			93.38		2	Master
114	121	Q9UI17	Dimethylglycine dehydrogenase, mitochondrial OS=Homo sapiens (Human) OX=9606 GN=DMGDH PE=1 SV=2 - [M2GD_HUMAN]	96.7	7.62	1283000	0.0105085	105.085	0.0081	1	1	1	1	866	True		1			1			0.0081			30.64		1	Master
115	103	P61916	NPC intracellular cholesterol transporter 2 OS=Homo sapiens (Human) OX=9606 GN=NPC2 PE=1 SV=1 - [NPC2_HUMAN]	16.6	7.65	1085000	0.00888677	88.8677	0.0662	1	1	1	1	151	True		1			1			0.0662			39.45		1	Master
116	26	P04350	Tubulin beta-4A chain OS=Homo sapiens (Human) OX=9606 GN=TUBB4A PE=1 SV=2 - [TBB4A_HUMAN]	49.6	4.88	1056000	0.00864924	86.4924	0.0225	6	1	1	1	444	True		1			1			0.0225			30.55		1	Master
116	26	P07437	Tubulin beta chain OS=Homo sapiens (Human) OX=9606 GN=TUBB PE=1 SV=2 - [TBB5_HUMAN]	49.6	4.89	1056000	0.00864924	86.4924	0.0225	6	1	1	1	444	False		1			1			0.0225			30.55		1	OK
116	26	P68371	Tubulin beta-4B chain OS=Homo sapiens (Human) OX=9606 GN=TUBB4B PE=1 SV=1 - [TBB4B_HUMAN]	49.8	4.89	1056000	0.00864924	86.4924	0.0225	6	1	1	1	445	False		1			1			0.0225			30.55		1	OK
116	26	Q13885	Tubulin beta-2A chain OS=Homo sapiens (Human) OX=9606 GN=TUBB2A PE=1 SV=1 - [TBB2A_HUMAN]	49.9	4.89	1056000	0.00864924	86.4924	0.0225	6	1	1	1	445	False		1			1			0.0225			30.55		1	OK
116	26	Q9BVA1	Tubulin beta-2B chain OS=Homo sapiens (Human) OX=9606 GN=TUBB2B PE=1 SV=1 - [TBB2B_HUMAN]	49.9	4.89	1056000	0.00864924	86.4924	0.0225	6	1	1	1	445	False		1			1			0.0225			30.55		1	OK
116	26	Q13509	Tubulin beta-3 chain OS=Homo sapiens (Human) OX=9606 GN=TUBB3 PE=1 SV=2 - [TBB3_HUMAN]	50.4	4.93	1056000	0.00864924	86.4924	0.0222	6	1	1	1	450	False		1			1			0.0222			30.55		1	OK
117	90	P11362	Fibroblast growth factor receptor 1 OS=Homo sapiens (Human) OX=9606 GN=FGFR1 PE=1 SV=3 - [FGFR1_HUMAN]	91.8	6.21	1052000	0.00861648	86.1648	0.0146	1	1	1	1	822	True		1			1			0.0146			67.06		1	Master
118	24	P29401	Transketolase OS=Homo sapiens (Human) OX=9606 GN=TKT PE=1 SV=3 - [TKT_HUMAN]	67.8	7.66	854600	0.00699966	69.9966	0.0193	1	1	1	1	623	True		1			1			0.0193			28.45		1	Master
119	105	Q15113	Procollagen C-endopeptidase enhancer 1 OS=Homo sapiens (Human) OX=9606 GN=PCOLCE PE=1 SV=2 - [PCOC1_HUMAN]	47.9	7.43	848700	0.00695134	69.5134	0.069	1	2	2	2	449	True		2			2			0.069			42.52		2	Master
120	76	P22735	Protein-glutamine gamma-glutamyltransferase K OS=Homo sapiens (Human) OX=9606 GN=TGM1 PE=1 SV=4 - [TGM1_HUMAN]	89.7	6.04	647700	0.00530503	53.0503	0.0184	1	1	1	1	817	True		1			1			0.0184			34.16		1	Master
121	126	P18510	Interleukin-1 receptor antagonist protein OS=Homo sapiens (Human) OX=9606 GN=IL1RN PE=1 SV=1 - [IL1RA_HUMAN]	20	6.19	630600	0.00516498	51.6498	0.0847	1	1	1	1	177	True		1			1			0.0847			37.26		1	Master
122	22	P26038	Moesin OS=Homo sapiens (Human) OX=9606 GN=MSN PE=1 SV=3 - [MOES_HUMAN]	67.8	6.4	0	0	0	0.0173	1	1	1	1	577	True		1			1			0.0173			43.35		1	Master
123	40	P58107	Epiplakin OS=Homo sapiens (Human) OX=9606 GN=EPPK1 PE=1 SV=3 - [EPIPL_HUMAN]	555.3	5.62	0	0	0	0.011	2	1	1	1	5088	True		1			1			0.011			27.8		1	Master
123	40	Q15149	Plectin OS=Homo sapiens (Human) OX=9606 GN=PLEC PE=1 SV=3 - [PLEC_HUMAN]	531.5	5.96	0	0	0	0.0017	2	1	1	1	4684	False		1			1			0.0017			27.8		1	OK
124	80	Q96HA7	Tonsoku-like protein OS=Homo sapiens (Human) OX=9606 GN=TONSL PE=1 SV=2 - [TONSL_HUMAN]	150.8	6.42	0	0	0	0.0051	1	1	1	2	1378	True		1			2			0.0051			27.24		1	Master
125	91	P10909	Clusterin OS=Homo sapiens (Human) OX=9606 GN=CLU PE=1 SV=1 - [CLUS_HUMAN]	52.5	6.27	0	0	0	0.0245	1	1	1	1	449	True		1			1			0.0245			38.96		1	Master
126	95	Q9NQ76	Matrix extracellular phosphoglycoprotein OS=Homo sapiens (Human) OX=9606 GN=MEPE PE=1 SV=1 - [MEPE_HUMAN]	58.4	8.57	0	0	0	0.0171	1	1	1	1	525	True		1			1			0.0171			37.09		1	Master

## Sheet: CA05_2
Prot Group		Accession	Description	MW [kDa]	calc. pI	Area	Area (%)	ppm	Sum(Coverage)	Sum(# Proteins)	Sum(# Peptides)	Sum(# Unique Peptides)	Sum(# PSMs)	# AAs	Is Master Protein	# Peptides A3	# Peptides A5	# Peptides A7	# PSM A3	# PSM A5	# PSM A7	Coverage A3	Coverage A5	Coverage A7	Score A3	Score A5	Score A7	Group #Peptides	Is Prot OK?
1	179	P02452	Collagen alpha-1(I) chain OS=Homo sapiens (Human) OX=9606 GN=COL1A1 PE=1 SV=5 - [CO1A1_HUMAN]	138.9	5.8	14880000000	49.0472	490472	0.5663	1	71	68	760	1464	True		71			760			0.5663			21093.3		71	Master
2	154	P08123	Collagen alpha-2(I) chain OS=Homo sapiens (Human) OX=9606 GN=COL1A2 PE=1 SV=7 - [CO1A2_HUMAN]	129.2	8.95	5131000000	16.9127	169127	0.582	1	61	61	362	1366	True		61			362			0.582			10163.4		61	Master
3	242	Q13316	Dentin matrix acidic phosphoprotein 1 OS=Homo sapiens (Human) OX=9606 GN=DMP1 PE=1 SV=2 - [DMP1_HUMAN]	55.7	4.15	3310000000	10.9104	109104	0.1481	1	7	7	26	513	True		7			26			0.1481			566.96		7	Master
4	244	Q9NZW4	Dentin sialophosphoprotein OS=Homo sapiens (Human) OX=9606 GN=DSPP PE=1 SV=2 - [DSPP_HUMAN]	131.1	3.87	1567000000	5.16512	51651.2	0.1161	1	15	15	111	1301	True		15			111			0.1161			3042.17		15	Master
5	248	P02458	Collagen alpha-1(II) chain OS=Homo sapiens (Human) OX=9606 GN=COL2A1 PE=1 SV=3 - [CO2A1_HUMAN]	141.7	6.92	1333000000	4.39381	43938.1	0.0713	1	8	4	41	1487	True		8			41			0.0713			985.85		8	Master
6	257	P10451	Osteopontin OS=Homo sapiens (Human) OX=9606 GN=SPP1 PE=1 SV=1 - [OSTP_HUMAN]	35.4	4.58	445800000	1.46944	14694.4	0.1497	1	4	4	38	314	True		4			38			0.1497			1409.35		4	Master
7	180	P02461	Collagen alpha-1(III) chain OS=Homo sapiens (Human) OX=9606 GN=COL3A1 PE=1 SV=4 - [CO3A1_HUMAN]	138.5	6.61	329400000	1.08576	10857.6	0.3158	1	30	29	80	1466	True		30			80			0.3158			1881.02		30	Master
8	174	P02765	Alpha-2-HS-glycoprotein OS=Homo sapiens (Human) OX=9606 GN=AHSG PE=1 SV=2 - [FETUA_HUMAN]	39.3	5.72	189000000	0.622979	6229.79	0.327	1	8	8	32	367	True		8			32			0.327			734.81		8	Master
9	239	P00734	Prothrombin OS=Homo sapiens (Human) OX=9606 GN=F2 PE=1 SV=2 - [THRB_HUMAN]	70	5.9	173700000	0.572547	5725.47	0.1977	1	10	10	53	622	True		10			53			0.1977			2030.38		10	Master
10	261	Q5VTL7	Fibronectin type III domain-containing protein 7 OS=Homo sapiens (Human) OX=9606 GN=FNDC7 PE=2 SV=3 - [FNDC7_HUMAN]	78.2	5.66	114100000	0.376094	3760.94	0.0095	1	1	1	1	733	True		1			1			0.0095			32.54		1	Master
11	219	Q96HR3	Mediator of RNA polymerase II transcription subunit 30 OS=Homo sapiens (Human) OX=9606 GN=MED30 PE=1 SV=1 - [MED30_HUMAN]	20.3	8.27	113600000	0.374446	3744.46	0.0393	1	1	1	1	178	True		1			1			0.0393			27.13		1	Master
12	245	Q9NP70	Ameloblastin OS=Homo sapiens (Human) OX=9606 GN=AMBN PE=1 SV=1 - [AMBN_HUMAN]	48.3	4.92	105400000	0.347418	3474.18	0.0358	1	2	2	8	447	True		2			8			0.0358			286.54		2	Master
13	116	P06454	Prothymosin alpha OS=Homo sapiens (Human) OX=9606 GN=PTMA PE=1 SV=2 - [PTMA_HUMAN]	12.2	3.78	99670000	0.328531	3285.31	0.3514	1	5	5	11	111	True		5			11			0.3514			474.68		5	Master
14	146	P02763	Alpha-1-acid glycoprotein 1 OS=Homo sapiens (Human) OX=9606 GN=ORM1 PE=1 SV=1 - [A1AG1_HUMAN]	23.5	5.02	98540000	0.324806	3248.06	0.2139	1	4	3	11	201	True		4			11			0.2139			431.71		4	Master
15	222	Q99983	Osteomodulin OS=Homo sapiens (Human) OX=9606 GN=OMD PE=1 SV=1 - [OMD_HUMAN]	49.5	5.59	71600000	0.236007	2360.07	0.0428	1	2	2	7	421	True		2			7			0.0428			226.16		2	Master
16	258	P17936	Insulin-like growth factor-binding protein 3 OS=Homo sapiens (Human) OX=9606 GN=IGFBP3 PE=1 SV=2 - [IBP3_HUMAN]	31.7	8.69	67170000	0.221405	2214.05	0.2543	1	4	4	6	291	True		4			6			0.2543			132.86		4	Master
17	266	P21815	Bone sialoprotein 2 OS=Homo sapiens (Human) OX=9606 GN=IBSP PE=1 SV=4 - [SIAL_HUMAN]	35.1	4.18	63630000	0.209736	2097.36	0.0252	1	1	1	1	317	True		1			1			0.0252			56.19		1	Master
18	260	Q2UY09	Collagen alpha-1(XXVIII) chain OS=Homo sapiens (Human) OX=9606 GN=COL28A1 PE=2 SV=2 - [COSA1_HUMAN]	116.6	6.4	63270000	0.208549	2085.49	0.008	1	1	1	1	1125	True		1			1			0.008			28.26		1	Master
19	247	P00742	Coagulation factor X OS=Homo sapiens (Human) OX=9606 GN=F10 PE=1 SV=2 - [FA10_HUMAN]	54.7	5.94	59980000	0.197705	1977.05	0.0574	1	3	3	6	488	True		3			6			0.0574			142.34		3	Master
20	148	P12273	Prolactin-inducible protein OS=Homo sapiens (Human) OX=9606 GN=PIP PE=1 SV=1 - [PIP_HUMAN]	16.6	8.05	59770000	0.197013	1970.13	0.0822	1	1	1	3	146	True		1			3			0.0822			111.54		1	Master
21	132	P61626	Lysozyme C OS=Homo sapiens (Human) OX=9606 GN=LYZ PE=1 SV=1 - [LYSC_HUMAN]	16.5	9.16	59740000	0.196914	1969.14	0.0811	1	1	1	3	148	True		1			3			0.0811			192.89		1	Master
22	231	P04004	Vitronectin OS=Homo sapiens (Human) OX=9606 GN=VTN PE=1 SV=1 - [VTNC_HUMAN]	54.3	5.8	59100000	0.194804	1948.04	0.0607	1	4	4	8	478	True		4			8			0.0607			247.3		4	Master
23	147	P19652	Alpha-1-acid glycoprotein 2 OS=Homo sapiens (Human) OX=9606 GN=ORM2 PE=1 SV=2 - [A1AG2_HUMAN]	23.6	5.11	59010000	0.194508	1945.08	0.0846	1	2	1	4	201	True		2			4			0.0846			100.42		2	Master
24	172	P20908	Collagen alpha-1(V) chain OS=Homo sapiens (Human) OX=9606 GN=COL5A1 PE=1 SV=3 - [CO5A1_HUMAN]	183.4	5.06	58080000	0.191442	1914.42	0.0392	1	6	5	14	1838	True		6			14			0.0392			243.43		6	Master
25	150	Q86YZ3	Hornerin OS=Homo sapiens (Human) OX=9606 GN=HRNR PE=1 SV=2 - [HORN_HUMAN]	282.2	10.04	58000000	0.191179	1911.79	0.0618	1	7	7	11	2850	True		7			11			0.0618			394.77		7	Master
26	149	P25311	Zinc-alpha-2-glycoprotein OS=Homo sapiens (Human) OX=9606 GN=AZGP1 PE=1 SV=2 - [ZA2G_HUMAN]	34.2	6.05	57800000	0.190519	1905.19	0.0738	1	2	2	2	298	True		2			2			0.0738			57.32		2	Master
27	155	P08493	Matrix Gla protein OS=Homo sapiens (Human) OX=9606 GN=MGP PE=1 SV=2 - [MGP_HUMAN]	12.3	9.67	46420000	0.153009	1530.09	0.2427	1	3	3	19	103	True		3			19			0.2427			445.39		3	Master
28	136	Q5T750	Skin-specific protein 32 OS=Homo sapiens (Human) OX=9606 GN=XP32 PE=1 SV=1 - [XP32_HUMAN]	26.2	7.97	45340000	0.149449	1494.49	0.032	1	1	1	2	250	True		1			2			0.032			69.63		1	Master
29	90	P14625	Endoplasmin OS=Homo sapiens (Human) OX=9606 GN=HSP90B1 PE=1 SV=1 - [ENPL_HUMAN]	92.4	4.84	43590000	0.143681	1436.81	0.0224	1	2	2	7	803	True		2			7			0.0224			190.3		2	Master
30	202	P35326	Small proline-rich protein 2A OS=Homo sapiens (Human) OX=9606 GN=SPRR2A PE=1 SV=1 - [SPR2A_HUMAN]	8	8.43	37480000	0.123541	1235.41	0.25	1	1	0	2	72	True		1			2			0.25			68.74		1	Master
31	203	P35325	Small proline-rich protein 2B OS=Homo sapiens (Human) OX=9606 GN=SPRR2B PE=2 SV=1 - [SPR2B_HUMAN]	8	8.43	37480000	0.123541	1235.41	0.25	1	1	0	2	72	True		1			2			0.25			68.74		1	Master
32	204	P22532	Small proline-rich protein 2D OS=Homo sapiens (Human) OX=9606 GN=SPRR2D PE=2 SV=2 - [SPR2D_HUMAN]	7.9	8.37	37480000	0.123541	1235.41	0.125	1	1	0	2	72	True		1			2			0.125			68.74		1	Master
33	205	P22531	Small proline-rich protein 2E OS=Homo sapiens (Human) OX=9606 GN=SPRR2E PE=2 SV=2 - [SPR2E_HUMAN]	7.8	8.31	37480000	0.123541	1235.41	0.25	1	1	0	2	72	True		1			2			0.25			68.74		1	Master
34	206	Q96RM1	Small proline-rich protein 2F OS=Homo sapiens (Human) OX=9606 GN=SPRR2F PE=3 SV=1 - [SPR2F_HUMAN]	7.8	8.31	37480000	0.123541	1235.41	0.125	1	1	0	2	72	True		1			2			0.125			68.74		1	Master
35	207	Q9BYE4	Small proline-rich protein 2G OS=Homo sapiens (Human) OX=9606 GN=SPRR2G PE=3 SV=1 - [SPR2G_HUMAN]	8.2	7.96	37480000	0.123541	1235.41	0.1233	1	1	0	2	73	True		1			2			0.1233			68.74		1	Master
36	236	O00461	Golgi integral membrane protein 4 OS=Homo sapiens (Human) OX=9606 GN=GOLIM4 PE=1 SV=1 - [GOLI4_HUMAN]	81.8	4.77	34900000	0.115037	1150.37	0.0144	1	1	1	2	696	True		1			2			0.0144			77.16		1	Master
37	163	P81605	Dermcidin OS=Homo sapiens (Human) OX=9606 GN=DCD PE=1 SV=2 - [DCD_HUMAN]	11.3	6.54	32180000	0.106071	1060.71	0.2273	1	3	3	4	110	True		3			4			0.2273			140.14		3	Master
38	243	P05997	Collagen alpha-2(V) chain OS=Homo sapiens (Human) OX=9606 GN=COL5A2 PE=1 SV=3 - [CO5A2_HUMAN]	144.8	6.46	27430000	0.0904143	904.143	0.1448	1	12	12	29	1499	True		12			29			0.1448			619.02		12	Master
39	256	P24593	Insulin-like growth factor-binding protein 5 OS=Homo sapiens (Human) OX=9606 GN=IGFBP5 PE=1 SV=1 - [IBP5_HUMAN]	30.6	8.21	25530000	0.0841516	841.516	0.1471	1	2	2	3	272	True		2			3			0.1471			121.56		2	Master
40	217	P05067	Amyloid-beta precursor protein OS=Homo sapiens (Human) OX=9606 GN=APP PE=1 SV=3 - [A4_HUMAN]	86.9	4.82	22370000	0.0737356	737.356	0.0455	1	3	3	4	770	True		3			4			0.0455			144.92		3	Master
41	185	P05089	Arginase-1 OS=Homo sapiens (Human) OX=9606 GN=ARG1 PE=1 SV=2 - [ARGI1_HUMAN]	34.7	7.21	21620000	0.0712635	712.635	0.1273	1	4	4	5	322	True		4			5			0.1273			90.95		4	Master
42	142	P59665	Neutrophil defensin 1 OS=Homo sapiens (Human) OX=9606 GN=DEFA1 PE=1 SV=1 - [DEF1_HUMAN]	10.2	6.99	19540000	0.0644074	644.074	0.1915	1	2	0	2	94	True		2			2			0.1915			47.87		2	Master
43	143	P59666	Neutrophil defensin 3 OS=Homo sapiens (Human) OX=9606 GN=DEFA3 PE=1 SV=1 - [DEF3_HUMAN]	10.2	5.99	19540000	0.0644074	644.074	0.1915	1	2	0	2	94	True		2			2			0.1915			47.87		2	Master
44	252	P01042	Kininogen-1 OS=Homo sapiens (Human) OX=9606 GN=KNG1 PE=1 SV=2 - [KNG1_HUMAN]	71.9	6.81	19290000	0.0635834	635.834	0.0357	1	2	2	3	644	True		2			3			0.0357			117.56		2	Master
45	232	Q14515	SPARC-like protein 1 OS=Homo sapiens (Human) OX=9606 GN=SPARCL1 PE=1 SV=2 - [SPRL1_HUMAN]	75.2	4.81	18840000	0.0621001	621.001	0.0226	1	1	1	2	664	True		1			2			0.0226			49.63		1	Master
46	263	P10645	Chromogranin-A OS=Homo sapiens (Human) OX=9606 GN=CHGA PE=1 SV=7 - [CMGA_HUMAN]	50.7	4.6	17270000	0.0569251	569.251	0.046	1	2	2	2	457	True		2			2			0.046			65.81		2	Master
47	189	Q9NZT1	Calmodulin-like protein 5 OS=Homo sapiens (Human) OX=9606 GN=CALML5 PE=1 SV=2 - [CALL5_HUMAN]	15.9	4.44	16700000	0.0550463	550.463	0.2877	1	3	3	3	146	True		3			3			0.2877			80.48		3	Master
48	259	Q9UMD9	Collagen alpha-1(XVII) chain OS=Homo sapiens (Human) OX=9606 GN=COL17A1 PE=1 SV=3 - [COHA1_HUMAN]	150.3	8.79	16700000	0.0550463	550.463	0.008	1	1	1	2	1497	True		1			2			0.008			63.46		1	Master
49	102	P69905	Hemoglobin subunit alpha OS=Homo sapiens (Human) OX=9606 GN=HBA2 PE=1 SV=2 - [HBA_HUMAN]	15.2	8.68	16420000	0.0541233	541.233	0.169	1	2	2	3	142	True		2			3			0.169			123.19		2	Master
50	208	Q8NFW1	Collagen alpha-1(XXII) chain OS=Homo sapiens (Human) OX=9606 GN=COL22A1 PE=2 SV=2 - [COMA1_HUMAN]	161	7.23	16180000	0.0533322	533.322	0.0486	1	6	6	6	1626	True		6			6			0.0486			121.3		6	Master
51	19	A0A2R8Y422	Ubiquitin-like domain-containing protein OS=Homo sapiens (Human) OX=9606 GN=ENSG00000231767 PE=4 SV=1 - [A0A2R8Y422_HUMAN]	18	9.47	15870000	0.0523104	523.104	0.0577	1	1	0	1	156	True		1			1			0.0577			38.06		1	Master
52	103	Q06830	Peroxiredoxin-1 OS=Homo sapiens (Human) OX=9606 GN=PRDX1 PE=1 SV=1 - [PRDX1_HUMAN]	22.1	8.13	14800000	0.0487835	487.835	0.0905	1	2	0	7	199	True		2			7			0.0905			161.14		2	Master
53	91	P08670	Vimentin OS=Homo sapiens (Human) OX=9606 GN=VIM PE=1 SV=4 - [VIME_HUMAN]	53.6	5.12	14570000	0.0480254	480.254	0.0751	1	4	3	4	466	True		4			4			0.0751			62.82		4	Master
54	67	P60709	Actin, cytoplasmic 1 OS=Homo sapiens (Human) OX=9606 GN=ACTB PE=1 SV=1 - [ACTB_HUMAN]	41.7	5.48	14520000	0.0478606	478.606	0.0747	1	3	0	3	375	True		3			3			0.0747			82.51		3	Master
55	68	P63261	Actin, cytoplasmic 2 OS=Homo sapiens (Human) OX=9606 GN=ACTG1 PE=1 SV=1 - [ACTG_HUMAN]	41.8	5.48	14520000	0.0478606	478.606	0.0747	1	3	0	3	375	True		3			3			0.0747			82.51		3	Master
56	157	Q08188	Protein-glutamine gamma-glutamyltransferase E OS=Homo sapiens (Human) OX=9606 GN=TGM3 PE=1 SV=4 - [TGM3_HUMAN]	76.6	5.86	14230000	0.0469047	469.047	0.0779	1	5	5	6	693	True		5			6			0.0779			186.66		5	Master
57	69	P62987	Ubiquitin-60S ribosomal protein L40 OS=Homo sapiens (Human) OX=9606 GN=UBA52 PE=1 SV=2 - [RL40_HUMAN]	14.7	9.83	13730000	0.0452566	452.566	0.1953	1	2	0	2	128	True		2			2			0.1953			69.77		2	Master
58	70	P62979	Ubiquitin-40S ribosomal protein S27a OS=Homo sapiens (Human) OX=9606 GN=RPS27A PE=1 SV=2 - [RS27A_HUMAN]	18	9.64	13730000	0.0452566	452.566	0.1603	1	2	0	2	156	True		2			2			0.1603			69.77		2	Master
59	71	P0CG47	Polyubiquitin-B OS=Homo sapiens (Human) OX=9606 GN=UBB PE=1 SV=1 - [UBB_HUMAN]	25.7	7.43	13730000	0.0452566	452.566	0.3275	1	2	0	2	229	True		2			2			0.3275			69.77		2	Master
60	72	P0CG48	Polyubiquitin-C OS=Homo sapiens (Human) OX=9606 GN=UBC PE=1 SV=3 - [UBC_HUMAN]	77	7.66	13730000	0.0452566	452.566	0.3285	1	2	0	2	685	True		2			2			0.3285			69.77		2	Master
61	114	P10599	Thioredoxin OS=Homo sapiens (Human) OX=9606 GN=TXN PE=1 SV=3 - [THIO_HUMAN]	11.7	4.92	13140000	0.0433118	433.118	0.2095	1	2	2	2	105	True		2			2			0.2095			90.56		2	Master
62	94	P27797	Calreticulin OS=Homo sapiens (Human) OX=9606 GN=CALR PE=1 SV=1 - [CALR_HUMAN]	48.1	4.44	12860000	0.0423889	423.889	0.036	1	1	1	1	417	True		1			1			0.036			29.5		1	Master
63	144	P0DOY2	Immunoglobulin lambda constant 2 OS=Homo sapiens (Human) OX=9606 GN=IGLC2 PE=1 SV=1 - [IGLC2_HUMAN]	11.3	7.24	12840000	0.042323	423.23	0.0943	1	1	0	1	106	True		1			1			0.0943			71.22		1	Master
64	145	P0DOY3	Immunoglobulin lambda constant 3 OS=Homo sapiens (Human) OX=9606 GN=IGLC3 PE=1 SV=1 - [IGLC3_HUMAN]	11.3	7.24	12840000	0.042323	423.23	0.0943	1	1	0	1	106	True		1			1			0.0943			71.22		1	Master
65	186	Q5VSP4	Putative lipocalin 1-like protein 1 OS=Homo sapiens (Human) OX=9606 GN=LCN1P1 PE=5 SV=1 - [LC1L1_HUMAN]	17.9	5	12180000	0.0401475	401.475	0.0679	1	1	0	1	162	True		1			1			0.0679			37.61		1	Master
66	184	P48681	Nestin OS=Homo sapiens (Human) OX=9606 GN=NES PE=1 SV=2 - [NEST_HUMAN]	177.3	4.36	11510000	0.0379391	379.391	0.016	1	2	2	2	1621	True		2			2			0.016			45.95		2	Master
67	108	P32119	Peroxiredoxin-2 OS=Homo sapiens (Human) OX=9606 GN=PRDX2 PE=1 SV=5 - [PRDX2_HUMAN]	21.9	5.97	11350000	0.0374117	374.117	0.1313	1	3	2	8	198	True		3			8			0.1313			166.88		3	Master
68	178	Q13162	Peroxiredoxin-4 OS=Homo sapiens (Human) OX=9606 GN=PRDX4 PE=1 SV=1 - [PRDX4_HUMAN]	30.5	6.29	10910000	0.0359614	359.614	0.0258	1	1	0	1	271	True		1			1			0.0258			42.6		1	Master
69	233	Q96DR8	Mucin-like protein 1 OS=Homo sapiens (Human) OX=9606 GN=MUCL1 PE=1 SV=1 - [MUCL1_HUMAN]	9	4.64	10780000	0.0355329	355.329	0.0778	1	1	1	1	90	True		1			1			0.0778			30.37		1	Master
70	110	P68366	Tubulin alpha-4A chain OS=Homo sapiens (Human) OX=9606 GN=TUBA4A PE=1 SV=1 - [TBA4A_HUMAN]	49.9	5.06	10340000	0.0340825	340.825	0.0179	1	1	0	1	448	True		1			1			0.0179			37.42		1	Master
71	201	Q6E0U4	Dermokine OS=Homo sapiens (Human) OX=9606 GN=DMKN PE=1 SV=3 - [DMKN_HUMAN]	47.1	7.28	10210000	0.033654	336.54	0.0147	1	1	1	1	476	True		1			1			0.0147			33.33		1	Master
72	111	P68871	Hemoglobin subunit beta OS=Homo sapiens (Human) OX=9606 GN=HBB PE=1 SV=2 - [HBB_HUMAN]	16	7.28	10170000	0.0335222	335.222	0.0884	1	1	1	1	147	True		1			1			0.0884			42.24		1	Master
73	182	Q8IW75	Serpin A12 OS=Homo sapiens (Human) OX=9606 GN=SERPINA12 PE=1 SV=1 - [SPA12_HUMAN]	47.1	9.29	9998000	0.0329552	329.552	0.0193	1	1	1	1	414	True		1			1			0.0193			30.24		1	Master
74	181	P47929	Galectin-7 OS=Homo sapiens (Human) OX=9606 GN=LGALS7B PE=1 SV=2 - [LEG7_HUMAN]	15.1	7.62	9948000	0.0327904	327.904	0.1029	1	1	1	2	136	True		1			2			0.1029			83.9		1	Master
75	55	P13929	Beta-enolase OS=Homo sapiens (Human) OX=9606 GN=ENO3 PE=1 SV=5 - [ENOB_HUMAN]	47	7.71	9896000	0.032619	326.19	0.0415	1	1	0	3	434	True		1			3			0.0415			75.68		1	Master
76	56	P09104	Gamma-enolase OS=Homo sapiens (Human) OX=9606 GN=ENO2 PE=1 SV=3 - [ENOG_HUMAN]	47.2	5.03	9896000	0.032619	326.19	0.0415	1	1	0	3	434	True		1			3			0.0415			75.68		1	Master
77	81	A5A3E0	POTE ankyrin domain family member F OS=Homo sapiens (Human) OX=9606 GN=POTEF PE=1 SV=2 - [POTEF_HUMAN]	121.4	6.2	9364000	0.0308655	308.655	0.0093	1	1	0	1	1075	True		1			1			0.0093			64.05		1	Master
78	82	P0CG38	POTE ankyrin domain family member I OS=Homo sapiens (Human) OX=9606 GN=POTEI PE=3 SV=1 - [POTEI_HUMAN]	121.2	6.21	9364000	0.0308655	308.655	0.0093	1	1	0	1	1075	True		1			1			0.0093			64.05		1	Master
79	83	P0CG39	POTE ankyrin domain family member J OS=Homo sapiens (Human) OX=9606 GN=POTEJ PE=3 SV=1 - [POTEJ_HUMAN]	117.3	5.97	9364000	0.0308655	308.655	0.0096	1	1	0	1	1038	True		1			1			0.0096			64.05		1	Master
80	84	Q6S8J3	POTE ankyrin domain family member E OS=Homo sapiens (Human) OX=9606 GN=POTEE PE=2 SV=3 - [POTEE_HUMAN]	121.3	6.2	9364000	0.0308655	308.655	0.0093	1	1	0	1	1075	True		1			1			0.0093			64.05		1	Master
81	214	Q15007	Pre-mRNA-splicing regulator WTAP OS=Homo sapiens (Human) OX=9606 GN=WTAP PE=1 SV=2 - [FL2D_HUMAN]	44.2	5.19	9313000	0.0306974	306.974	0.0278	1	1	1	1	396	True		1			1			0.0278			30.63		1	Master
82	213	Q02952	A-kinase anchor protein 12 OS=Homo sapiens (Human) OX=9606 GN=AKAP12 PE=1 SV=4 - [AKA12_HUMAN]	191.4	4.41	9274000	0.0305688	305.688	0.0146	1	2	2	2	1782	True		2			2			0.0146			82.81		2	Master
83	235	P05060	Secretogranin-1 OS=Homo sapiens (Human) OX=9606 GN=CHGB PE=1 SV=2 - [SCG1_HUMAN]	78.2	5.07	9014000	0.0297118	297.118	0.0428	1	2	2	2	677	True		2			2			0.0428			85.53		2	Master
84	37	P07355	Annexin A2 OS=Homo sapiens (Human) OX=9606 GN=ANXA2 PE=1 SV=2 - [ANXA2_HUMAN]	38.6	7.75	8265000	0.027243	272.43	0.1799	1	5	3	6	339	True		5			6			0.1799			162.99		5	Master
85	92	Q01469	Fatty acid-binding protein 5 OS=Homo sapiens (Human) OX=9606 GN=FABP5 PE=1 SV=3 - [FABP5_HUMAN]	15.2	7.01	8250000	0.0271935	271.935	0.1481	1	2	2	2	135	True		2			2			0.1481			49.34		2	Master
86	183	P07339	Cathepsin D OS=Homo sapiens (Human) OX=9606 GN=CTSD PE=1 SV=1 - [CATD_HUMAN]	44.5	6.54	8210000	0.0270617	270.617	0.0194	1	1	1	1	412	True		1			1			0.0194			47.11		1	Master
87	153	P80723	Brain acid soluble protein 1 OS=Homo sapiens (Human) OX=9606 GN=BASP1 PE=1 SV=2 - [BASP1_HUMAN]	22.7	4.63	7611000	0.0250872	250.872	0.0617	1	1	1	1	227	True		1			1			0.0617			44.95		1	Master
88	39	Q71U36	Tubulin alpha-1A chain OS=Homo sapiens (Human) OX=9606 GN=TUBA1A PE=1 SV=1 - [TBA1A_HUMAN]	50.1	5.06	7601000	0.0250543	250.543	0.0377	1	2	0	2	451	True		2			2			0.0377			58.64		2	Master
89	40	P68363	Tubulin alpha-1B chain OS=Homo sapiens (Human) OX=9606 GN=TUBA1B PE=1 SV=1 - [TBA1B_HUMAN]	50.1	5.06	7601000	0.0250543	250.543	0.0377	1	2	0	2	451	True		2			2			0.0377			58.64		2	Master
90	41	Q9BQE3	Tubulin alpha-1C chain OS=Homo sapiens (Human) OX=9606 GN=TUBA1C PE=1 SV=1 - [TBA1C_HUMAN]	49.9	5.1	7601000	0.0250543	250.543	0.0379	1	2	0	2	449	True		2			2			0.0379			58.64		2	Master
91	1	Q5T749	Keratinocyte proline-rich protein OS=Homo sapiens (Human) OX=9606 GN=KPRP PE=1 SV=1 - [KPRP_HUMAN]	64.1	8.27	7586000	0.0250048	250.048	0.0535	1	3	3	3	579	True		3			3			0.0535			50.63		3	Master
92	86	P01857	Immunoglobulin heavy constant gamma 1 OS=Homo sapiens (Human) OX=9606 GN=IGHG1 PE=1 SV=1 - [IGHG1_HUMAN]	36.1	8.19	7518000	0.0247807	247.807	0.0364	1	1	1	1	330	True		1			1			0.0364			31.07		1	Master
93	38	P04406	Glyceraldehyde-3-phosphate dehydrogenase OS=Homo sapiens (Human) OX=9606 GN=GAPDH PE=1 SV=3 - [G3P_HUMAN]	36	8.46	7392000	0.0243654	243.654	0.0866	1	3	2	3	335	True		3			3			0.0866			91.74		3	Master
94	218	P11362	Fibroblast growth factor receptor 1 OS=Homo sapiens (Human) OX=9606 GN=FGFR1 PE=1 SV=3 - [FGFR1_HUMAN]	91.8	6.21	7377000	0.0243159	243.159	0.0462	1	3	3	4	822	True		3			4			0.0462			154.81		3	Master
95	14	Q9NSB2	Keratin, type II cuticular Hb4 OS=Homo sapiens (Human) OX=9606 GN=KRT84 PE=2 SV=2 - [KRT84_HUMAN]	64.8	7.56	7340000	0.024194	241.94	0.0133	1	1	0	1	600	True		1			1			0.0133			0		1	Master
96	112	P41219	Peripherin OS=Homo sapiens (Human) OX=9606 GN=PRPH PE=1 SV=2 - [PERI_HUMAN]	53.6	5.47	7340000	0.024194	241.94	0.017	1	1	0	1	470	True		1			1			0.017			0		1	Master
97	113	P17661	Desmin OS=Homo sapiens (Human) OX=9606 GN=DES PE=1 SV=3 - [DESM_HUMAN]	53.5	5.27	7340000	0.024194	241.94	0.017	1	1	0	1	470	True		1			1			0.017			0		1	Master
98	25	Q69YZ2	Transmembrane protein 200B OS=Homo sapiens (Human) OX=9606 GN=TMEM200B PE=2 SV=1 - [T200B_HUMAN]	32.7	11.44	6881000	0.022681	226.81	0.0326	1	1	1	1	307	True		1			1			0.0326			27.01		1	Master
99	187	P31025	Lipocalin-1 OS=Homo sapiens (Human) OX=9606 GN=LCN1 PE=1 SV=1 - [LCN1_HUMAN]	19.2	5.58	6762000	0.0222888	222.888	0.125	1	2	1	2	176	True		2			2			0.125			44.65		2	Master
100	210	P31151	Protein S100-A7 OS=Homo sapiens (Human) OX=9606 GN=S100A7 PE=1 SV=4 - [S10A7_HUMAN]	11.5	6.77	6691000	0.0220548	220.548	0.1089	1	1	1	1	101	True		1			1			0.1089			27.61		1	Master
101	190	P31944	Caspase-14 OS=Homo sapiens (Human) OX=9606 GN=CASP14 PE=1 SV=2 - [CASPE_HUMAN]	27.7	5.58	6654000	0.0219328	219.328	0.1777	1	4	4	4	242	True		4			4			0.1777			92.46		4	Master
102	20	P06576	ATP synthase subunit beta, mitochondrial OS=Homo sapiens (Human) OX=9606 GN=ATP5F1B PE=1 SV=3 - [ATPB_HUMAN]	56.5	5.4	6586000	0.0217087	217.087	0.0265	1	1	1	1	529	True		1			1			0.0265			86.95		1	Master
103	249	P21810	Biglycan OS=Homo sapiens (Human) OX=9606 GN=BGN PE=1 SV=2 - [PGS1_HUMAN]	41.6	7.52	6559000	0.0216197	216.197	0.0815	1	3	3	3	368	True		3			3			0.0815			93.65		3	Master
104	170	O15399	Glutamate receptor ionotropic, NMDA 2D OS=Homo sapiens (Human) OX=9606 GN=GRIN2D PE=1 SV=2 - [NMDE4_HUMAN]	143.7	8.35	6508000	0.0214516	214.516	0.0052	1	1	1	2	1336	True		1			2			0.0052			76.7		1	Master
105	215	Q9NQ38	Serine protease inhibitor Kazal-type 5 OS=Homo sapiens (Human) OX=9606 GN=SPINK5 PE=1 SV=2 - [ISK5_HUMAN]	120.6	8.06	6491000	0.0213955	213.955	0.0085	1	1	1	1	1064	True		1			1			0.0085			31.64		1	Master
106	265	O15240	Neurosecretory protein VGF OS=Homo sapiens (Human) OX=9606 GN=VGF PE=1 SV=2 - [VGF_HUMAN]	67.2	4.78	6362000	0.0209703	209.703	0.0683	1	3	3	4	615	True		3			4			0.0683			165.15		3	Master
107	36	P14618	Pyruvate kinase PKM OS=Homo sapiens (Human) OX=9606 GN=PKM PE=1 SV=4 - [KPYM_HUMAN]	57.9	7.84	6238000	0.0205616	205.616	0.0395	1	2	2	2	531	True		2			2			0.0395			60.44		2	Master
108	216	P20962	Parathymosin OS=Homo sapiens (Human) OX=9606 GN=PTMS PE=1 SV=2 - [PTMS_HUMAN]	11.5	4.16	6117000	0.0201628	201.628	0.2157	1	2	2	2	102	True		2			2			0.2157			69.77		2	Master
109	28	P62805	Histone H4 OS=Homo sapiens (Human) OX=9606 GN=H4C5 PE=1 SV=2 - [H4_HUMAN]	11.4	11.36	5991000	0.0197474	197.474	0.2136	1	2	2	2	103	True		2			2			0.2136			59.39		2	Master
110	127	P62328	Thymosin beta-4 OS=Homo sapiens (Human) OX=9606 GN=TMSB4X PE=1 SV=2 - [TYB4_HUMAN]	5	5.06	5755000	0.0189695	189.695	0.2955	1	2	1	2	44	True		2			2			0.2955			42.43		2	Master
111	230	P63313	Thymosin beta-10 OS=Homo sapiens (Human) OX=9606 GN=TMSB10 PE=1 SV=2 - [TYB10_HUMAN]	5	5.36	5736000	0.0189069	189.069	0.1591	1	1	0	1	44	True		1			1			0.1591			36.12		1	Master
112	73	P62736	Actin, aortic smooth muscle OS=Homo sapiens (Human) OX=9606 GN=ACTA2 PE=1 SV=1 - [ACTA_HUMAN]	42	5.39	5708000	0.0188146	188.146	0.0477	1	2	0	2	377	True		2			2			0.0477			68.58		2	Master
113	74	P68032	Actin, alpha cardiac muscle 1 OS=Homo sapiens (Human) OX=9606 GN=ACTC1 PE=1 SV=1 - [ACTC_HUMAN]	42	5.39	5708000	0.0188146	188.146	0.0477	1	2	0	2	377	True		2			2			0.0477			68.58		2	Master
114	75	P63267	Actin, gamma-enteric smooth muscle OS=Homo sapiens (Human) OX=9606 GN=ACTG2 PE=1 SV=1 - [ACTH_HUMAN]	41.8	5.48	5708000	0.0188146	188.146	0.0479	1	2	0	2	376	True		2			2			0.0479			68.58		2	Master
115	76	P68133	Actin, alpha skeletal muscle OS=Homo sapiens (Human) OX=9606 GN=ACTA1 PE=1 SV=1 - [ACTS_HUMAN]	42	5.39	5708000	0.0188146	188.146	0.0477	1	2	0	2	377	True		2			2			0.0477			68.58		2	Master
116	191	P04040	Catalase OS=Homo sapiens (Human) OX=9606 GN=CAT PE=1 SV=3 - [CATA_HUMAN]	59.7	7.39	5707000	0.0188113	188.113	0.0436	1	2	2	2	527	True		2			2			0.0436			90.81		2	Master
117	250	P51884	Lumican OS=Homo sapiens (Human) OX=9606 GN=LUM PE=1 SV=2 - [LUM_HUMAN]	38.4	6.61	5679000	0.018719	187.19	0.0621	1	2	2	2	338	True		2			2			0.0621			52.07		2	Master
118	262	Q9NS15	Latent-transforming growth factor beta-binding protein 3 OS=Homo sapiens (Human) OX=9606 GN=LTBP3 PE=1 SV=4 - [LTBP3_HUMAN]	139.3	6.07	5675000	0.0187058	187.058	0.0629	1	5	5	7	1303	True		5			7			0.0629			205.22		5	Master
119	87	P10412	Histone H1.4 OS=Homo sapiens (Human) OX=9606 GN=H1-4 PE=1 SV=2 - [H14_HUMAN]	21.9	11.03	5450000	0.0179642	179.642	0.0913	1	2	0	2	219	True		2			2			0.0913			73.39		2	Master
120	88	P16402	Histone H1.3 OS=Homo sapiens (Human) OX=9606 GN=H1-3 PE=1 SV=2 - [H13_HUMAN]	22.3	11.02	5450000	0.0179642	179.642	0.0905	1	2	0	2	221	True		2			2			0.0905			73.39		2	Master
121	89	P16403	Histone H1.2 OS=Homo sapiens (Human) OX=9606 GN=H1-2 PE=1 SV=2 - [H12_HUMAN]	21.4	10.93	5450000	0.0179642	179.642	0.0939	1	2	0	2	213	True		2			2			0.0939			73.39		2	Master
122	80	P46821	Microtubule-associated protein 1B OS=Homo sapiens (Human) OX=9606 GN=MAP1B PE=1 SV=2 - [MAP1B_HUMAN]	270.5	4.81	5397000	0.0177895	177.895	0.0166	1	3	3	4	2468	True		3			4			0.0166			120.88		3	Master
123	135	P01040	Cystatin-A OS=Homo sapiens (Human) OX=9606 GN=CSTA PE=1 SV=1 - [CYTA_HUMAN]	11	5.5	5392000	0.017773	177.73	0.1837	1	1	1	1	98	True		1			1			0.1837			72.22		1	Master
124	54	P06733	Alpha-enolase OS=Homo sapiens (Human) OX=9606 GN=ENO1 PE=1 SV=2 - [ENOA_HUMAN]	47.1	7.39	5287000	0.0174269	174.269	0.0737	1	2	1	4	434	True		2			4			0.0737			107.98		2	Master
125	78	O14556	Glyceraldehyde-3-phosphate dehydrogenase, testis-specific OS=Homo sapiens (Human) OX=9606 GN=GAPDHS PE=1 SV=2 - [G3PT_HUMAN]	44.5	8.19	5262000	0.0173445	173.445	0.0172	1	1	0	1	408	True		1			1			0.0172			29.07		1	Master
126	4	Q2M2I5	Keratin, type I cytoskeletal 24 OS=Homo sapiens (Human) OX=9606 GN=KRT24 PE=1 SV=1 - [K1C24_HUMAN]	55.1	4.96	5185000	0.0170907	170.907	0.0133	1	1	0	2	525	True		1			2			0.0133			36.46		1	Master
127	5	Q7Z3Y7	Keratin, type I cytoskeletal 28 OS=Homo sapiens (Human) OX=9606 GN=KRT28 PE=1 SV=2 - [K1C28_HUMAN]	50.5	5.47	5185000	0.0170907	170.907	0.0151	1	1	0	2	464	True		1			2			0.0151			36.46		1	Master
128	8	Q92764	Keratin, type I cuticular Ha5 OS=Homo sapiens (Human) OX=9606 GN=KRT35 PE=2 SV=5 - [KRT35_HUMAN]	50.3	4.91	5185000	0.0170907	170.907	0.0154	1	1	0	2	455	True		1			2			0.0154			36.46		1	Master
129	10	O76014	Keratin, type I cuticular Ha7 OS=Homo sapiens (Human) OX=9606 GN=KRT37 PE=3 SV=3 - [KRT37_HUMAN]	49.7	4.96	5185000	0.0170907	170.907	0.0156	1	1	0	2	449	True		1			2			0.0156			36.46		1	Master
130	11	O76015	Keratin, type I cuticular Ha8 OS=Homo sapiens (Human) OX=9606 GN=KRT38 PE=1 SV=3 - [KRT38_HUMAN]	50.4	4.84	5185000	0.0170907	170.907	0.0154	1	1	0	2	456	True		1			2			0.0154			36.46		1	Master
131	24	P05783	Keratin, type I cytoskeletal 18 OS=Homo sapiens (Human) OX=9606 GN=KRT18 PE=1 SV=2 - [K1C18_HUMAN]	48	5.45	5185000	0.0170907	170.907	0.0163	1	1	0	2	430	True		1			2			0.0163			36.46		1	Master
132	27	Q15149	Plectin OS=Homo sapiens (Human) OX=9606 GN=PLEC PE=1 SV=3 - [PLEC_HUMAN]	531.5	5.96	4877000	0.0160755	160.755	0.0017	1	1	0	1	4684	True		1			1			0.0017			34.93		1	Master
133	133	P58107	Epiplakin OS=Homo sapiens (Human) OX=9606 GN=EPPK1 PE=1 SV=3 - [EPIPL_HUMAN]	555.3	5.62	4877000	0.0160755	160.755	0.011	1	1	0	1	5088	True		1			1			0.011			34.93		1	Master
134	192	Q6ZVX7	F-box only protein 50 OS=Homo sapiens (Human) OX=9606 GN=NCCRP1 PE=1 SV=1 - [FBX50_HUMAN]	30.8	6.62	4835000	0.015937	159.37	0.0436	1	2	2	2	275	True		2			2			0.0436			89.25		2	Master
135	131	P01009	Alpha-1-antitrypsin OS=Homo sapiens (Human) OX=9606 GN=SERPINA1 PE=1 SV=3 - [A1AT_HUMAN]	46.7	5.59	4764000	0.015703	157.03	0.067	1	2	2	2	418	True		2			2			0.067			138.82		2	Master
136	267	Q9UP79	A disintegrin and metalloproteinase with thrombospondin motifs 8 OS=Homo sapiens (Human) OX=9606 GN=ADAMTS8 PE=2 SV=2 - [ATS8_HUMAN]	96.4	6.16	4648000	0.0153207	153.207	0.0146	1	1	1	1	889	True		1			1			0.0146			69.2		1	Master
137	212	P29966	Myristoylated alanine-rich C-kinase substrate OS=Homo sapiens (Human) OX=9606 GN=MARCKS PE=1 SV=4 - [MARCS_HUMAN]	31.5	4.45	4571000	0.0150669	150.669	0.0572	1	1	1	1	332	True		1			1			0.0572			26.01		1	Master
138	7	Q14532	Keratin, type I cuticular Ha2 OS=Homo sapiens (Human) OX=9606 GN=KRT32 PE=2 SV=3 - [K1H2_HUMAN]	50.3	4.84	4560000	0.0150306	150.306	0.0446	1	2	0	3	448	True		2			3			0.0446			49.58		2	Master
139	254	P05452	Tetranectin OS=Homo sapiens (Human) OX=9606 GN=CLEC3B PE=1 SV=3 - [TETN_HUMAN]	22.5	5.67	4469000	0.0147306	147.306	0.0594	1	1	1	1	202	True		1			1			0.0594			62.62		1	Master
140	196	P09493	Tropomyosin alpha-1 chain OS=Homo sapiens (Human) OX=9606 GN=TPM1 PE=1 SV=2 - [TPM1_HUMAN]	32.7	4.74	4332000	0.0142791	142.791	0.0352	1	1	0	1	284	True		1			1			0.0352			30.48		1	Master
141	197	P07951	Tropomyosin beta chain OS=Homo sapiens (Human) OX=9606 GN=TPM2 PE=1 SV=1 - [TPM2_HUMAN]	32.8	4.7	4332000	0.0142791	142.791	0.0352	1	1	0	1	284	True		1			1			0.0352			30.48		1	Master
142	198	P06753	Tropomyosin alpha-3 chain OS=Homo sapiens (Human) OX=9606 GN=TPM3 PE=1 SV=2 - [TPM3_HUMAN]	32.9	4.72	4332000	0.0142791	142.791	0.0351	1	1	0	1	285	True		1			1			0.0351			30.48		1	Master
143	199	P67936	Tropomyosin alpha-4 chain OS=Homo sapiens (Human) OX=9606 GN=TPM4 PE=1 SV=3 - [TPM4_HUMAN]	28.5	4.69	4332000	0.0142791	142.791	0.0403	1	1	0	1	248	True		1			1			0.0403			30.48		1	Master
144	160	P01876	Immunoglobulin heavy constant alpha 1 OS=Homo sapiens (Human) OX=9606 GN=IGHA1 PE=1 SV=2 - [IGHA1_HUMAN]	37.6	6.51	4330000	0.0142725	142.725	0.0907	1	2	2	2	353	True		2			2			0.0907			79.94		2	Master
145	246	P13942	Collagen alpha-2(XI) chain OS=Homo sapiens (Human) OX=9606 GN=COL11A2 PE=1 SV=5 - [COBA2_HUMAN]	171.7	6.21	4284000	0.0141208	141.208	0.0357	1	4	3	6	1736	True		4			6			0.0357			118.23		4	Master
146	12	Q14525	Keratin, type I cuticular Ha3-II OS=Homo sapiens (Human) OX=9606 GN=KRT33B PE=1 SV=3 - [KT33B_HUMAN]	46.2	4.84	4176000	0.0137649	137.649	0.0421	1	2	0	3	404	True		2			3			0.0421			69		2	Master
147	6	Q15323	Keratin, type I cuticular Ha1 OS=Homo sapiens (Human) OX=9606 GN=KRT31 PE=1 SV=3 - [K1H1_HUMAN]	47.2	4.88	4096000	0.0135012	135.012	0.0721	1	3	0	4	416	True		3			4			0.0721			82.62		3	Master
148	240	Q15113	Procollagen C-endopeptidase enhancer 1 OS=Homo sapiens (Human) OX=9606 GN=PCOLCE PE=1 SV=2 - [PCOC1_HUMAN]	47.9	7.43	4062000	0.0133891	133.891	0.069	1	2	2	3	449	True		2			3			0.069			119.9		2	Master
149	152	Q8WVV4	Protein POF1B OS=Homo sapiens (Human) OX=9606 GN=POF1B PE=1 SV=3 - [POF1B_HUMAN]	68	6.32	4058000	0.0133759	133.759	0.0357	1	2	2	2	589	True		2			2			0.0357			46.77		2	Master
150	16	Q99880	Histone H2B type 1-L OS=Homo sapiens (Human) OX=9606 GN=H2BC13 PE=1 SV=3 - [H2B1L_HUMAN]	13.9	10.32	4048000	0.0133429	133.429	0.119	1	1	0	1	126	True		1			1			0.119			25.88		1	Master
151	17	P57053	Histone H2B type F-S OS=Homo sapiens (Human) OX=9606 GN=H2BFS PE=1 SV=2 - [H2BFS_HUMAN]	13.9	10.37	4048000	0.0133429	133.429	0.119	1	1	0	1	126	True		1			1			0.119			25.88		1	Master
152	42	P33778	Histone H2B type 1-B OS=Homo sapiens (Human) OX=9606 GN=HIST1H2BB PE=1 SV=2 - [H2B1B_HUMAN]	13.9	10.32	4048000	0.0133429	133.429	0.119	1	1	0	1	126	True		1			1			0.119			25.88		1	Master
153	43	P62807	Histone H2B type 1-C/E/F/G/I OS=Homo sapiens (Human) OX=9606 GN=H2BC8 PE=1 SV=4 - [H2B1C_HUMAN]	13.9	10.32	4048000	0.0133429	133.429	0.119	1	1	0	1	126	True		1			1			0.119			25.88		1	Master
154	44	P58876	Histone H2B type 1-D OS=Homo sapiens (Human) OX=9606 GN=HIST1H2BD PE=1 SV=2 - [H2B1D_HUMAN]	13.9	10.32	4048000	0.0133429	133.429	0.119	1	1	0	1	126	True		1			1			0.119			25.88		1	Master
155	45	Q93079	Histone H2B type 1-H OS=Homo sapiens (Human) OX=9606 GN=HIST1H2BH PE=1 SV=3 - [H2B1H_HUMAN]	13.9	10.32	4048000	0.0133429	133.429	0.119	1	1	0	1	126	True		1			1			0.119			25.88		1	Master
156	46	P06899	Histone H2B type 1-J OS=Homo sapiens (Human) OX=9606 GN=H2BC11 PE=1 SV=3 - [H2B1J_HUMAN]	13.9	10.32	4048000	0.0133429	133.429	0.119	1	1	0	1	126	True		1			1			0.119			25.88		1	Master
157	47	O60814	Histone H2B type 1-K OS=Homo sapiens (Human) OX=9606 GN=H2BC12 PE=1 SV=3 - [H2B1K_HUMAN]	13.9	10.32	4048000	0.0133429	133.429	0.119	1	1	0	1	126	True		1			1			0.119			25.88		1	Master
158	48	Q99879	Histone H2B type 1-M OS=Homo sapiens (Human) OX=9606 GN=H2BC14 PE=1 SV=3 - [H2B1M_HUMAN]	14	10.32	4048000	0.0133429	133.429	0.119	1	1	0	1	126	True		1			1			0.119			25.88		1	Master
159	49	Q99877	Histone H2B type 1-N OS=Homo sapiens (Human) OX=9606 GN=H2BC15 PE=1 SV=3 - [H2B1N_HUMAN]	13.9	10.32	4048000	0.0133429	133.429	0.119	1	1	0	1	126	True		1			1			0.119			25.88		1	Master
160	50	P23527	Histone H2B type 1-O OS=Homo sapiens (Human) OX=9606 GN=HIST1H2BO PE=1 SV=3 - [H2B1O_HUMAN]	13.9	10.32	4048000	0.0133429	133.429	0.119	1	1	0	1	126	True		1			1			0.119			25.88		1	Master
161	51	Q5QNW6	Histone H2B type 2-F OS=Homo sapiens (Human) OX=9606 GN=HIST2H2BF PE=1 SV=3 - [H2B2F_HUMAN]	13.9	10.32	4048000	0.0133429	133.429	0.119	1	1	0	1	126	True		1			1			0.119			25.88		1	Master
162	52	Q16778	Histone H2B type 2-E OS=Homo sapiens (Human) OX=9606 GN=HIST2H2BE PE=1 SV=3 - [H2B2E_HUMAN]	13.9	10.32	4048000	0.0133429	133.429	0.119	1	1	0	1	126	True		1			1			0.119			25.88		1	Master
163	53	Q8N257	Histone H2B type 3-B OS=Homo sapiens (Human) OX=9606 GN=HIST3H2BB PE=1 SV=3 - [H2B3B_HUMAN]	13.9	10.32	4048000	0.0133429	133.429	0.119	1	1	0	1	126	True		1			1			0.119			25.88		1	Master
164	209	P36955	Pigment epithelium-derived factor OS=Homo sapiens (Human) OX=9606 GN=SERPINF1 PE=1 SV=4 - [PEDF_HUMAN]	46.3	6.38	3956000	0.0130397	130.397	0.0598	1	2	2	5	418	True		2			5			0.0598			145.23		2	Master
165	85	P19338	Nucleolin OS=Homo sapiens (Human) OX=9606 GN=NCL PE=1 SV=3 - [NUCL_HUMAN]	76.6	4.7	3944000	0.0130001	130.001	0.0113	1	1	1	1	710	True		1			1			0.0113			30.09		1	Master
166	176	P0DP23	Calmodulin-1 OS=Homo sapiens (Human) OX=9606 GN=CALM1 PE=1 SV=1 - [CALM1_HUMAN]	16.8	4.22	3895000	0.0128386	128.386	0.2215	1	2	2	2	149	True		2			2			0.2215			54.17		2	Master
167	253	Q13103	Secreted phosphoprotein 24 OS=Homo sapiens (Human) OX=9606 GN=SPP2 PE=1 SV=1 - [SPP24_HUMAN]	24.3	8.32	3887000	0.0128123	128.123	0.0995	1	2	2	2	211	True		2			2			0.0995			59.67		2	Master
168	18	P13611	Versican core protein OS=Homo sapiens (Human) OX=9606 GN=VCAN PE=1 SV=3 - [CSPG2_HUMAN]	372.6	4.51	3881000	0.0127925	127.925	0.0032	1	1	1	1	3396	True		1			1			0.0032			56.66		1	Master
169	234	P13521	Secretogranin-2 OS=Homo sapiens (Human) OX=9606 GN=SCG2 PE=1 SV=2 - [SCG2_HUMAN]	70.9	4.75	3868000	0.0127496	127.496	0.0162	1	1	1	1	617	True		1			1			0.0162			43.39		1	Master
170	264	P07998	Ribonuclease pancreatic OS=Homo sapiens (Human) OX=9606 GN=RNASE1 PE=1 SV=4 - [RNAS1_HUMAN]	17.6	8.79	3791000	0.0124958	124.958	0.0449	1	1	1	1	156	True		1			1			0.0449			26.15		1	Master
171	177	Q6UWN5	Ly6/PLAUR domain-containing protein 5 OS=Homo sapiens (Human) OX=9606 GN=LYPD5 PE=1 SV=2 - [LYPD5_HUMAN]	26.9	7.24	3754000	0.0123739	123.739	0.0279	1	1	1	1	251	True		1			1			0.0279			29.7		1	Master
172	188	O76009	Keratin, type I cuticular Ha3-I OS=Homo sapiens (Human) OX=9606 GN=KRT33A PE=2 SV=2 - [KT33A_HUMAN]	45.9	4.82	3551000	0.0117047	117.047	0.0569	1	2	0	2	404	True		2			2			0.0569			62.66		2	Master
173	237	P02748	Complement component C9 OS=Homo sapiens (Human) OX=9606 GN=C9 PE=1 SV=2 - [CO9_HUMAN]	63.1	5.59	3512000	0.0115762	115.762	0.0161	1	1	1	1	559	True		1			1			0.0161			44.47		1	Master
174	121	P28072	Proteasome subunit beta type-6 OS=Homo sapiens (Human) OX=9606 GN=PSMB6 PE=1 SV=4 - [PSB6_HUMAN]	25.3	4.92	3503000	0.0115465	115.465	0.046	1	1	1	1	239	True		1			1			0.046			39.68		1	Master
175	13	Q99456	Keratin, type I cytoskeletal 12 OS=Homo sapiens (Human) OX=9606 GN=KRT12 PE=1 SV=1 - [K1C12_HUMAN]	53.5	4.78	3477000	0.0114608	114.608	0.0142	1	1	0	1	494	True		1			1			0.0142			27.51		1	Master
176	77	P02545	Prelamin-A/C OS=Homo sapiens (Human) OX=9606 GN=LMNA PE=1 SV=1 - [LMNA_HUMAN]	74.1	7.02	3447000	0.0113619	113.619	0.0361	1	2	2	2	664	True		2			2			0.0361			102.91		2	Master
177	122	P02795	Metallothionein-2 OS=Homo sapiens (Human) OX=9606 GN=MT2A PE=1 SV=1 - [MT2_HUMAN]	6	7.83	3384000	0.0111543	111.543	0.1967	1	1	0	1	61	True		1			1			0.1967			33.5		1	Master
178	123	P04732	Metallothionein-1E OS=Homo sapiens (Human) OX=9606 GN=MT1E PE=1 SV=1 - [MT1E_HUMAN]	6	7.96	3384000	0.0111543	111.543	0.1967	1	1	0	1	61	True		1			1			0.1967			33.5		1	Master
179	124	P13640	Metallothionein-1G OS=Homo sapiens (Human) OX=9606 GN=MT1G PE=1 SV=2 - [MT1G_HUMAN]	6.1	7.96	3384000	0.0111543	111.543	0.1935	1	1	0	1	62	True		1			1			0.1935			33.5		1	Master
180	125	P80297	Metallothionein-1X OS=Homo sapiens (Human) OX=9606 GN=MT1X PE=1 SV=1 - [MT1X_HUMAN]	6.1	7.96	3384000	0.0111543	111.543	0.1967	1	1	0	1	61	True		1			1			0.1967			33.5		1	Master
181	126	Q8N339	Metallothionein-1M OS=Homo sapiens (Human) OX=9606 GN=MT1M PE=3 SV=2 - [MT1M_HUMAN]	6.1	7.69	3384000	0.0111543	111.543	0.1967	1	1	0	1	61	True		1			1			0.1967			33.5		1	Master
182	104	P60842	Eukaryotic initiation factor 4A-I OS=Homo sapiens (Human) OX=9606 GN=EIF4A1 PE=1 SV=1 - [IF4A1_HUMAN]	46.1	5.48	3167000	0.010439	104.39	0.0246	1	1	0	1	406	True		1			1			0.0246			51.18		1	Master
183	105	Q14240	Eukaryotic initiation factor 4A-II OS=Homo sapiens (Human) OX=9606 GN=EIF4A2 PE=1 SV=2 - [IF4A2_HUMAN]	46.4	5.48	3167000	0.010439	104.39	0.0246	1	1	0	1	407	True		1			1			0.0246			51.18		1	Master
184	128	P03973	Antileukoproteinase OS=Homo sapiens (Human) OX=9606 GN=SLPI PE=1 SV=2 - [SLPI_HUMAN]	14.3	8.75	3161000	0.0104192	104.192	0.0909	1	1	1	1	132	True		1			1			0.0909			27.07		1	Master
185	161	Q16610	Extracellular matrix protein 1 OS=Homo sapiens (Human) OX=9606 GN=ECM1 PE=1 SV=2 - [ECM1_HUMAN]	60.6	6.71	3157000	0.010406	104.06	0.0426	1	2	2	2	540	True		2			2			0.0426			80.6		2	Master
186	9	O76013	Keratin, type I cuticular Ha6 OS=Homo sapiens (Human) OX=9606 GN=KRT36 PE=2 SV=1 - [KRT36_HUMAN]	52.2	4.94	3095000	0.0102017	102.017	0.0343	1	2	1	3	467	True		2			3			0.0343			36.46		2	Master
187	200	Q96P63	Serpin B12 OS=Homo sapiens (Human) OX=9606 GN=SERPINB12 PE=1 SV=1 - [SPB12_HUMAN]	46.2	5.53	3045000	0.0100369	100.369	0.0198	1	1	1	1	405	True		1			1			0.0198			46.6		1	Master
188	175	P27482	Calmodulin-like protein 3 OS=Homo sapiens (Human) OX=9606 GN=CALML3 PE=1 SV=2 - [CALL3_HUMAN]	16.9	4.42	3010000	0.00992151	99.2151	0.0805	1	1	1	1	149	True		1			1			0.0805			48.3		1	Master
189	109	A6NMY6	Putative annexin A2-like protein OS=Homo sapiens (Human) OX=9606 GN=ANXA2P2 PE=5 SV=2 - [AXA2L_HUMAN]	38.6	6.95	2923000	0.00963474	96.3474	0.059	1	2	0	2	339	True		2			2			0.059			64.31		2	Master
190	134	P05109	Protein S100-A8 OS=Homo sapiens (Human) OX=9606 GN=S100A8 PE=1 SV=1 - [S10A8_HUMAN]	10.8	7.03	2784000	0.00917657	91.7657	0.0753	1	1	1	1	93	True		1			1			0.0753			29.51		1	Master
191	141	P02788	Lactotransferrin OS=Homo sapiens (Human) OX=9606 GN=LTF PE=1 SV=6 - [TRFL_HUMAN]	78.1	8.12	2721000	0.00896891	89.6891	0.0141	1	1	1	2	710	True		1			2			0.0141			93.77		1	Master
192	251	P00740	Coagulation factor IX OS=Homo sapiens (Human) OX=9606 GN=F9 PE=1 SV=2 - [FA9_HUMAN]	51.7	5.47	2684000	0.00884695	88.4695	0.0304	1	1	1	1	461	True		1			1			0.0304			34.17		1	Master
193	93	Q14978	Nucleolar and coiled-body phosphoprotein 1 OS=Homo sapiens (Human) OX=9606 GN=NOLC1 PE=1 SV=2 - [NOLC1_HUMAN]	73.6	9.47	2427000	0.00799984	79.9984	0.01	1	1	1	1	699	True		1			1			0.01			30.54		1	Master
194	26	P11021	Endoplasmic reticulum chaperone BiP OS=Homo sapiens (Human) OX=9606 GN=HSPA5 PE=1 SV=2 - [BIP_HUMAN]	72.3	5.16	2416000	0.00796358	79.6358	0.0398	1	2	2	2	654	True		2			2			0.0398			75.89		2	Master
195	57	P04908	Histone H2A type 1-B/E OS=Homo sapiens (Human) OX=9606 GN=H2AC4 PE=1 SV=2 - [H2A1B_HUMAN]	14.1	11.05	2245000	0.00739993	73.9993	0.1462	1	1	0	1	130	True		1			1			0.1462			33.34		1	Master
196	58	Q93077	Histone H2A type 1-C OS=Homo sapiens (Human) OX=9606 GN=HIST1H2AC PE=1 SV=3 - [H2A1C_HUMAN]	14.1	11.05	2245000	0.00739993	73.9993	0.1462	1	1	0	1	130	True		1			1			0.1462			33.34		1	Master
197	59	P20671	Histone H2A type 1-D OS=Homo sapiens (Human) OX=9606 GN=H2AC7 PE=1 SV=2 - [H2A1D_HUMAN]	14.1	10.9	2245000	0.00739993	73.9993	0.1462	1	1	0	1	130	True		1			1			0.1462			33.34		1	Master
198	60	Q96KK5	Histone H2A type 1-H OS=Homo sapiens (Human) OX=9606 GN=HIST1H2AH PE=1 SV=3 - [H2A1H_HUMAN]	13.9	10.89	2245000	0.00739993	73.9993	0.1484	1	1	0	1	128	True		1			1			0.1484			33.34		1	Master
199	61	Q99878	Histone H2A type 1-J OS=Homo sapiens (Human) OX=9606 GN=H2AC14 PE=1 SV=3 - [H2A1J_HUMAN]	13.9	10.89	2245000	0.00739993	73.9993	0.1484	1	1	0	1	128	True		1			1			0.1484			33.34		1	Master
200	62	P0C0S8	Histone H2A type 1 OS=Homo sapiens (Human) OX=9606 GN=H2AC13 PE=1 SV=2 - [H2A1_HUMAN]	14.1	10.9	2245000	0.00739993	73.9993	0.1462	1	1	0	1	130	True		1			1			0.1462			33.34		1	Master
201	63	Q6FI13	Histone H2A type 2-A OS=Homo sapiens (Human) OX=9606 GN=HIST2H2AA3 PE=1 SV=3 - [H2A2A_HUMAN]	14.1	10.9	2245000	0.00739993	73.9993	0.1462	1	1	0	1	130	True		1			1			0.1462			33.34		1	Master
202	64	Q16777	Histone H2A type 2-C OS=Homo sapiens (Human) OX=9606 GN=HIST2H2AC PE=1 SV=4 - [H2A2C_HUMAN]	14	10.9	2245000	0.00739993	73.9993	0.1473	1	1	0	1	129	True		1			1			0.1473			33.34		1	Master
203	65	Q7L7L0	Histone H2A type 3 OS=Homo sapiens (Human) OX=9606 GN=HIST3H2A PE=1 SV=3 - [H2A3_HUMAN]	14.1	11.05	2245000	0.00739993	73.9993	0.1462	1	1	0	1	130	True		1			1			0.1462			33.34		1	Master
204	66	Q9BTM1	Histone H2A.J OS=Homo sapiens (Human) OX=9606 GN=H2AFJ PE=1 SV=1 - [H2AJ_HUMAN]	14	10.9	2245000	0.00739993	73.9993	0.1473	1	1	0	1	129	True		1			1			0.1473			33.34		1	Master
205	117	P20618	Proteasome subunit beta type-1 OS=Homo sapiens (Human) OX=9606 GN=PSMB1 PE=1 SV=2 - [PSB1_HUMAN]	26.5	8.13	2143000	0.00706372	70.6372	0.029	1	1	1	1	241	True		1			1			0.029			0		1	Master
206	166	P04745	Alpha-amylase 1 OS=Homo sapiens (Human) OX=9606 GN=AMY1A PE=1 SV=2 - [AMY1_HUMAN]	57.7	6.93	2131000	0.00702417	70.2417	0.0235	1	1	0	1	511	True		1			1			0.0235			26.22		1	Master
207	168	P19961	Alpha-amylase 2B OS=Homo sapiens (Human) OX=9606 GN=AMY2B PE=1 SV=1 - [AMY2B_HUMAN]	57.7	7.09	2131000	0.00702417	70.2417	0.0235	1	1	0	1	511	True		1			1			0.0235			26.22		1	Master
208	169	P04746	Pancreatic alpha-amylase OS=Homo sapiens (Human) OX=9606 GN=AMY2A PE=1 SV=2 - [AMYP_HUMAN]	57.7	7.05	2131000	0.00702417	70.2417	0.0235	1	1	0	1	511	True		1			1			0.0235			26.22		1	Master
209	221	P01344	Insulin-like growth factor II OS=Homo sapiens (Human) OX=9606 GN=IGF2 PE=1 SV=1 - [IGF2_HUMAN]	20.1	9.32	2089000	0.00688573	68.8573	0.1389	1	2	2	2	180	True		2			2			0.1389			47.09		2	Master
210	79	Q562R1	Beta-actin-like protein 2 OS=Homo sapiens (Human) OX=9606 GN=ACTBL2 PE=1 SV=2 - [ACTBL_HUMAN]	42	5.59	2053000	0.00676706	67.6706	0.0213	1	1	0	1	376	True		1			1			0.0213			27.03		1	Master
211	193	Q9HCY8	Protein S100-A14 OS=Homo sapiens (Human) OX=9606 GN=S100A14 PE=1 SV=1 - [S10AE_HUMAN]	11.7	5.24	2043000	0.0067341	67.341	0.1442	1	1	1	2	104	True		1			2			0.1442			69.21		1	Master
212	171	P05090	Apolipoprotein D OS=Homo sapiens (Human) OX=9606 GN=APOD PE=1 SV=1 - [APOD_HUMAN]	21.3	5.15	1957000	0.00645063	64.5063	0.037	1	1	1	1	189	True		1			1			0.037			32.81		1	Master
213	99	P07237	Protein disulfide-isomerase OS=Homo sapiens (Human) OX=9606 GN=P4HB PE=1 SV=3 - [PDIA1_HUMAN]	57.1	4.87	1942000	0.00640119	64.0119	0.0177	1	1	1	1	508	True		1			1			0.0177			36.31		1	Master
214	255	Q03692	Collagen alpha-1(X) chain OS=Homo sapiens (Human) OX=9606 GN=COL10A1 PE=1 SV=2 - [COAA1_HUMAN]	66.1	9.67	1866000	0.00615068	61.5068	0.0221	1	1	1	4	680	True		1			4			0.0221			55.29		1	Master
215	120	P01024	Complement C3 OS=Homo sapiens (Human) OX=9606 GN=C3 PE=1 SV=2 - [CO3_HUMAN]	187	6.4	1801000	0.00593643	59.3643	0.0042	1	1	0	1	1663	True		1			1			0.0042			30.18		1	Master
216	159	O95568	Histidine protein methyltransferase 1 homolog OS=Homo sapiens (Human) OX=9606 GN=METTL18 PE=1 SV=1 - [MET18_HUMAN]	42.1	6.76	1801000	0.00593643	59.3643	0.0188	1	1	0	1	372	True		1			1			0.0188			30.18		1	Master
217	100	O14818	Proteasome subunit alpha type-7 OS=Homo sapiens (Human) OX=9606 GN=PSMA7 PE=1 SV=1 - [PSA7_HUMAN]	27.9	8.46	1780000	0.00586721	58.6721	0.0565	1	1	0	1	248	True		1			1			0.0565			54.98		1	Master
218	101	Q8TAA3	Proteasome subunit alpha-type 8 OS=Homo sapiens (Human) OX=9606 GN=PSMA8 PE=2 SV=3 - [PSMA8_HUMAN]	28.5	8.98	1780000	0.00586721	58.6721	0.0547	1	1	0	1	256	True		1			1			0.0547			54.98		1	Master
219	107	Q13428	Treacle protein OS=Homo sapiens (Human) OX=9606 GN=TCOF1 PE=1 SV=3 - [TCOF_HUMAN]	152	9.04	1756000	0.0057881	57.881	0.006	1	1	1	1	1488	True		1			1			0.006			50.58		1	Master
220	158	P29508	Serpin B3 OS=Homo sapiens (Human) OX=9606 GN=SERPINB3 PE=1 SV=2 - [SPB3_HUMAN]	44.5	6.81	1699000	0.00560021	56.0021	0.0179	1	1	0	1	390	True		1			1			0.0179			31.88		1	Master
221	167	P48594	Serpin B4 OS=Homo sapiens (Human) OX=9606 GN=SERPINB4 PE=1 SV=2 - [SPB4_HUMAN]	44.8	6.21	1699000	0.00560021	56.0021	0.0179	1	1	0	1	390	True		1			1			0.0179			31.88		1	Master
222	96	O60361	Putative nucleoside diphosphate kinase OS=Homo sapiens (Human) OX=9606 GN=NME2P1 PE=5 SV=1 - [NDK8_HUMAN]	15.5	8.57	1683000	0.00554748	55.4748	0.0657	1	1	0	1	137	True		1			1			0.0657			52.07		1	Master
223	97	P15531	Nucleoside diphosphate kinase A OS=Homo sapiens (Human) OX=9606 GN=NME1 PE=1 SV=1 - [NDKA_HUMAN]	17.1	6.19	1683000	0.00554748	55.4748	0.0592	1	1	0	1	152	True		1			1			0.0592			52.07		1	Master
224	98	P22392	Nucleoside diphosphate kinase B OS=Homo sapiens (Human) OX=9606 GN=NME2 PE=1 SV=1 - [NDKB_HUMAN]	17.3	8.41	1683000	0.00554748	55.4748	0.0592	1	1	0	1	152	True		1			1			0.0592			52.07		1	Master
225	162	P04792	Heat shock protein beta-1 OS=Homo sapiens (Human) OX=9606 GN=HSPB1 PE=1 SV=2 - [HSPB1_HUMAN]	22.8	6.4	1623000	0.0053497	53.497	0.1805	1	3	3	3	205	True		3			3			0.1805			63.56		3	Master
226	129	P01619	Immunoglobulin kappa variable 3-20 OS=Homo sapiens (Human) OX=9606 GN=IGKV3-20 PE=1 SV=2 - [KV320_HUMAN]	12.5	4.96	1398000	0.00460806	46.0806	0.1983	1	2	0	2	116	True		2			2			0.1983			49.45		2	Master
227	130	A0A0C4DH25	Immunoglobulin kappa variable 3D-20 OS=Homo sapiens (Human) OX=9606 GN=IGKV3D-20 PE=3 SV=1 - [KVD20_HUMAN]	12.5	4.59	1398000	0.00460806	46.0806	0.1983	1	2	0	2	116	True		2			2			0.1983			49.45		2	Master
228	156	P02671	Fibrinogen alpha chain OS=Homo sapiens (Human) OX=9606 GN=FGA PE=1 SV=2 - [FIBA_HUMAN]	94.9	6.01	1355000	0.00446633	44.6633	0.0185	1	1	1	1	866	True		1			1			0.0185			35.78		1	Master
229	238	P61916	NPC intracellular cholesterol transporter 2 OS=Homo sapiens (Human) OX=9606 GN=NPC2 PE=1 SV=1 - [NPC2_HUMAN]	16.6	7.65	1344000	0.00443007	44.3007	0.1325	1	2	2	2	151	True		2			2			0.1325			49.43		2	Master
230	2	P34931	Heat shock 70 kDa protein 1-like OS=Homo sapiens (Human) OX=9606 GN=HSPA1L PE=1 SV=2 - [HS71L_HUMAN]	70.3	6.02	1336000	0.0044037	44.037	0.0203	1	1	0	1	641	True		1			1			0.0203			43.96		1	Master
231	3	P17066	Heat shock 70 kDa protein 6 OS=Homo sapiens (Human) OX=9606 GN=HSPA6 PE=1 SV=2 - [HSP76_HUMAN]	71	6.14	1336000	0.0044037	44.037	0.0202	1	1	0	1	643	True		1			1			0.0202			43.96		1	Master
232	15	P48741	Putative heat shock 70 kDa protein 7 OS=Homo sapiens (Human) OX=9606 GN=HSPA7 PE=5 SV=2 - [HSP77_HUMAN]	40.2	7.87	1336000	0.0044037	44.037	0.0354	1	1	0	1	367	True		1			1			0.0354			43.96		1	Master
233	23	P0DMV8	Heat shock 70 kDa protein 1A OS=Homo sapiens (Human) OX=9606 GN=HSPA1A PE=1 SV=1 - [HS71A_HUMAN]	70	5.66	1336000	0.0044037	44.037	0.0203	1	1	0	1	641	True		1			1			0.0203			43.96		1	Master
234	95	P00491	Purine nucleoside phosphorylase OS=Homo sapiens (Human) OX=9606 GN=PNP PE=1 SV=2 - [PNPH_HUMAN]	32.1	6.95	1274000	0.00419934	41.9934	0.0311	1	1	1	1	289	True		1			1			0.0311			35.68		1	Master
235	21	P54652	Heat shock-related 70 kDa protein 2 OS=Homo sapiens (Human) OX=9606 GN=HSPA2 PE=1 SV=1 - [HSP72_HUMAN]	70	5.74	1223000	0.00403123	40.3123	0.036	1	2	0	2	639	True		2			2			0.036			82.96		2	Master
236	22	P11142	Heat shock cognate 71 kDa protein OS=Homo sapiens (Human) OX=9606 GN=HSPA8 PE=1 SV=1 - [HSP7C_HUMAN]	70.9	5.52	1223000	0.00403123	40.3123	0.0356	1	2	0	2	646	True		2			2			0.0356			82.96		2	Master
237	241	O60882	Matrix metalloproteinase-20 OS=Homo sapiens (Human) OX=9606 GN=MMP20 PE=1 SV=3 - [MMP20_HUMAN]	54.4	8.87	1077000	0.00354999	35.4999	0.0186	1	1	1	1	483	True		1			1			0.0186			34.58		1	Master
238	29	P31946	14-3-3 protein beta/alpha OS=Homo sapiens (Human) OX=9606 GN=YWHAB PE=1 SV=3 - [1433B_HUMAN]	28.1	4.83	1013000	0.00333903	33.3903	0.0407	1	1	0	1	246	True		1			1			0.0407			34.6		1	Master
239	30	P62258	14-3-3 protein epsilon OS=Homo sapiens (Human) OX=9606 GN=YWHAE PE=1 SV=1 - [1433E_HUMAN]	29.2	4.74	1013000	0.00333903	33.3903	0.0392	1	1	0	1	255	True		1			1			0.0392			34.6		1	Master
240	31	Q04917	14-3-3 protein eta OS=Homo sapiens (Human) OX=9606 GN=YWHAH PE=1 SV=4 - [1433F_HUMAN]	28.2	4.84	1013000	0.00333903	33.3903	0.0407	1	1	0	1	246	True		1			1			0.0407			34.6		1	Master
241	32	P61981	14-3-3 protein gamma OS=Homo sapiens (Human) OX=9606 GN=YWHAG PE=1 SV=2 - [1433G_HUMAN]	28.3	4.89	1013000	0.00333903	33.3903	0.0405	1	1	0	1	247	True		1			1			0.0405			34.6		1	Master
242	33	P31947	14-3-3 protein sigma OS=Homo sapiens (Human) OX=9606 GN=SFN PE=1 SV=1 - [1433S_HUMAN]	27.8	4.74	1013000	0.00333903	33.3903	0.0403	1	1	0	1	248	True		1			1			0.0403			34.6		1	Master
243	34	P27348	14-3-3 protein theta OS=Homo sapiens (Human) OX=9606 GN=YWHAQ PE=1 SV=1 - [1433T_HUMAN]	27.7	4.78	1013000	0.00333903	33.3903	0.0408	1	1	0	1	245	True		1			1			0.0408			34.6		1	Master
244	35	P63104	14-3-3 protein zeta/delta OS=Homo sapiens (Human) OX=9606 GN=YWHAZ PE=1 SV=1 - [1433Z_HUMAN]	27.7	4.79	1013000	0.00333903	33.3903	0.0408	1	1	0	1	245	True		1			1			0.0408			34.6		1	Master
245	164	P09228	Cystatin-SA OS=Homo sapiens (Human) OX=9606 GN=CST2 PE=1 SV=1 - [CYTT_HUMAN]	16.4	4.93	977000	0.00322037	32.2037	0.1064	1	1	1	1	141	True		1			1			0.1064			35.12		1	Master
246	165	O75131	Copine-3 OS=Homo sapiens (Human) OX=9606 GN=CPNE3 PE=1 SV=1 - [CPNE3_HUMAN]	60.1	5.85	863000	0.00284461	28.4461	0.0168	1	1	0	1	537	True		1			1			0.0168			39.13		1	Master
247	223	O95741	Copine-6 OS=Homo sapiens (Human) OX=9606 GN=CPNE6 PE=1 SV=3 - [CPNE6_HUMAN]	62	5.52	863000	0.00284461	28.4461	0.0162	1	1	0	1	557	True		1			1			0.0162			39.13		1	Master
248	224	Q86YQ8	Copine-8 OS=Homo sapiens (Human) OX=9606 GN=CPNE8 PE=1 SV=2 - [CPNE8_HUMAN]	63.1	5.96	863000	0.00284461	28.4461	0.016	1	1	0	1	564	True		1			1			0.016			39.13		1	Master
249	225	Q8IYJ1	Copine-9 OS=Homo sapiens (Human) OX=9606 GN=CPNE9 PE=1 SV=3 - [CPNE9_HUMAN]	61.8	5.34	863000	0.00284461	28.4461	0.0163	1	1	0	1	553	True		1			1			0.0163			39.13		1	Master
250	226	Q96A23	Copine-4 OS=Homo sapiens (Human) OX=9606 GN=CPNE4 PE=1 SV=1 - [CPNE4_HUMAN]	62.4	6.33	863000	0.00284461	28.4461	0.0162	1	1	0	1	557	True		1			1			0.0162			39.13		1	Master
251	227	Q96FN4	Copine-2 OS=Homo sapiens (Human) OX=9606 GN=CPNE2 PE=1 SV=3 - [CPNE2_HUMAN]	61.2	6.07	863000	0.00284461	28.4461	0.0164	1	1	0	1	548	True		1			1			0.0164			39.13		1	Master
252	228	Q9HCH3	Copine-5 OS=Homo sapiens (Human) OX=9606 GN=CPNE5 PE=1 SV=2 - [CPNE5_HUMAN]	65.7	5.99	863000	0.00284461	28.4461	0.0152	1	1	0	1	593	True		1			1			0.0152			39.13		1	Master
253	229	Q9UBL6	Copine-7 OS=Homo sapiens (Human) OX=9606 GN=CPNE7 PE=1 SV=1 - [CPNE7_HUMAN]	70.2	6.38	863000	0.00284461	28.4461	0.0142	1	1	0	1	633	True		1			1			0.0142			39.13		1	Master
254	268	P18510	Interleukin-1 receptor antagonist protein OS=Homo sapiens (Human) OX=9606 GN=IL1RN PE=1 SV=1 - [IL1RA_HUMAN]	20	6.19	786100	0.00259113	25.9113	0.0847	1	1	1	1	177	True		1			1			0.0847			35.57		1	Master
255	137	P05164	Myeloperoxidase OS=Homo sapiens (Human) OX=9606 GN=MPO PE=1 SV=1 - [PERM_HUMAN]	83.8	8.97	545000	0.00179642	17.9642	0.0161	1	1	1	1	745	True		1			1			0.0161			31.61		1	Master
256	106	O75223	Gamma-glutamylcyclotransferase OS=Homo sapiens (Human) OX=9606 GN=GGCT PE=1 SV=1 - [GGCT_HUMAN]	21	5.14	0	0	0	0.0585	1	1	1	1	188	True		1			1			0.0585			46.77		1	Master
257	115	P27824	Calnexin OS=Homo sapiens (Human) OX=9606 GN=CANX PE=1 SV=2 - [CALX_HUMAN]	67.5	4.6	0	0	0	0.0152	1	1	1	1	592	True		1			1			0.0152			36.5		1	Master
258	118	Q02539	Histone H1.1 OS=Homo sapiens (Human) OX=9606 GN=H1-1 PE=1 SV=3 - [H11_HUMAN]	21.8	10.99	0	0	0	0.0512	1	1	0	1	215	True		1			1			0.0512			38.44		1	Master
259	119	P22492	Histone H1t OS=Homo sapiens (Human) OX=9606 GN=HIST1H1T PE=2 SV=4 - [H1T_HUMAN]	22	11.71	0	0	0	0.0531	1	1	0	1	207	True		1			1			0.0531			38.44		1	Master
260	138	Q14533	Keratin, type II cuticular Hb1 OS=Homo sapiens (Human) OX=9606 GN=KRT81 PE=1 SV=3 - [KRT81_HUMAN]	54.9	5.47	0	0	0	0.0158	1	1	0	1	505	True		1			1			0.0158			29.09		1	Master
261	139	P78385	Keratin, type II cuticular Hb3 OS=Homo sapiens (Human) OX=9606 GN=KRT83 PE=1 SV=2 - [KRT83_HUMAN]	54.2	5.64	0	0	0	0.0162	1	1	0	1	493	True		1			1			0.0162			29.09		1	Master
262	140	O43790	Keratin, type II cuticular Hb6 OS=Homo sapiens (Human) OX=9606 GN=KRT86 PE=1 SV=1 - [KRT86_HUMAN]	53.5	5.66	0	0	0	0.0165	1	1	0	1	486	True		1			1			0.0165			29.09		1	Master
263	151	P28799	Progranulin OS=Homo sapiens (Human) OX=9606 GN=GRN PE=1 SV=2 - [GRN_HUMAN]	63.5	6.83	0	0	0	0.0236	1	1	1	1	593	True		1			1			0.0236			69.97		1	Master
264	173	P12107	Collagen alpha-1(XI) chain OS=Homo sapiens (Human) OX=9606 GN=COL11A1 PE=1 SV=4 - [COBA1_HUMAN]	181	5.17	0	0	0	0.0066	1	1	0	2	1806	True		1			2			0.0066			73.74		1	Master
265	194	P12081	Histidine--tRNA ligase, cytoplasmic OS=Homo sapiens (Human) OX=9606 GN=HARS PE=1 SV=2 - [SYHC_HUMAN]	57.4	5.88	0	0	0	0.0177	1	1	0	1	509	True		1			1			0.0177			44.79		1	Master
266	195	P49590	Probable histidine--tRNA ligase, mitochondrial OS=Homo sapiens (Human) OX=9606 GN=HARS2 PE=1 SV=1 - [SYHM_HUMAN]	56.9	8.24	0	0	0	0.0178	1	1	0	1	506	True		1			1			0.0178			44.79		1	Master
267	211	P35555	Fibrillin-1 OS=Homo sapiens (Human) OX=9606 GN=FBN1 PE=1 SV=4 - [FBN1_HUMAN]	312.1	4.93	0	0	0	0.0045	1	1	1	1	2871	True		1			1			0.0045			32.8		1	Master
268	220	P10909	Clusterin OS=Homo sapiens (Human) OX=9606 GN=CLU PE=1 SV=1 - [CLUS_HUMAN]	52.5	6.27	0	0	0	0.0245	1	1	1	1	449	True		1			1			0.0245			53.62		1	Master
269	269	Q969K7	Transmembrane protein 54 OS=Homo sapiens (Human) OX=9606 GN=TMEM54 PE=1 SV=1 - [TMM54_HUMAN]	23.8	7.83	0	0	0	0.0405	1	1	1	1	222	True		1			1			0.0405			31.27		1	Master

## Sheet: CA05_3
Prot Group		Accession	Description	MW [kDa]	calc. pI	Area	Area (%)	ppm	Sum(Coverage)	Sum(# Proteins)	Sum(# Peptides)	Sum(# Unique Peptides)	Sum(# PSMs)	# AAs	Is Master Protein	# Peptides A3	# Peptides A5	# Peptides A7	# PSM A3	# PSM A5	# PSM A7	Coverage A3	Coverage A5	Coverage A7	Score A3	Score A5	Score A7	Group #Peptides	Is Prot OK?
1	107	P02452	Collagen alpha-1(I) chain OS=Homo sapiens (Human) OX=9606 GN=COL1A1 PE=1 SV=5 - [CO1A1_HUMAN]	138.9	5.8	29470000000	60.2812	602812	0.6195	1	75	73	873	1464	True		75			873			0.6195			25287.2		75	Master
2	84	P08123	Collagen alpha-2(I) chain OS=Homo sapiens (Human) OX=9606 GN=COL1A2 PE=1 SV=7 - [CO1A2_HUMAN]	129.2	8.95	10420000000	21.3142	213142	0.6808	1	69	69	476	1366	True		69			476			0.6808			14102.9		69	Master
3	160	Q13316	Dentin matrix acidic phosphoprotein 1 OS=Homo sapiens (Human) OX=9606 GN=DMP1 PE=1 SV=2 - [DMP1_HUMAN]	55.7	4.15	1318000000	2.69598	26959.8	0.0975	1	7	7	28	513	True		7			28			0.0975			653.97		7	Master
4	162	Q9NZW4	Dentin sialophosphoprotein OS=Homo sapiens (Human) OX=9606 GN=DSPP PE=1 SV=2 - [DSPP_HUMAN]	131.1	3.87	1313000000	2.68575	26857.5	0.1099	1	12	12	71	1301	True		12			71			0.1099			2029.97		12	Master
5	167	P02458	Collagen alpha-1(II) chain OS=Homo sapiens (Human) OX=9606 GN=COL2A1 PE=1 SV=3 - [CO2A1_HUMAN]	141.7	6.92	1012000000	2.07006	20700.6	0.0767	1	8	4	45	1487	True		8			45			0.0767			1079.98		8	Master
6	179	P10451	Osteopontin OS=Homo sapiens (Human) OX=9606 GN=SPP1 PE=1 SV=1 - [OSTP_HUMAN]	35.4	4.58	702200000	1.43636	14363.6	0.2803	1	8	8	54	314	True		8			54			0.2803			1704.96		8	Master
7	108	P02461	Collagen alpha-1(III) chain OS=Homo sapiens (Human) OX=9606 GN=COL3A1 PE=1 SV=4 - [CO3A1_HUMAN]	138.5	6.61	600500000	1.22833	12283.3	0.3479	1	35	34	101	1466	True		35			101			0.3479			2642.12		35	Master
8	157	P00734	Prothrombin OS=Homo sapiens (Human) OX=9606 GN=F2 PE=1 SV=2 - [THRB_HUMAN]	70	5.9	333000000	0.681155	6811.55	0.2235	1	12	12	63	622	True		12			63			0.2235			2441.11		12	Master
9	163	Q9NP70	Ameloblastin OS=Homo sapiens (Human) OX=9606 GN=AMBN PE=1 SV=1 - [AMBN_HUMAN]	48.3	4.92	261800000	0.535514	5355.14	0.0537	1	3	3	13	447	True		3			13			0.0537			319.82		3	Master
10	102	P02765	Alpha-2-HS-glycoprotein OS=Homo sapiens (Human) OX=9606 GN=AHSG PE=1 SV=2 - [FETUA_HUMAN]	39.3	5.72	250700000	0.512809	5128.09	0.3161	1	8	8	51	367	True		8			51			0.3161			1201.89		8	Master
11	73	P02763	Alpha-1-acid glycoprotein 1 OS=Homo sapiens (Human) OX=9606 GN=ORM1 PE=1 SV=1 - [A1AG1_HUMAN]	23.5	5.02	182800000	0.373919	3739.19	0.2139	1	4	3	12	201	True		4			12			0.2139			422.8		4	Master
12	51	P06454	Prothymosin alpha OS=Homo sapiens (Human) OX=9606 GN=PTMA PE=1 SV=2 - [PTMA_HUMAN]	12.2	3.78	139800000	0.285962	2859.62	0.2342	1	5	5	13	111	True		5			13			0.2342			492.51		5	Master
13	100	P20908	Collagen alpha-1(V) chain OS=Homo sapiens (Human) OX=9606 GN=COL5A1 PE=1 SV=3 - [CO5A1_HUMAN]	183.4	5.06	128100000	0.26203	2620.3	0.0593	1	9	8	18	1838	True		9			18			0.0593			378.26		9	Master
14	85	P08493	Matrix Gla protein OS=Homo sapiens (Human) OX=9606 GN=MGP PE=1 SV=2 - [MGP_HUMAN]	12.3	9.67	106900000	0.218665	2186.65	0.2427	1	3	3	31	103	True		3			31			0.2427			718.12		3	Master
15	74	P19652	Alpha-1-acid glycoprotein 2 OS=Homo sapiens (Human) OX=9606 GN=ORM2 PE=1 SV=2 - [A1AG2_HUMAN]	23.6	5.11	87450000	0.17888	1788.8	0.1443	1	3	2	7	201	True		3			7			0.1443			141.6		3	Master
16	42	P69905	Hemoglobin subunit alpha OS=Homo sapiens (Human) OX=9606 GN=HBA2 PE=1 SV=2 - [HBA_HUMAN]	15.2	8.68	77260000	0.158036	1580.36	0.2676	1	4	4	5	142	True		4			5			0.2676			164.95		4	Master
17	180	P17936	Insulin-like growth factor-binding protein 3 OS=Homo sapiens (Human) OX=9606 GN=IGFBP3 PE=1 SV=2 - [IBP3_HUMAN]	31.7	8.69	71440000	0.146131	1461.31	0.2543	1	4	4	7	291	True		4			7			0.2543			198.36		4	Master
18	142	P04004	Vitronectin OS=Homo sapiens (Human) OX=9606 GN=VTN PE=1 SV=1 - [VTNC_HUMAN]	54.3	5.8	69020000	0.141181	1411.81	0.1025	1	4	4	9	478	True		4			9			0.1025			357.26		4	Master
19	178	P24593	Insulin-like growth factor-binding protein 5 OS=Homo sapiens (Human) OX=9606 GN=IGFBP5 PE=1 SV=1 - [IBP5_HUMAN]	30.6	8.21	62690000	0.128233	1282.33	0.1471	1	2	2	8	272	True		2			8			0.1471			212.88		2	Master
20	63	P61626	Lysozyme C OS=Homo sapiens (Human) OX=9606 GN=LYZ PE=1 SV=1 - [LYSC_HUMAN]	16.5	9.16	62220000	0.127272	1272.72	0.1284	1	2	2	6	148	True		2			6			0.1284			217.53		2	Master
21	161	P05997	Collagen alpha-2(V) chain OS=Homo sapiens (Human) OX=9606 GN=COL5A2 PE=1 SV=3 - [CO5A2_HUMAN]	144.8	6.46	61510000	0.125819	1258.19	0.1895	1	17	16	39	1499	True		17			39			0.1895			1041.51		17	Master
22	141	Q99983	Osteomodulin OS=Homo sapiens (Human) OX=9606 GN=OMD PE=1 SV=1 - [OMD_HUMAN]	49.5	5.59	57430000	0.117474	1174.74	0.0831	1	4	4	9	421	True		4			9			0.0831			274.93		4	Master
23	113	P05089	Arginase-1 OS=Homo sapiens (Human) OX=9606 GN=ARG1 PE=1 SV=2 - [ARGI1_HUMAN]	34.7	7.21	55870000	0.114283	1142.83	0.0342	1	1	1	1	322	True		1			1			0.0342			39.18		1	Master
24	165	P00742	Coagulation factor X OS=Homo sapiens (Human) OX=9606 GN=F10 PE=1 SV=2 - [FA10_HUMAN]	54.7	5.94	50090000	0.10246	1024.6	0.0574	1	3	3	4	488	True		3			4			0.0574			98.44		3	Master
25	67	Q5T750	Skin-specific protein 32 OS=Homo sapiens (Human) OX=9606 GN=XP32 PE=1 SV=1 - [XP32_HUMAN]	26.2	7.97	49030000	0.100291	1002.91	0.032	1	1	1	2	250	True		1			2			0.032			76.32		1	Master
26	216	SEQF1701_01172	hypothetical protein_Actinomyces sp. HMT 448	32.4	4.49	46340000	0.0947889	947.889	0.0433	1	1	1	3	323	True			1			3			0.0433			123.03	1	Master
27	37	P27797	Calreticulin OS=Homo sapiens (Human) OX=9606 GN=CALR PE=1 SV=1 - [CALR_HUMAN]	48.1	4.44	46120000	0.0943389	943.389	0.036	1	1	1	1	417	True		1			1			0.036			38.08		1	Master
28	77	Q86YZ3	Hornerin OS=Homo sapiens (Human) OX=9606 GN=HRNR PE=1 SV=2 - [HORN_HUMAN]	282.2	10.04	45830000	0.0937457	937.457	0.0425	1	4	4	6	2850	True		4			6			0.0425			204.75		4	Master
29	30	P14625	Endoplasmin OS=Homo sapiens (Human) OX=9606 GN=HSP90B1 PE=1 SV=1 - [ENPL_HUMAN]	92.4	4.84	44380000	0.0907797	907.797	0.0336	1	3	3	6	803	True		3			6			0.0336			214.26		3	Master
30	75	P12273	Prolactin-inducible protein OS=Homo sapiens (Human) OX=9606 GN=PIP PE=1 SV=1 - [PIP_HUMAN]	16.6	8.05	39210000	0.0802044	802.044	0.0822	1	1	1	2	146	True		1			2			0.0822			80.42		1	Master
31	206	SEQF1933_02493	18 kDa heat shock protein_Olsenella profusa	15.6	4.86	38370000	0.0784862	784.862	0.0851	1	1	1	1	141	True			1			1			0.0851			71.71	1	Master
32	209	SEQF1933_01568	hypothetical protein_Olsenella profusa	8.6	6.04	37070000	0.075827	758.27	0.5513	1	2	2	2	78	True			2			2			0.5513			101.23	2	Master
33	32	P08670	Vimentin OS=Homo sapiens (Human) OX=9606 GN=VIM PE=1 SV=4 - [VIME_HUMAN]	53.6	5.12	37000000	0.0756839	756.839	0.2275	1	9	9	9	466	True		9			9			0.2275			235.86		9	Master
34	184	Q5VTL7	Fibronectin type III domain-containing protein 7 OS=Homo sapiens (Human) OX=9606 GN=FNDC7 PE=2 SV=3 - [FNDC7_HUMAN]	78.2	5.66	36230000	0.0741088	741.088	0.0095	1	1	1	1	733	True		1			1			0.0095			49.87		1	Master
35	217	SEQF1933_01844	hypothetical protein_Olsenella profusa	7.3	5.01	34510000	0.0705905	705.905	0.2286	1	1	1	2	70	True			1			2			0.2286			74.21	1	Master
36	62	P01009	Alpha-1-antitrypsin OS=Homo sapiens (Human) OX=9606 GN=SERPINA1 PE=1 SV=3 - [A1AT_HUMAN]	46.7	5.59	34410000	0.070386	703.86	0.1292	1	5	5	7	418	True		5			7			0.1292			272.71		5	Master
37	125	P22531	Small proline-rich protein 2E OS=Homo sapiens (Human) OX=9606 GN=SPRR2E PE=2 SV=2 - [SPR2E_HUMAN]	7.8	8.31	33050000	0.0676041	676.041	0.25	6	1	1	3	72	True		1			3			0.25			82.22		1	Master
37	125	P35326	Small proline-rich protein 2A OS=Homo sapiens (Human) OX=9606 GN=SPRR2A PE=1 SV=1 - [SPR2A_HUMAN]	8	8.43	33050000	0.0676041	676.041	0.25	6	1	1	3	72	False		1			3			0.25			82.22		1	OK
37	125	P35325	Small proline-rich protein 2B OS=Homo sapiens (Human) OX=9606 GN=SPRR2B PE=2 SV=1 - [SPR2B_HUMAN]	8	8.43	33050000	0.0676041	676.041	0.25	6	1	1	3	72	False		1			3			0.25			82.22		1	OK
37	125	P22532	Small proline-rich protein 2D OS=Homo sapiens (Human) OX=9606 GN=SPRR2D PE=2 SV=2 - [SPR2D_HUMAN]	7.9	8.37	33050000	0.0676041	676.041	0.125	6	1	1	3	72	False		1			3			0.125			82.22		1	OK
37	125	Q96RM1	Small proline-rich protein 2F OS=Homo sapiens (Human) OX=9606 GN=SPRR2F PE=3 SV=1 - [SPR2F_HUMAN]	7.8	8.31	33050000	0.0676041	676.041	0.125	6	1	1	3	72	False		1			3			0.125			82.22		1	OK
37	125	Q9BYE4	Small proline-rich protein 2G OS=Homo sapiens (Human) OX=9606 GN=SPRR2G PE=3 SV=1 - [SPR2G_HUMAN]	8.2	7.96	33050000	0.0676041	676.041	0.1233	6	1	1	3	73	False		1			3			0.1233			82.22		1	OK
38	136	P20962	Parathymosin OS=Homo sapiens (Human) OX=9606 GN=PTMS PE=1 SV=2 - [PTMS_HUMAN]	11.5	4.16	32640000	0.0667654	667.654	0.2157	1	2	2	2	102	True		2			2			0.2157			72.6		2	Master
39	182	Q2UY09	Collagen alpha-1(XXVIII) chain OS=Homo sapiens (Human) OX=9606 GN=COL28A1 PE=2 SV=2 - [COSA1_HUMAN]	116.6	6.4	32120000	0.0657018	657.018	0.008	1	1	1	1	1125	True		1			1			0.008			30.79		1	Master
40	27	P16403	Histone H1.2 OS=Homo sapiens (Human) OX=9606 GN=H1-2 PE=1 SV=2 - [H12_HUMAN]	21.4	10.93	31960000	0.0653745	653.745	0.1502	3	3	3	3	213	True		3			3			0.1502			143.28		3	Master
40	27	P10412	Histone H1.4 OS=Homo sapiens (Human) OX=9606 GN=H1-4 PE=1 SV=2 - [H14_HUMAN]	21.9	11.03	31960000	0.0653745	653.745	0.1461	3	3	3	3	219	False		3			3			0.1461			143.28		3	OK
40	27	P16402	Histone H1.3 OS=Homo sapiens (Human) OX=9606 GN=H1-3 PE=1 SV=2 - [H13_HUMAN]	22.3	11.02	31960000	0.0653745	653.745	0.1448	3	3	3	3	221	False		3			3			0.1448			143.28		3	OK
41	168	P21810	Biglycan OS=Homo sapiens (Human) OX=9606 GN=BGN PE=1 SV=2 - [PGS1_HUMAN]	41.6	7.52	31960000	0.0653745	653.745	0.1196	1	4	4	8	368	True		4			8			0.1196			212.56		4	Master
42	93	P81605	Dermcidin OS=Homo sapiens (Human) OX=9606 GN=DCD PE=1 SV=2 - [DCD_HUMAN]	11.3	6.54	30850000	0.063104	631.04	0.2273	1	3	3	4	110	True		3			4			0.2273			132.05		3	Master
43	132	Q00587	Cdc42 effector protein 1 OS=Homo sapiens (Human) OX=9606 GN=CDC42EP1 PE=1 SV=1 - [BORG5_HUMAN]	40.3	7.15	29980000	0.0613244	613.244	0.023	1	1	1	1	391	True		1			1			0.023			33.29		1	Master
44	145	Q14515	SPARC-like protein 1 OS=Homo sapiens (Human) OX=9606 GN=SPARCL1 PE=1 SV=2 - [SPRL1_HUMAN]	75.2	4.81	29870000	0.0610994	610.994	0.0422	1	2	2	3	664	True		2			3			0.0422			101.28		2	Master
45	137	P05067	Amyloid-beta precursor protein OS=Homo sapiens (Human) OX=9606 GN=APP PE=1 SV=3 - [A4_HUMAN]	86.9	4.82	29640000	0.0606289	606.289	0.0558	1	4	4	5	770	True		4			5			0.0558			130.33		4	Master
46	71	P59665	Neutrophil defensin 1 OS=Homo sapiens (Human) OX=9606 GN=DEFA1 PE=1 SV=1 - [DEF1_HUMAN]	10.2	6.99	29620000	0.060588	605.88	0.0957	2	1	1	1	94	True		1			1			0.0957			33.55		1	Master
46	71	P59666	Neutrophil defensin 3 OS=Homo sapiens (Human) OX=9606 GN=DEFA3 PE=1 SV=1 - [DEF3_HUMAN]	10.2	5.99	29620000	0.060588	605.88	0.0957	2	1	1	1	94	False		1			1			0.0957			33.55		1	OK
47	76	P25311	Zinc-alpha-2-glycoprotein OS=Homo sapiens (Human) OX=9606 GN=AZGP1 PE=1 SV=2 - [ZA2G_HUMAN]	34.2	6.05	27200000	0.0556379	556.379	0.0906	1	2	2	2	298	True		2			2			0.0906			57.54		2	Master
48	164	P13942	Collagen alpha-2(XI) chain OS=Homo sapiens (Human) OX=9606 GN=COL11A2 PE=1 SV=5 - [COBA2_HUMAN]	171.7	6.21	27060000	0.0553515	553.515	0.0472	1	6	5	9	1736	True		6			9			0.0472			133.65		6	Master
49	174	P01042	Kininogen-1 OS=Homo sapiens (Human) OX=9606 GN=KNG1 PE=1 SV=2 - [KNG1_HUMAN]	71.9	6.81	25800000	0.0527741	527.741	0.0357	1	2	2	3	644	True		2			3			0.0357			119.15		2	Master
50	211	SEQF2583_01098	hypothetical protein_Acidipropionibacterium acidifaciens	10	4.35	23940000	0.0489695	489.695	0.1613	1	1	1	1	93	True			1			1			0.1613			78.78	1	Master
51	150	P05060	Secretogranin-1 OS=Homo sapiens (Human) OX=9606 GN=CHGB PE=1 SV=2 - [SCG1_HUMAN]	78.2	5.07	23450000	0.0479672	479.672	0.0694	1	4	4	4	677	True		4			4			0.0694			83.09		4	Master
52	181	Q9UMD9	Collagen alpha-1(XVII) chain OS=Homo sapiens (Human) OX=9606 GN=COL17A1 PE=1 SV=3 - [COHA1_HUMAN]	150.3	8.79	22900000	0.0468422	468.422	0.008	1	1	1	2	1497	True		1			2			0.008			54.34		1	Master
53	79	P28799	Progranulin OS=Homo sapiens (Human) OX=9606 GN=GRN PE=1 SV=2 - [GRN_HUMAN]	63.5	6.83	22330000	0.0456762	456.762	0.0236	1	1	1	2	593	True		1			2			0.0236			97.39		1	Master
54	196	SEQF1933_02462	10 kDa chaperonin_Olsenella profusa	10.4	5.55	22170000	0.0453489	453.489	0.2813	1	2	2	3	96	True			2			3			0.2813			99.57	2	Master
55	186	P10645	Chromogranin-A OS=Homo sapiens (Human) OX=9606 GN=CHGA PE=1 SV=7 - [CMGA_HUMAN]	50.7	4.6	21940000	0.0448785	448.785	0.0897	1	3	3	5	457	True		3			5			0.0897			149.65		3	Master
56	115	Q9NZT1	Calmodulin-like protein 5 OS=Homo sapiens (Human) OX=9606 GN=CALML5 PE=1 SV=2 - [CALL5_HUMAN]	15.9	4.44	20720000	0.042383	423.83	0.1301	1	2	2	2	146	True		2			2			0.1301			61.82		2	Master
57	87	Q08188	Protein-glutamine gamma-glutamyltransferase E OS=Homo sapiens (Human) OX=9606 GN=TGM3 PE=1 SV=4 - [TGM3_HUMAN]	76.6	5.86	20470000	0.0418716	418.716	0.1068	1	6	6	6	693	True		6			6			0.1068			125.98		6	Master
58	126	Q8NFW1	Collagen alpha-1(XXII) chain OS=Homo sapiens (Human) OX=9606 GN=COL22A1 PE=2 SV=2 - [COMA1_HUMAN]	161	7.23	19720000	0.0403374	403.374	0.0406	1	5	5	6	1626	True		5			6			0.0406			142.55		5	Master
59	18	P0CG48	Polyubiquitin-C OS=Homo sapiens (Human) OX=9606 GN=UBC PE=1 SV=3 - [UBC_HUMAN]	77	7.66	19320000	0.0395192	395.192	0.4467	4	3	3	3	685	True		3			3			0.4467			104.04		3	Master
59	18	P62987	Ubiquitin-60S ribosomal protein L40 OS=Homo sapiens (Human) OX=9606 GN=UBA52 PE=1 SV=2 - [RL40_HUMAN]	14.7	9.83	19320000	0.0395192	395.192	0.2656	4	3	3	3	128	False		3			3			0.2656			104.04		3	OK
59	18	P62979	Ubiquitin-40S ribosomal protein S27a OS=Homo sapiens (Human) OX=9606 GN=RPS27A PE=1 SV=2 - [RS27A_HUMAN]	18	9.64	19320000	0.0395192	395.192	0.2179	4	3	3	3	156	False		3			3			0.2179			104.04		3	OK
59	18	P0CG47	Polyubiquitin-B OS=Homo sapiens (Human) OX=9606 GN=UBB PE=1 SV=1 - [UBB_HUMAN]	25.7	7.43	19320000	0.0395192	395.192	0.4454	4	3	3	3	229	False		3			3			0.4454			104.04		3	OK
60	152	O00461	Golgi integral membrane protein 4 OS=Homo sapiens (Human) OX=9606 GN=GOLIM4 PE=1 SV=1 - [GOLI4_HUMAN]	81.8	4.77	19230000	0.0393351	393.351	0.033	1	2	2	2	696	True		2			2			0.033			54.44		2	Master
61	17	P60709	Actin, cytoplasmic 1 OS=Homo sapiens (Human) OX=9606 GN=ACTB PE=1 SV=1 - [ACTB_HUMAN]	41.7	5.48	19070000	0.0390079	390.079	0.0747	2	3	3	3	375	True		3			3			0.0747			80.98		3	Master
61	17	P63261	Actin, cytoplasmic 2 OS=Homo sapiens (Human) OX=9606 GN=ACTG1 PE=1 SV=1 - [ACTG_HUMAN]	41.8	5.48	19070000	0.0390079	390.079	0.0747	2	3	3	3	375	False		3			3			0.0747			80.98		3	OK
62	1	Q5T749	Keratinocyte proline-rich protein OS=Homo sapiens (Human) OX=9606 GN=KPRP PE=1 SV=1 - [KPRP_HUMAN]	64.1	8.27	16770000	0.0343032	343.032	0.0207	1	1	1	1	579	True		1			1			0.0207			26.38		1	Master
63	194	SEQF2065_01197	hypothetical protein_Fusobacterium nucleatum subsp. animalis	13	4.55	15790000	0.0322986	322.986	0.1905	2	2	2	2	126	True			2			2			0.1905			124.27	2	Master
63	194	SEQF2815_00048	hypothetical protein_Fusobacterium nucleatum subsp. animalis	13.4	4.51	15790000	0.0322986	322.986	0.1846	2	2	2	2	130	False			2			2			0.1846			124.27	2	OK
64	48	P68871	Hemoglobin subunit beta OS=Homo sapiens (Human) OX=9606 GN=HBB PE=1 SV=2 - [HBB_HUMAN]	16	7.28	15340000	0.0313781	313.781	0.3605	1	4	4	4	147	True		4			4			0.3605			162.99		4	Master
65	47	Q9H1E3	Nuclear ubiquitous casein and cyclin-dependent kinase substrate 1 OS=Homo sapiens (Human) OX=9606 GN=NUCKS1 PE=1 SV=1 - [NUCKS_HUMAN]	27.3	5.08	15090000	0.0308667	308.667	0.037	1	1	1	1	243	True		1			1			0.037			27.37		1	Master
66	116	P31944	Caspase-14 OS=Homo sapiens (Human) OX=9606 GN=CASP14 PE=1 SV=2 - [CASPE_HUMAN]	27.7	5.58	14800000	0.0302735	302.735	0.2727	1	6	6	7	242	True		6			7			0.2727			164.75		6	Master
67	43	Q06830	Peroxiredoxin-1 OS=Homo sapiens (Human) OX=9606 GN=PRDX1 PE=1 SV=1 - [PRDX1_HUMAN]	22.1	8.13	14730000	0.0301304	301.304	0.0905	1	2	2	5	199	True		2			5			0.0905			128.34		2	Master
68	72	P0DOY2	Immunoglobulin lambda constant 2 OS=Homo sapiens (Human) OX=9606 GN=IGLC2 PE=1 SV=1 - [IGLC2_HUMAN]	11.3	7.24	14700000	0.030069	300.69	0.2358	2	2	2	2	106	True		2			2			0.2358			62.4		2	Master
68	72	P0DOY3	Immunoglobulin lambda constant 3 OS=Homo sapiens (Human) OX=9606 GN=IGLC3 PE=1 SV=1 - [IGLC3_HUMAN]	11.3	7.24	14700000	0.030069	300.69	0.2358	2	2	2	2	106	False		2			2			0.2358			62.4		2	OK
69	11	P07355	Annexin A2 OS=Homo sapiens (Human) OX=9606 GN=ANXA2 PE=1 SV=2 - [ANXA2_HUMAN]	38.6	7.75	14670000	0.0300076	300.076	0.1799	1	5	5	7	339	True		5			7			0.1799			237.76		5	Master
70	144	P12109	Collagen alpha-1(VI) chain OS=Homo sapiens (Human) OX=9606 GN=COL6A1 PE=1 SV=3 - [CO6A1_HUMAN]	108.5	5.43	14290000	0.0292303	292.303	0.0175	1	1	1	1	1028	True		1			1			0.0175			49.77		1	Master
71	12	P04406	Glyceraldehyde-3-phosphate dehydrogenase OS=Homo sapiens (Human) OX=9606 GN=GAPDH PE=1 SV=3 - [G3P_HUMAN]	36	8.46	14060000	0.0287599	287.599	0.0418	1	1	1	2	335	True		1			2			0.0418			87.79		1	Master
72	195	SEQF1031_01011	hypothetical protein_Olsenella uli	11.3	9.57	13660000	0.0279417	279.417	0.1275	12	1	1	1	102	True			1			1			0.1275			50.82	1	Master
72	195	SEQF1933_01797	hypothetical protein_Olsenella profusa	11.1	9.7	13660000	0.0279417	279.417	0.1275	12	1	1	1	102	False			1			1			0.1275			50.82	1	OK
72	195	SEQF2631_00389	hypothetical protein_Olsenella uli	11.3	9.57	13660000	0.0279417	279.417	0.1275	12	1	1	1	102	False			1			1			0.1275			50.82	1	OK
72	195	SEQF2751_01347	hypothetical protein_Olsenella sp. HMT 807	11.2	9.92	13660000	0.0279417	279.417	0.1275	12	1	1	1	102	False			1			1			0.1275			50.82	1	OK
72	195	SEQF2037_01023	hypothetical protein_Atopobium vaginae	11.1	9.85	13660000	0.0279417	279.417	0.1275	12	1	1	1	102	False			1			1			0.1275			50.82	1	OK
72	195	SEQF1670_01535	hypothetical protein_Olsenella sp. HMT 809	11.3	9.57	13660000	0.0279417	279.417	0.1275	12	1	1	1	102	False			1			1			0.1275			50.82	1	OK
72	195	SEQF1729_01052	hypothetical protein_Atopobium vaginae	11	9.99	13660000	0.0279417	279.417	0.1275	12	1	1	1	102	False			1			1			0.1275			50.82	1	OK
72	195	SEQF2726_00035	hypothetical protein_Atopobium parvulum	11.1	9.92	13660000	0.0279417	279.417	0.1275	12	1	1	1	102	False			1			1			0.1275			50.82	1	OK
72	195	SEQF2780_00280	hypothetical protein_Atopobium rimae	11.2	9.91	13660000	0.0279417	279.417	0.1275	12	1	1	1	102	False			1			1			0.1275			50.82	1	OK
72	195	SEQF2455_01043	hypothetical protein_Atopobium sp. HMT 810	11.1	9.74	13660000	0.0279417	279.417	0.1275	12	1	1	1	102	False			1			1			0.1275			50.82	1	OK
72	195	SEQF2483_00848	hypothetical protein_Atopobium minutum	11	9.91	13660000	0.0279417	279.417	0.1275	12	1	1	1	102	False			1			1			0.1275			50.82	1	OK
72	195	SEQF1949_00454	hypothetical protein_Atopobium sp. HMT 199	11.1	9.91	13660000	0.0279417	279.417	0.1275	12	1	1	1	102	False			1			1			0.1275			50.82	1	OK
73	49	P10599	Thioredoxin OS=Homo sapiens (Human) OX=9606 GN=TXN PE=1 SV=3 - [THIO_HUMAN]	11.7	4.92	13420000	0.0274507	274.507	0.2095	1	2	2	2	105	True		2			2			0.2095			90.2		2	Master
74	3	P35321	Cornifin-A OS=Homo sapiens (Human) OX=9606 GN=SPRR1A PE=1 SV=2 - [SPR1A_HUMAN]	9.9	8.48	12670000	0.0259166	259.166	0.1798	2	1	1	1	89	True		1			1			0.1798			26.45		1	Master
74	3	P22528	Cornifin-B OS=Homo sapiens (Human) OX=9606 GN=SPRR1B PE=1 SV=2 - [SPR1B_HUMAN]	9.9	8.48	12670000	0.0259166	259.166	0.0899	2	1	1	1	89	False		1			1			0.0899			26.45		1	OK
75	197	SEQF2594_02434	60 kDa chaperonin 1_Actinomyces timonensis	56.5	4.81	12580000	0.0257325	257.325	0.0223	19	1	1	1	539	True			1			1			0.0223			62.31	1	Master
75	197	SEQF2745_02490	60 kDa chaperonin 1_Actinomyces sp. HMT 414	56.7	4.79	12580000	0.0257325	257.325	0.0222	19	1	1	1	540	False			1			1			0.0222			62.31	1	OK
75	197	SEQF2573_02744	60 kDa chaperonin 1_Actinomyces dentalis	56.7	4.79	12580000	0.0257325	257.325	0.0222	19	1	1	1	540	False			1			1			0.0222			62.31	1	OK
75	197	SEQF2127_00089	60 kDa chaperonin 2_Mobiluncus mulieris	56.8	4.96	12580000	0.0257325	257.325	0.0222	19	1	1	1	541	False			1			1			0.0222			62.31	1	OK
75	197	SEQF1187_01702	60 kDa chaperonin 1_Arcanobacterium haemolyticum	56.5	5	12580000	0.0257325	257.325	0.0222	19	1	1	1	540	False			1			1			0.0222			62.31	1	OK
75	197	SEQF1693_00858	60 kDa chaperonin 1_Actinomyces sp. HMT 171	56.7	4.75	12580000	0.0257325	257.325	0.0222	19	1	1	1	540	False			1			1			0.0222			62.31	1	OK
75	197	SEQF2751_02346	60 kDa chaperonin_Olsenella sp. HMT 807	57.3	4.79	12580000	0.0257325	257.325	0.022	19	1	1	1	546	False			1			1			0.022			62.31	1	OK
75	197	SEQF2780_01463	60 kDa chaperonin_Atopobium rimae	57.2	4.91	12580000	0.0257325	257.325	0.022	19	1	1	1	546	False			1			1			0.022			62.31	1	OK
75	197	SEQF2455_01680	60 kDa chaperonin_Atopobium sp. HMT 810	56.9	4.88	12580000	0.0257325	257.325	0.022	19	1	1	1	546	False			1			1			0.022			62.31	1	OK
75	197	SEQF2483_01530	60 kDa chaperonin 2_Atopobium minutum	56.9	4.84	12580000	0.0257325	257.325	0.022	19	1	1	1	546	False			1			1			0.022			62.31	1	OK
75	197	SEQF1670_00322	60 kDa chaperonin_Olsenella sp. HMT 809	57.2	4.81	12580000	0.0257325	257.325	0.022	19	1	1	1	546	False			1			1			0.022			62.31	1	OK
75	197	SEQF1933_02463	60 kDa chaperonin_Olsenella profusa	57.1	4.81	12580000	0.0257325	257.325	0.022	19	1	1	1	546	False			1			1			0.022			62.31	1	OK
75	197	SEQF1949_01442	60 kDa chaperonin_Atopobium sp. HMT 199	57.2	4.92	12580000	0.0257325	257.325	0.022	19	1	1	1	546	False			1			1			0.022			62.31	1	OK
75	197	SEQF2631_01072	60 kDa chaperonin 5_Olsenella uli	57.2	4.74	12580000	0.0257325	257.325	0.022	19	1	1	1	546	False			1			1			0.022			62.31	1	OK
75	197	SEQF2726_00942	60 kDa chaperonin_Atopobium parvulum	57.2	4.91	12580000	0.0257325	257.325	0.022	19	1	1	1	545	False			1			1			0.022			62.31	1	OK
75	197	SEQF1031_00194	60 kDa chaperonin 5_Olsenella uli	57.2	4.74	12580000	0.0257325	257.325	0.022	19	1	1	1	546	False			1			1			0.022			62.31	1	OK
75	197	SEQF1084_00194	60 kDa chaperonin 2_Atopobium parvulum	57.1	4.91	12580000	0.0257325	257.325	0.022	19	1	1	1	545	False			1			1			0.022			62.31	1	OK
75	197	SEQF2037_00416	60 kDa chaperonin_Atopobium vaginae	57.1	4.91	12580000	0.0257325	257.325	0.022	19	1	1	1	545	False			1			1			0.022			62.31	1	OK
75	197	SEQF1729_00011	60 kDa chaperonin_Atopobium vaginae	57.1	4.94	12580000	0.0257325	257.325	0.022	19	1	1	1	546	False			1			1			0.022			62.31	1	OK
76	183	P08833	Insulin-like growth factor-binding protein 1 OS=Homo sapiens (Human) OX=9606 GN=IGFBP1 PE=1 SV=1 - [IBP1_HUMAN]	27.9	5.19	12530000	0.0256302	256.302	0.1158	1	2	2	2	259	True		2			2			0.1158			59.4		2	Master
77	138	P11362	Fibroblast growth factor receptor 1 OS=Homo sapiens (Human) OX=9606 GN=FGFR1 PE=1 SV=3 - [FGFR1_HUMAN]	91.8	6.21	12110000	0.0247711	247.711	0.0803	1	6	6	6	822	True		6			6			0.0803			189.16		6	Master
78	201	SEQF1670_00039	Triosephosphate isomerase_Olsenella sp. HMT 809	26.9	4.75	11930000	0.0244029	244.029	0.0551	7	1	1	1	254	True			1			1			0.0551			84.02	1	Master
78	201	SEQF1949_00142	Triosephosphate isomerase_Atopobium sp. HMT 199	26.7	4.83	11930000	0.0244029	244.029	0.0549	7	1	1	1	255	False			1			1			0.0549			84.02	1	OK
78	201	SEQF2751_01085	Triosephosphate isomerase_Olsenella sp. HMT 807	26.7	4.83	11930000	0.0244029	244.029	0.0551	7	1	1	1	254	False			1			1			0.0551			84.02	1	OK
78	201	SEQF2780_01071	Triosephosphate isomerase_Atopobium rimae	26.9	4.82	11930000	0.0244029	244.029	0.0549	7	1	1	1	255	False			1			1			0.0549			84.02	1	OK
78	201	SEQF1933_02063	Triosephosphate isomerase_Olsenella profusa	26.8	4.79	11930000	0.0244029	244.029	0.0551	7	1	1	1	254	False			1			1			0.0551			84.02	1	OK
78	201	SEQF2726_00766	Triosephosphate isomerase_Atopobium parvulum	27	4.65	11930000	0.0244029	244.029	0.0549	7	1	1	1	255	False			1			1			0.0549			84.02	1	OK
78	201	SEQF1084_00957	Triosephosphate isomerase_Atopobium parvulum	27	4.69	11930000	0.0244029	244.029	0.0549	7	1	1	1	255	False			1			1			0.0549			84.02	1	OK
79	28	P0C0S5	Histone H2A.Z OS=Homo sapiens (Human) OX=9606 GN=H2AZ1 PE=1 SV=2 - [H2AZ_HUMAN]	13.5	10.58	11910000	0.024362	243.62	0.0703	15	1	1	1	128	True		1			1			0.0703			28.87		1	Master
79	28	P04908	Histone H2A type 1-B/E OS=Homo sapiens (Human) OX=9606 GN=H2AC4 PE=1 SV=2 - [H2A1B_HUMAN]	14.1	11.05	11910000	0.024362	243.62	0.0692	15	1	1	1	130	False		1			1			0.0692			28.87		1	OK
79	28	Q93077	Histone H2A type 1-C OS=Homo sapiens (Human) OX=9606 GN=HIST1H2AC PE=1 SV=3 - [H2A1C_HUMAN]	14.1	11.05	11910000	0.024362	243.62	0.0692	15	1	1	1	130	False		1			1			0.0692			28.87		1	OK
79	28	P20671	Histone H2A type 1-D OS=Homo sapiens (Human) OX=9606 GN=H2AC7 PE=1 SV=2 - [H2A1D_HUMAN]	14.1	10.9	11910000	0.024362	243.62	0.0692	15	1	1	1	130	False		1			1			0.0692			28.87		1	OK
79	28	Q96KK5	Histone H2A type 1-H OS=Homo sapiens (Human) OX=9606 GN=HIST1H2AH PE=1 SV=3 - [H2A1H_HUMAN]	13.9	10.89	11910000	0.024362	243.62	0.0703	15	1	1	1	128	False		1			1			0.0703			28.87		1	OK
79	28	Q99878	Histone H2A type 1-J OS=Homo sapiens (Human) OX=9606 GN=H2AC14 PE=1 SV=3 - [H2A1J_HUMAN]	13.9	10.89	11910000	0.024362	243.62	0.0703	15	1	1	1	128	False		1			1			0.0703			28.87		1	OK
79	28	P0C0S8	Histone H2A type 1 OS=Homo sapiens (Human) OX=9606 GN=H2AC13 PE=1 SV=2 - [H2A1_HUMAN]	14.1	10.9	11910000	0.024362	243.62	0.0692	15	1	1	1	130	False		1			1			0.0692			28.87		1	OK
79	28	Q6FI13	Histone H2A type 2-A OS=Homo sapiens (Human) OX=9606 GN=HIST2H2AA3 PE=1 SV=3 - [H2A2A_HUMAN]	14.1	10.9	11910000	0.024362	243.62	0.0692	15	1	1	1	130	False		1			1			0.0692			28.87		1	OK
79	28	Q16777	Histone H2A type 2-C OS=Homo sapiens (Human) OX=9606 GN=HIST2H2AC PE=1 SV=4 - [H2A2C_HUMAN]	14	10.9	11910000	0.024362	243.62	0.0698	15	1	1	1	129	False		1			1			0.0698			28.87		1	OK
79	28	Q7L7L0	Histone H2A type 3 OS=Homo sapiens (Human) OX=9606 GN=HIST3H2A PE=1 SV=3 - [H2A3_HUMAN]	14.1	11.05	11910000	0.024362	243.62	0.0692	15	1	1	1	130	False		1			1			0.0692			28.87		1	OK
79	28	Q9BTM1	Histone H2A.J OS=Homo sapiens (Human) OX=9606 GN=H2AFJ PE=1 SV=1 - [H2AJ_HUMAN]	14	10.9	11910000	0.024362	243.62	0.0698	15	1	1	1	129	False		1			1			0.0698			28.87		1	OK
79	28	Q8IUE6	Histone H2A type 2-B OS=Homo sapiens (Human) OX=9606 GN=HIST2H2AB PE=1 SV=3 - [H2A2B_HUMAN]	14	10.89	11910000	0.024362	243.62	0.0692	15	1	1	1	130	False		1			1			0.0692			28.87		1	OK
79	28	P16104	Histone H2AX OS=Homo sapiens (Human) OX=9606 GN=H2AFX PE=1 SV=2 - [H2AX_HUMAN]	15.1	10.74	11910000	0.024362	243.62	0.0629	15	1	1	1	143	False		1			1			0.0629			28.87		1	OK
79	28	Q71UI9	Histone H2A.V OS=Homo sapiens (Human) OX=9606 GN=H2AFV PE=1 SV=3 - [H2AV_HUMAN]	13.5	10.58	11910000	0.024362	243.62	0.0703	15	1	1	1	128	False		1			1			0.0703			28.87		1	OK
79	28	Q96QV6	Histone H2A type 1-A OS=Homo sapiens (Human) OX=9606 GN=HIST1H2AA PE=1 SV=3 - [H2A1A_HUMAN]	14.2	10.86	11910000	0.024362	243.62	0.0687	15	1	1	1	131	False		1			1			0.0687			28.87		1	OK
80	192	SEQF1851_01736	10 kDa chaperonin_Acidipropionibacterium acidifaciens	10.5	4.79	11850000	0.0242393	242.393	0.1531	2	1	1	1	98	True			1			1			0.1531			71.74	1	Master
80	192	SEQF2583_00408	10 kDa chaperonin_Acidipropionibacterium acidifaciens	11.2	4.94	11850000	0.0242393	242.393	0.1442	2	1	1	1	104	False			1			1			0.1442			71.74	1	OK
81	213	SEQF1933_02580	hypothetical protein_Olsenella profusa	15.6	4.5	11570000	0.0236665	236.665	0.0805	1	1	1	1	149	True			1			1			0.0805			65.64	1	Master
82	33	P49411	Elongation factor Tu, mitochondrial OS=Homo sapiens (Human) OX=9606 GN=TUFM PE=1 SV=2 - [EFTU_HUMAN]	49.5	7.61	11540000	0.0236052	236.052	0.0199	1	1	1	1	452	True		1			1			0.0199			42.83		1	Master
83	109	P47929	Galectin-7 OS=Homo sapiens (Human) OX=9606 GN=LGALS7B PE=1 SV=2 - [LEG7_HUMAN]	15.1	7.62	11150000	0.0228074	228.074	0.1029	1	1	1	1	136	True		1			1			0.1029			50.2		1	Master
84	101	P12107	Collagen alpha-1(XI) chain OS=Homo sapiens (Human) OX=9606 GN=COL11A1 PE=1 SV=4 - [COBA1_HUMAN]	181	5.17	10940000	0.0223779	223.779	0.0116	1	2	1	2	1806	True		2			2			0.0116			61.4		2	Master
85	82	P80723	Brain acid soluble protein 1 OS=Homo sapiens (Human) OX=9606 GN=BASP1 PE=1 SV=2 - [BASP1_HUMAN]	22.7	4.63	10870000	0.0222347	222.347	0.0617	1	1	1	1	227	True		1			1			0.0617			48		1	Master
86	176	P05452	Tetranectin OS=Homo sapiens (Human) OX=9606 GN=CLEC3B PE=1 SV=3 - [TETN_HUMAN]	22.5	5.67	10500000	0.0214779	214.779	0.0594	1	1	1	1	202	True		1			1			0.0594			68.71		1	Master
87	188	O15240	Neurosecretory protein VGF OS=Homo sapiens (Human) OX=9606 GN=VGF PE=1 SV=2 - [VGF_HUMAN]	67.2	4.78	10130000	0.020721	207.21	0.0683	1	3	3	3	615	True		3			3			0.0683			142.96		3	Master
88	16	P06733	Alpha-enolase OS=Homo sapiens (Human) OX=9606 GN=ENO1 PE=1 SV=2 - [ENOA_HUMAN]	47.1	7.39	9842000	0.0201319	201.319	0.0415	3	1	1	1	434	True		1			1			0.0415			57.72		1	Master
88	16	P13929	Beta-enolase OS=Homo sapiens (Human) OX=9606 GN=ENO3 PE=1 SV=5 - [ENOB_HUMAN]	47	7.71	9842000	0.0201319	201.319	0.0415	3	1	1	1	434	False		1			1			0.0415			57.72		1	OK
88	16	P09104	Gamma-enolase OS=Homo sapiens (Human) OX=9606 GN=ENO2 PE=1 SV=3 - [ENOG_HUMAN]	47.2	5.03	9842000	0.0201319	201.319	0.0415	3	1	1	1	434	False		1			1			0.0415			57.72		1	OK
89	169	P51884	Lumican OS=Homo sapiens (Human) OX=9606 GN=LUM PE=1 SV=2 - [LUM_HUMAN]	38.4	6.61	9838000	0.0201237	201.237	0.0325	1	1	1	2	338	True		1			2			0.0325			81.61		1	Master
90	204	SEQF1498_02224	50S ribosomal protein L29_Eggerthella lenta	7.3	9.7	9834000	0.0201155	201.155	0.2031	14	1	1	2	64	True			1			2			0.2031			119.82	1	Master
90	204	SEQF2751_00820	50S ribosomal protein L29_Olsenella sp. HMT 807	8.3	8.56	9834000	0.0201155	201.155	0.1831	14	1	1	2	71	False			1			2			0.1831			119.82	1	OK
90	204	SEQF2631_01166	50S ribosomal protein L29_Olsenella uli	8.2	8.53	9834000	0.0201155	201.155	0.1831	14	1	1	2	71	False			1			2			0.1831			119.82	1	OK
90	204	SEQF2726_00666	50S ribosomal protein L29_Atopobium parvulum	8.1	9.25	9834000	0.0201155	201.155	0.1831	14	1	1	2	71	False			1			2			0.1831			119.82	1	OK
90	204	SEQF2780_00069	50S ribosomal protein L29_Atopobium rimae	8.2	8.53	9834000	0.0201155	201.155	0.1831	14	1	1	2	71	False			1			2			0.1831			119.82	1	OK
90	204	SEQF2455_01713	50S ribosomal protein L29_Atopobium sp. HMT 810	7.9	9.32	9834000	0.0201155	201.155	0.1857	14	1	1	2	70	False			1			2			0.1857			119.82	1	OK
90	204	SEQF2483_00418	50S ribosomal protein L29_Atopobium minutum	7.7	8.66	9834000	0.0201155	201.155	0.194	14	1	1	2	67	False			1			2			0.194			119.82	1	OK
90	204	SEQF1084_01189	50S ribosomal protein L29_Atopobium parvulum	8.1	9.25	9834000	0.0201155	201.155	0.1831	14	1	1	2	71	False			1			2			0.1831			119.82	1	OK
90	204	SEQF1599_00329	50S ribosomal protein L29_Slackia exigua	7.7	9.86	9834000	0.0201155	201.155	0.1884	14	1	1	2	69	False			1			2			0.1884			119.82	1	OK
90	204	SEQF1670_00657	50S ribosomal protein L29_Olsenella sp. HMT 809	8.1	6.74	9834000	0.0201155	201.155	0.1831	14	1	1	2	71	False			1			2			0.1831			119.82	1	OK
90	204	SEQF1933_02237	50S ribosomal protein L29_Olsenella profusa	8.2	5.49	9834000	0.0201155	201.155	0.1831	14	1	1	2	71	False			1			2			0.1831			119.82	1	OK
90	204	SEQF1949_01256	50S ribosomal protein L29_Atopobium sp. HMT 199	8.2	9.17	9834000	0.0201155	201.155	0.1831	14	1	1	2	71	False			1			2			0.1831			119.82	1	OK
90	204	SEQF2037_00325	50S ribosomal protein L29_Atopobium vaginae	8.2	9.32	9834000	0.0201155	201.155	0.1857	14	1	1	2	70	False			1			2			0.1857			119.82	1	OK
90	204	SEQF1729_00639	50S ribosomal protein L29_Atopobium vaginae	8	9.69	9834000	0.0201155	201.155	0.1857	14	1	1	2	70	False			1			2			0.1857			119.82	1	OK
91	210	SEQF1933_00319	Rubrerythrin_Olsenella profusa	20.7	6.34	9771000	0.0199867	199.867	0.0829	2	1	1	1	181	True			1			1			0.0829			53.54	1	Master
91	210	SEQF2483_00097	Rubrerythrin-1_Atopobium minutum	20.2	6.2	9771000	0.0199867	199.867	0.0829	2	1	1	1	181	False			1			1			0.0829			53.54	1	OK
92	19	P02545	Prelamin-A/C OS=Homo sapiens (Human) OX=9606 GN=LMNA PE=1 SV=1 - [LMNA_HUMAN]	74.1	7.02	9730000	0.0199028	199.028	0.0572	1	3	3	3	664	True		3			3			0.0572			76.19		3	Master
93	112	P48681	Nestin OS=Homo sapiens (Human) OX=9606 GN=NES PE=1 SV=2 - [NEST_HUMAN]	177.3	4.36	9178000	0.0187737	187.737	0.0241	1	3	3	5	1621	True		3			5			0.0241			131		3	Master
94	44	O43491	Band 4.1-like protein 2 OS=Homo sapiens (Human) OX=9606 GN=EPB41L2 PE=1 SV=1 - [E41L2_HUMAN]	112.5	5.44	8970000	0.0183482	183.482	0.0209	1	1	1	1	1005	True		1			1			0.0209			33.55		1	Master
95	110	Q8IW75	Serpin A12 OS=Homo sapiens (Human) OX=9606 GN=SERPINA12 PE=1 SV=1 - [SPA12_HUMAN]	47.1	9.29	8947000	0.0183012	183.012	0.0193	1	1	1	1	414	True		1			1			0.0193			34.25		1	Master
96	26	P01857	Immunoglobulin heavy constant gamma 1 OS=Homo sapiens (Human) OX=9606 GN=IGHG1 PE=1 SV=1 - [IGHG1_HUMAN]	36.1	8.19	8600000	0.0175914	175.914	0.0697	1	2	2	3	330	True		2			3			0.0697			86.45		2	Master
97	171	Q9Y240	C-type lectin domain family 11 member A OS=Homo sapiens (Human) OX=9606 GN=CLEC11A PE=1 SV=1 - [CLC11_HUMAN]	35.7	5.16	8341000	0.0170616	170.616	0.0372	1	1	1	1	323	True		1			1			0.0372			34.97		1	Master
98	78	Q6P5S2	Protein LEG1 homolog OS=Homo sapiens (Human) OX=9606 GN=LEG1 PE=1 SV=2 - [LEG1H_HUMAN]	37.9	6.15	8284000	0.016945	169.45	0.0303	1	1	1	1	330	True		1			1			0.0303			30.56		1	Master
99	68	P06702	Protein S100-A9 OS=Homo sapiens (Human) OX=9606 GN=S100A9 PE=1 SV=1 - [S10A9_HUMAN]	13.2	6.13	8255000	0.0168857	168.857	0.0614	1	1	1	1	114	True		1			1			0.0614			31.16		1	Master
100	146	P13987	CD59 glycoprotein OS=Homo sapiens (Human) OX=9606 GN=CD59 PE=1 SV=1 - [CD59_HUMAN]	14.2	6.48	8110000	0.0165891	165.891	0.0625	1	1	1	1	128	True		1			1			0.0625			34.53		1	Master
101	173	P00740	Coagulation factor IX OS=Homo sapiens (Human) OX=9606 GN=F9 PE=1 SV=2 - [FA9_HUMAN]	51.7	5.47	8043000	0.016452	164.52	0.0564	1	2	2	2	461	True		2			2			0.0564			65.16		2	Master
102	131	P29966	Myristoylated alanine-rich C-kinase substrate OS=Homo sapiens (Human) OX=9606 GN=MARCKS PE=1 SV=4 - [MARCS_HUMAN]	31.5	4.45	7863000	0.0160838	160.838	0.1536	1	3	3	3	332	True		3			3			0.1536			85.95		3	Master
103	89	O95568	Histidine protein methyltransferase 1 homolog OS=Homo sapiens (Human) OX=9606 GN=METTL18 PE=1 SV=1 - [MET18_HUMAN]	42.1	6.76	7772000	0.0158977	158.977	0.0188	2	1	1	1	372	True		1			1			0.0188			46.62		1	Master
103	89	P01024	Complement C3 OS=Homo sapiens (Human) OX=9606 GN=C3 PE=1 SV=2 - [CO3_HUMAN]	187	6.4	7772000	0.0158977	158.977	0.0042	2	1	1	1	1663	False		1			1			0.0042			46.62		1	OK
104	135	Q9NQ38	Serine protease inhibitor Kazal-type 5 OS=Homo sapiens (Human) OX=9606 GN=SPINK5 PE=1 SV=2 - [ISK5_HUMAN]	120.6	8.06	7620000	0.0155868	155.868	0.0085	1	1	1	1	1064	True		1			1			0.0085			25.8		1	Master
105	114	P31025	Lipocalin-1 OS=Homo sapiens (Human) OX=9606 GN=LCN1 PE=1 SV=1 - [LCN1_HUMAN]	19.2	5.58	7561000	0.0154661	154.661	0.125	1	2	2	2	176	True		2			2			0.125			79.81		2	Master
106	22	P46821	Microtubule-associated protein 1B OS=Homo sapiens (Human) OX=9606 GN=MAP1B PE=1 SV=2 - [MAP1B_HUMAN]	270.5	4.81	7511000	0.0153638	153.638	0.0089	1	2	2	2	2468	True		2			2			0.0089			72.54		2	Master
107	128	P36955	Pigment epithelium-derived factor OS=Homo sapiens (Human) OX=9606 GN=SERPINF1 PE=1 SV=4 - [PEDF_HUMAN]	46.3	6.38	7364000	0.0150631	150.631	0.1172	1	4	4	11	418	True		4			11			0.1172			355.29		4	Master
108	111	P07339	Cathepsin D OS=Homo sapiens (Human) OX=9606 GN=CTSD PE=1 SV=1 - [CATD_HUMAN]	44.5	6.54	7290000	0.0149118	149.118	0.0194	1	1	1	1	412	True		1			1			0.0194			47.05		1	Master
109	105	P0DP23	Calmodulin-1 OS=Homo sapiens (Human) OX=9606 GN=CALM1 PE=1 SV=1 - [CALM1_HUMAN]	16.8	4.22	7254000	0.0148381	148.381	0.2685	1	3	2	3	149	True		3			3			0.2685			80.89		3	Master
110	129	P31151	Protein S100-A7 OS=Homo sapiens (Human) OX=9606 GN=S100A7 PE=1 SV=4 - [S10A7_HUMAN]	11.5	6.77	7197000	0.0147215	147.215	0.1089	1	1	1	1	101	True		1			1			0.1089			52.98		1	Master
111	9	P62805	Histone H4 OS=Homo sapiens (Human) OX=9606 GN=H4C5 PE=1 SV=2 - [H4_HUMAN]	11.4	11.36	7050000	0.0144208	144.208	0.2913	1	3	3	3	103	True		3			3			0.2913			101.26		3	Master
112	200	SEQF1933_00355	Enolase_Olsenella profusa	46	4.72	6815000	0.0139401	139.401	0.0326	1	1	1	1	429	True			1			1			0.0326			77.53	1	Master
113	190	Q9UP79	A disintegrin and metalloproteinase with thrombospondin motifs 8 OS=Homo sapiens (Human) OX=9606 GN=ADAMTS8 PE=2 SV=2 - [ATS8_HUMAN]	96.4	6.16	6706000	0.0137172	137.172	0.0146	1	1	1	1	889	True		1			1			0.0146			40.28		1	Master
114	185	Q9NS15	Latent-transforming growth factor beta-binding protein 3 OS=Homo sapiens (Human) OX=9606 GN=LTBP3 PE=1 SV=4 - [LTBP3_HUMAN]	139.3	6.07	6480000	0.0132549	132.549	0.0629	1	5	5	7	1303	True		5			7			0.0629			184.81		5	Master
115	218	SEQF1986_01124	hypothetical protein_Prevotella multiformis	16	5.16	6475000	0.0132447	132.447	0.0952	7	1	1	2	147	True			1			2			0.0952			151.16	1	Master
115	218	SEQF2676_00251	hypothetical protein_Prevotella denticola	16	5.16	6475000	0.0132447	132.447	0.0952	7	1	1	2	147	False			1			2			0.0952			151.16	1	OK
115	218	SEQF2679_01062	hypothetical protein_Prevotella histicola	15.9	5.14	6475000	0.0132447	132.447	0.0952	7	1	1	2	147	False			1			2			0.0952			151.16	1	OK
115	218	SEQF1852_01675	hypothetical protein_Prevotella histicola	16.6	5.66	6475000	0.0132447	132.447	0.0915	7	1	1	2	153	False			1			2			0.0915			151.16	1	OK
115	218	SEQF2688_00821	hypothetical protein_Prevotella veroralis	16.1	5.6	6475000	0.0132447	132.447	0.094	7	1	1	2	149	False			1			2			0.094			151.16	1	OK
115	218	SEQF1663_01464	hypothetical protein_Prevotella veroralis	16.1	5.34	6475000	0.0132447	132.447	0.094	7	1	1	2	149	False			1			2			0.094			151.16	1	OK
115	218	SEQF1887_01853	hypothetical protein_Prevotella sp. HMT 306	16.1	5.6	6475000	0.0132447	132.447	0.094	7	1	1	2	149	False			1			2			0.094			151.16	1	OK
116	24	P19338	Nucleolin OS=Homo sapiens (Human) OX=9606 GN=NCL PE=1 SV=3 - [NUCL_HUMAN]	76.6	4.7	6386000	0.0130626	130.626	0.0113	1	1	1	1	710	True		1			1			0.0113			36.24		1	Master
117	153	P07305	Histone H1.0 OS=Homo sapiens (Human) OX=9606 GN=H1-0 PE=1 SV=3 - [H10_HUMAN]	20.9	10.84	6251000	0.0127865	127.865	0.0515	1	1	1	1	194	True		1			1			0.0515			58.87		1	Master
118	133	Q02952	A-kinase anchor protein 12 OS=Homo sapiens (Human) OX=9606 GN=AKAP12 PE=1 SV=4 - [AKA12_HUMAN]	191.4	4.41	6186000	0.0126535	126.535	0.0202	1	2	2	2	1782	True		2			2			0.0202			55.92		2	Master
119	175	Q13103	Secreted phosphoprotein 24 OS=Homo sapiens (Human) OX=9606 GN=SPP2 PE=1 SV=1 - [SPP24_HUMAN]	24.3	8.32	6104000	0.0124858	124.858	0.1564	1	3	3	3	211	True		3			3			0.1564			91.99		3	Master
120	15	O60814	Histone H2B type 1-K OS=Homo sapiens (Human) OX=9606 GN=H2BC12 PE=1 SV=3 - [H2B1K_HUMAN]	13.9	10.32	6037000	0.0123487	123.487	0.1905	14	2	2	3	126	True		2			3			0.1905			85.03		2	Master
120	15	Q99880	Histone H2B type 1-L OS=Homo sapiens (Human) OX=9606 GN=H2BC13 PE=1 SV=3 - [H2B1L_HUMAN]	13.9	10.32	6037000	0.0123487	123.487	0.1905	14	2	2	3	126	False		2			3			0.1905			85.03		2	OK
120	15	P57053	Histone H2B type F-S OS=Homo sapiens (Human) OX=9606 GN=H2BFS PE=1 SV=2 - [H2BFS_HUMAN]	13.9	10.37	6037000	0.0123487	123.487	0.1905	14	2	2	3	126	False		2			3			0.1905			85.03		2	OK
120	15	P33778	Histone H2B type 1-B OS=Homo sapiens (Human) OX=9606 GN=HIST1H2BB PE=1 SV=2 - [H2B1B_HUMAN]	13.9	10.32	6037000	0.0123487	123.487	0.1905	14	2	2	3	126	False		2			3			0.1905			85.03		2	OK
120	15	P62807	Histone H2B type 1-C/E/F/G/I OS=Homo sapiens (Human) OX=9606 GN=H2BC8 PE=1 SV=4 - [H2B1C_HUMAN]	13.9	10.32	6037000	0.0123487	123.487	0.1905	14	2	2	3	126	False		2			3			0.1905			85.03		2	OK
120	15	P58876	Histone H2B type 1-D OS=Homo sapiens (Human) OX=9606 GN=HIST1H2BD PE=1 SV=2 - [H2B1D_HUMAN]	13.9	10.32	6037000	0.0123487	123.487	0.1905	14	2	2	3	126	False		2			3			0.1905			85.03		2	OK
120	15	Q93079	Histone H2B type 1-H OS=Homo sapiens (Human) OX=9606 GN=HIST1H2BH PE=1 SV=3 - [H2B1H_HUMAN]	13.9	10.32	6037000	0.0123487	123.487	0.1905	14	2	2	3	126	False		2			3			0.1905			85.03		2	OK
120	15	P06899	Histone H2B type 1-J OS=Homo sapiens (Human) OX=9606 GN=H2BC11 PE=1 SV=3 - [H2B1J_HUMAN]	13.9	10.32	6037000	0.0123487	123.487	0.1905	14	2	2	3	126	False		2			3			0.1905			85.03		2	OK
120	15	Q99879	Histone H2B type 1-M OS=Homo sapiens (Human) OX=9606 GN=H2BC14 PE=1 SV=3 - [H2B1M_HUMAN]	14	10.32	6037000	0.0123487	123.487	0.1905	14	2	2	3	126	False		2			3			0.1905			85.03		2	OK
120	15	Q99877	Histone H2B type 1-N OS=Homo sapiens (Human) OX=9606 GN=H2BC15 PE=1 SV=3 - [H2B1N_HUMAN]	13.9	10.32	6037000	0.0123487	123.487	0.1905	14	2	2	3	126	False		2			3			0.1905			85.03		2	OK
120	15	P23527	Histone H2B type 1-O OS=Homo sapiens (Human) OX=9606 GN=HIST1H2BO PE=1 SV=3 - [H2B1O_HUMAN]	13.9	10.32	6037000	0.0123487	123.487	0.1905	14	2	2	3	126	False		2			3			0.1905			85.03		2	OK
120	15	Q5QNW6	Histone H2B type 2-F OS=Homo sapiens (Human) OX=9606 GN=HIST2H2BF PE=1 SV=3 - [H2B2F_HUMAN]	13.9	10.32	6037000	0.0123487	123.487	0.1905	14	2	2	3	126	False		2			3			0.1905			85.03		2	OK
120	15	Q16778	Histone H2B type 2-E OS=Homo sapiens (Human) OX=9606 GN=HIST2H2BE PE=1 SV=3 - [H2B2E_HUMAN]	13.9	10.32	6037000	0.0123487	123.487	0.1905	14	2	2	3	126	False		2			3			0.1905			85.03		2	OK
120	15	Q8N257	Histone H2B type 3-B OS=Homo sapiens (Human) OX=9606 GN=HIST3H2BB PE=1 SV=3 - [H2B3B_HUMAN]	13.9	10.32	6037000	0.0123487	123.487	0.1905	14	2	2	3	126	False		2			3			0.1905			85.03		2	OK
121	86	P02671	Fibrinogen alpha chain OS=Homo sapiens (Human) OX=9606 GN=FGA PE=1 SV=2 - [FIBA_HUMAN]	94.9	6.01	5921000	0.0121115	121.115	0.0185	1	1	1	1	866	True		1			1			0.0185			77.02		1	Master
122	59	P01834	Immunoglobulin kappa constant OS=Homo sapiens (Human) OX=9606 GN=IGKC PE=1 SV=2 - [IGKC_HUMAN]	11.8	6.52	5898000	0.0120644	120.644	0.1308	1	1	1	1	107	True		1			1			0.1308			52.54		1	Master
123	155	P02748	Complement component C9 OS=Homo sapiens (Human) OX=9606 GN=C9 PE=1 SV=2 - [CO9_HUMAN]	63.1	5.59	5862000	0.0119908	119.908	0.0161	1	1	1	1	559	True		1			1			0.0161			52.48		1	Master
124	148	P13521	Secretogranin-2 OS=Homo sapiens (Human) OX=9606 GN=SCG2 PE=1 SV=2 - [SCG2_HUMAN]	70.9	4.75	5861000	0.0119887	119.887	0.0276	1	2	2	2	617	True		2			2			0.0276			64.44		2	Master
125	140	P01344	Insulin-like growth factor II OS=Homo sapiens (Human) OX=9606 GN=IGF2 PE=1 SV=1 - [IGF2_HUMAN]	20.1	9.32	5708000	0.0116758	116.758	0.1389	1	2	2	2	180	True		2			2			0.1389			75.47		2	Master
126	31	P26038	Moesin OS=Homo sapiens (Human) OX=9606 GN=MSN PE=1 SV=3 - [MOES_HUMAN]	67.8	6.4	5520000	0.0112912	112.912	0.0173	1	1	1	1	577	True		1			1			0.0173			42.38		1	Master
127	65	P05109	Protein S100-A8 OS=Homo sapiens (Human) OX=9606 GN=S100A8 PE=1 SV=1 - [S10A8_HUMAN]	10.8	7.03	5357000	0.0109578	109.578	0.1505	1	2	2	2	93	True		2			2			0.1505			42.39		2	Master
128	214	SEQF1933_02234	50S ribosomal protein L24_Olsenella profusa	11.4	9.89	5354000	0.0109517	109.517	0.1429	1	1	1	1	105	True			1			1			0.1429			50.48	1	Master
129	60	P62328	Thymosin beta-4 OS=Homo sapiens (Human) OX=9606 GN=TMSB4X PE=1 SV=2 - [TYB4_HUMAN]	5	5.06	5213000	0.0106632	106.632	0.1591	2	1	1	1	44	True		1			1			0.1591			32.89		1	Master
129	60	P63313	Thymosin beta-10 OS=Homo sapiens (Human) OX=9606 GN=TMSB10 PE=1 SV=2 - [TYB10_HUMAN]	5	5.36	5213000	0.0106632	106.632	0.1591	2	1	1	1	44	False		1			1			0.1591			32.89		1	OK
130	106	Q6UWN5	Ly6/PLAUR domain-containing protein 5 OS=Homo sapiens (Human) OX=9606 GN=LYPD5 PE=1 SV=2 - [LYPD5_HUMAN]	26.9	7.24	5108000	0.0104485	104.485	0.0279	1	1	1	1	251	True		1			1			0.0279			40.21		1	Master
131	118	Q6ZVX7	F-box only protein 50 OS=Homo sapiens (Human) OX=9606 GN=NCCRP1 PE=1 SV=1 - [FBX50_HUMAN]	30.8	6.62	5085000	0.0104014	104.014	0.0436	1	1	1	1	275	True		1			1			0.0436			81.24		1	Master
132	172	Q14210	Lymphocyte antigen 6D OS=Homo sapiens (Human) OX=9606 GN=LY6D PE=1 SV=1 - [LY6D_HUMAN]	13.3	8.21	5075000	0.010381	103.81	0.0703	1	1	1	1	128	True		1			1			0.0703			55.38		1	Master
133	198	SEQF1287_01830	Fructose-bisphosphate aldolase class 1_Leptotrichia buccalis	33.1	6.01	4947000	0.0101191	101.191	0.051	128	1	1	1	294	True			1			1			0.051			58.79	1	Master
133	198	SEQF2745_02720	Fructose-bisphosphate aldolase class 1_Actinomyces sp. HMT 414	32.2	5.15	4947000	0.0101191	101.191	0.0507	128	1	1	1	296	False			1			1			0.0507			58.79	1	OK
133	198	SEQF2573_02712	Fructose-bisphosphate aldolase class 1_Actinomyces dentalis	32.1	5.21	4947000	0.0101191	101.191	0.0507	128	1	1	1	296	False			1			1			0.0507			58.79	1	OK
133	198	SEQF2821_01029	Fructose-bisphosphate aldolase class 1_Fusobacterium nucleatum subsp. nucleatum	32.9	6.96	4947000	0.0101191	101.191	0.0508	128	1	1	1	295	False			1			1			0.0508			58.79	1	OK
133	198	SEQF2173_02651	Fructose-bisphosphate aldolase class 1_Staphylococcus aureus	33	4.98	4947000	0.0101191	101.191	0.0507	128	1	1	1	296	False			1			1			0.0507			58.79	1	OK
133	198	SEQF2201_01238	Fructose-bisphosphate aldolase class 1_Staphylococcus aureus	33	5.02	4947000	0.0101191	101.191	0.0507	128	1	1	1	296	False			1			1			0.0507			58.79	1	OK
133	198	SEQF1310_02645	Fructose-bisphosphate aldolase class 1_Staphylococcus aureus	32.9	5.06	4947000	0.0101191	101.191	0.0507	128	1	1	1	296	False			1			1			0.0507			58.79	1	OK
133	198	SEQF1315_02767	Fructose-bisphosphate aldolase class 1_Staphylococcus aureus	32.9	5.06	4947000	0.0101191	101.191	0.0507	128	1	1	1	296	False			1			1			0.0507			58.79	1	OK
133	198	SEQF1314_02602	Fructose-bisphosphate aldolase class 1_Staphylococcus aureus	32.9	5.06	4947000	0.0101191	101.191	0.0507	128	1	1	1	296	False			1			1			0.0507			58.79	1	OK
133	198	SEQF1324_02197	Fructose-bisphosphate aldolase class 1_Staphylococcus epidermidis	33	5.03	4947000	0.0101191	101.191	0.0507	128	1	1	1	296	False			1			1			0.0507			58.79	1	OK
133	198	SEQF2207_02060	Fructose-bisphosphate aldolase class 1_Staphylococcus epidermidis	33	4.96	4947000	0.0101191	101.191	0.0507	128	1	1	1	296	False			1			1			0.0507			58.79	1	OK
133	198	SEQF2892_02222	Fructose-bisphosphate aldolase class 1_Staphylococcus haemolyticus	32.9	4.87	4947000	0.0101191	101.191	0.0507	128	1	1	1	296	False			1			1			0.0507			58.79	1	OK
133	198	SEQF1061_00331	Fructose-bisphosphate aldolase class 1_Treponema denticola	32.8	8.38	4947000	0.0101191	101.191	0.0508	128	1	1	1	295	False			1			1			0.0508			58.79	1	OK
133	198	SEQF2781_00849	Fructose-bisphosphate aldolase class 1_Actinomyces radicidentis	32.8	5.1	4947000	0.0101191	101.191	0.0508	128	1	1	1	295	False			1			1			0.0508			58.79	1	OK
133	198	SEQF2712_00486	Fructose-bisphosphate aldolase class 1_Staphylococcus warneri	33	4.91	4947000	0.0101191	101.191	0.0507	128	1	1	1	296	False			1			1			0.0507			58.79	1	OK
133	198	SEQF2747_01694	Fructose-bisphosphate aldolase class 1_Capnocytophaga sp. HMT 323	33.2	8.18	4947000	0.0101191	101.191	0.0507	128	1	1	1	296	False			1			1			0.0507			58.79	1	OK
133	198	SEQF2749_01203	Fructose-bisphosphate aldolase class 1_Ottowia sp. HMT 894	31.7	6.58	4947000	0.0101191	101.191	0.0508	128	1	1	1	295	False			1			1			0.0508			58.79	1	OK
133	198	SEQF2752_00693	Fructose-bisphosphate aldolase class 1_Selenomonas sp. HMT 478	35.6	5.85	4947000	0.0101191	101.191	0.0463	128	1	1	1	324	False			1			1			0.0463			58.79	1	OK
133	198	SEQF2771_00822	Fructose-bisphosphate aldolase class 1_Treponema putidum	32.8	8.63	4947000	0.0101191	101.191	0.0508	128	1	1	1	295	False			1			1			0.0508			58.79	1	OK
133	198	SEQF2790_02037	Fructose-bisphosphate aldolase class 1_Leptotrichia sp. HMT 847	33	8	4947000	0.0101191	101.191	0.051	128	1	1	1	294	False			1			1			0.051			58.79	1	OK
133	198	SEQF2791_01381	Fructose-bisphosphate aldolase class 1_Selenomonas sp. HMT 136	32.4	6.25	4947000	0.0101191	101.191	0.0508	128	1	1	1	295	False			1			1			0.0508			58.79	1	OK
133	198	SEQF2805_00526	Fructose-bisphosphate aldolase class 1_Selenomonas sp. HMT 126	33	5.95	4947000	0.0101191	101.191	0.0508	128	1	1	1	295	False			1			1			0.0508			58.79	1	OK
133	198	SEQF2812_00540	Fructose-bisphosphate aldolase class 1_Fusobacterium nucleatum subsp. polymorphum	33	6.29	4947000	0.0101191	101.191	0.0508	128	1	1	1	295	False			1			1			0.0508			58.79	1	OK
133	198	SEQF2813_00779	Fructose-bisphosphate aldolase class 1_Fusobacterium nucleatum subsp. polymorphum	33	6.29	4947000	0.0101191	101.191	0.0508	128	1	1	1	295	False			1			1			0.0508			58.79	1	OK
133	198	SEQF2815_00368	Fructose-bisphosphate aldolase class 1_Fusobacterium nucleatum subsp. animalis	33.1	8.02	4947000	0.0101191	101.191	0.0508	128	1	1	1	295	False			1			1			0.0508			58.79	1	OK
133	198	SEQF2817_01565	Fructose-bisphosphate aldolase class 1_Fusobacterium nucleatum subsp. animalis	33.1	8.02	4947000	0.0101191	101.191	0.0508	128	1	1	1	295	False			1			1			0.0508			58.79	1	OK
133	198	SEQF2818_00405	Fructose-bisphosphate aldolase class 1_Fusobacterium nucleatum subsp. vincentii	33.1	7.47	4947000	0.0101191	101.191	0.0508	128	1	1	1	295	False			1			1			0.0508			58.79	1	OK
133	198	SEQF2819_00582	Fructose-bisphosphate aldolase class 1_Fusobacterium nucleatum subsp. vincentii	33	6.96	4947000	0.0101191	101.191	0.0508	128	1	1	1	295	False			1			1			0.0508			58.79	1	OK
133	198	SEQF2840_02317	Fructose-bisphosphate aldolase class 1_Fusobacterium hwasookii	32.9	6.02	4947000	0.0101191	101.191	0.0508	128	1	1	1	295	False			1			1			0.0508			58.79	1	OK
133	198	SEQF2841_00352	Fructose-bisphosphate aldolase class 1_Fusobacterium hwasookii	33	6.02	4947000	0.0101191	101.191	0.0508	128	1	1	1	295	False			1			1			0.0508			58.79	1	OK
133	198	SEQF2842_02085	Fructose-bisphosphate aldolase class 1_Fusobacterium hwasookii	32.9	6.02	4947000	0.0101191	101.191	0.0508	128	1	1	1	295	False			1			1			0.0508			58.79	1	OK
133	198	SEQF2843_01473	Fructose-bisphosphate aldolase class 1_Fusobacterium hwasookii	32.9	5.83	4947000	0.0101191	101.191	0.0508	128	1	1	1	295	False			1			1			0.0508			58.79	1	OK
133	198	SEQF2860_01343	Fructose-bisphosphate aldolase class 1_Staphylococcus cohnii	32.9	5.02	4947000	0.0101191	101.191	0.0507	128	1	1	1	296	False			1			1			0.0507			58.79	1	OK
133	198	SEQF2862_00804	Fructose-bisphosphate aldolase class 1_Corynebacterium kroppenstedtii	32.5	4.7	4947000	0.0101191	101.191	0.0507	128	1	1	1	296	False			1			1			0.0507			58.79	1	OK
133	198	SEQF2881_01820	Fructose-bisphosphate aldolase class 1_Staphylococcus capitis	33	4.93	4947000	0.0101191	101.191	0.0507	128	1	1	1	296	False			1			1			0.0507			58.79	1	OK
133	198	SEQF2888_00446	Fructose-bisphosphate aldolase class 1_Peptoniphilus harei	33.9	5.31	4947000	0.0101191	101.191	0.0507	128	1	1	1	296	False			1			1			0.0507			58.79	1	OK
133	198	SEQF2895_01467	Fructose-bisphosphate aldolase class 1_Staphylococcus pettenkoferi	33.6	5.14	4947000	0.0101191	101.191	0.0505	128	1	1	1	297	False			1			1			0.0505			58.79	1	OK
133	198	SEQF2896_01025	Fructose-bisphosphate aldolase class 1_Fusobacterium sp. HMT 203	33	6.6	4947000	0.0101191	101.191	0.0508	128	1	1	1	295	False			1			1			0.0508			58.79	1	OK
133	198	SEQF2901_01257	Fructose-bisphosphate aldolase class 1_Staphylococcus hominis	32.9	4.98	4947000	0.0101191	101.191	0.0507	128	1	1	1	296	False			1			1			0.0507			58.79	1	OK
133	198	SEQF2909_01551	Fructose-bisphosphate aldolase class 1_Staphylococcus lugdunensis	33	4.98	4947000	0.0101191	101.191	0.0507	128	1	1	1	296	False			1			1			0.0507			58.79	1	OK
133	198	SEQF2910_00885	Fructose-bisphosphate aldolase class 1_Corynebacterium amycolatum	32.6	4.78	4947000	0.0101191	101.191	0.0508	128	1	1	1	295	False			1			1			0.0508			58.79	1	OK
133	198	SEQF2914_00348	Fructose-bisphosphate aldolase class 1_Staphylococcus schleiferi	33.3	5.07	4947000	0.0101191	101.191	0.0503	128	1	1	1	298	False			1			1			0.0503			58.79	1	OK
133	198	SEQF2919_00194	Fructose-bisphosphate aldolase class 1_Selenomonas sp. HMT 920	33	6.46	4947000	0.0101191	101.191	0.0508	128	1	1	1	295	False			1			1			0.0508			58.79	1	OK
133	198	SEQF2920_01751	Fructose-bisphosphate aldolase class 1_Leptotrichia sp. HMT 498	33	6.46	4947000	0.0101191	101.191	0.051	128	1	1	1	294	False			1			1			0.051			58.79	1	OK
133	198	SEQF2942_00304	Fructose-bisphosphate aldolase class 1_Corynebacterium amycolatum	32.7	4.81	4947000	0.0101191	101.191	0.0508	128	1	1	1	295	False			1			1			0.0508			58.79	1	OK
133	198	SEQF2956_00895	Fructose-bisphosphate aldolase class 1_Corynebacterium amycolatum	32.6	4.78	4947000	0.0101191	101.191	0.0508	128	1	1	1	295	False			1			1			0.0508			58.79	1	OK
133	198	SEQF2960_00574	Fructose-bisphosphate aldolase class 1_Peptoniphilus harei	33.8	5.38	4947000	0.0101191	101.191	0.0507	128	1	1	1	296	False			1			1			0.0507			58.79	1	OK
133	198	SEQF2963_00528	Fructose-bisphosphate aldolase class 1_Peptoniphilus sp. HMT 187	33.9	5.38	4947000	0.0101191	101.191	0.0507	128	1	1	1	296	False			1			1			0.0507			58.79	1	OK
133	198	SEQF2967_00133	Fructose-bisphosphate aldolase class 1_Corynebacterium amycolatum	32.6	4.78	4947000	0.0101191	101.191	0.0508	128	1	1	1	295	False			1			1			0.0508			58.79	1	OK
133	198	SEQF2973_00111	Fructose-bisphosphate aldolase class 1_Fusobacterium nucleatum subsp. animalis	33.1	7.47	4947000	0.0101191	101.191	0.0508	128	1	1	1	295	False			1			1			0.0508			58.79	1	OK
133	198	SEQF2529_00992	Fructose-bisphosphate aldolase class 1_Fusobacterium periodonticum	32.9	6.29	4947000	0.0101191	101.191	0.0508	128	1	1	1	295	False			1			1			0.0508			58.79	1	OK
133	198	SEQF2539_00587	Fructose-bisphosphate aldolase class 1_Fusobacterium nucleatum subsp. animalis	33.1	7.47	4947000	0.0101191	101.191	0.0508	128	1	1	1	295	False			1			1			0.0508			58.79	1	OK
133	198	SEQF2555_01412	Fructose-bisphosphate aldolase class 1_Fusobacterium periodonticum	32.9	5.82	4947000	0.0101191	101.191	0.0508	128	1	1	1	295	False			1			1			0.0508			58.79	1	OK
133	198	SEQF2581_00954	Fructose-bisphosphate aldolase class 1_Leptotrichia hofstadii	33.3	5.81	4947000	0.0101191	101.191	0.0508	128	1	1	1	295	False			1			1			0.0508			58.79	1	OK
133	198	SEQF2583_02504	Fructose-bisphosphate aldolase class 1_Acidipropionibacterium acidifaciens	32.6	5.27	4947000	0.0101191	101.191	0.0505	128	1	1	1	297	False			1			1			0.0505			58.79	1	OK
133	198	SEQF2584_01702	Fructose-bisphosphate aldolase class 1_Selenomonas artemidis	32.8	6.55	4947000	0.0101191	101.191	0.0508	128	1	1	1	295	False			1			1			0.0508			58.79	1	OK
133	198	SEQF2980_00959	Fructose-bisphosphate aldolase class 1_Fusobacterium nucleatum subsp. vincentii	33.1	7.47	4947000	0.0101191	101.191	0.0508	128	1	1	1	295	False			1			1			0.0508			58.79	1	OK
133	198	SEQF3012_00221	Fructose-bisphosphate aldolase class 1_Corynebacterium amycolatum	32.6	4.81	4947000	0.0101191	101.191	0.0508	128	1	1	1	295	False			1			1			0.0508			58.79	1	OK
133	198	SEQF3028_01351	Fructose-bisphosphate aldolase class 1_Corynebacterium amycolatum	32.6	4.81	4947000	0.0101191	101.191	0.0508	128	1	1	1	295	False			1			1			0.0508			58.79	1	OK
133	198	SEQF3033_01241	Fructose-bisphosphate aldolase class 1_Corynebacterium amycolatum	32.6	4.81	4947000	0.0101191	101.191	0.0508	128	1	1	1	295	False			1			1			0.0508			58.79	1	OK
133	198	SEQF3035_00532	Fructose-bisphosphate aldolase class 1_Peptoniphilus harei	33.9	5.4	4947000	0.0101191	101.191	0.0507	128	1	1	1	296	False			1			1			0.0507			58.79	1	OK
133	198	SEQF2202_02581	Fructose-bisphosphate aldolase class 1_Staphylococcus aureus	32.9	5.19	4947000	0.0101191	101.191	0.0507	128	1	1	1	296	False			1			1			0.0507			58.79	1	OK
133	198	SEQF2203_02604	Fructose-bisphosphate aldolase class 1_Staphylococcus aureus	32.9	5.06	4947000	0.0101191	101.191	0.0507	128	1	1	1	296	False			1			1			0.0507			58.79	1	OK
133	198	SEQF2204_00233	Fructose-bisphosphate aldolase class 1_Staphylococcus caprae	33	4.97	4947000	0.0101191	101.191	0.0507	128	1	1	1	296	False			1			1			0.0507			58.79	1	OK
133	198	SEQF2205_01165	Fructose-bisphosphate aldolase class 1_Staphylococcus epidermidis	33	4.96	4947000	0.0101191	101.191	0.0507	128	1	1	1	296	False			1			1			0.0507			58.79	1	OK
133	198	SEQF2319_02537	Fructose-bisphosphate aldolase class 1_Capnocytophaga sp. HMT 863	32.8	6.67	4947000	0.0101191	101.191	0.0508	128	1	1	1	295	False			1			1			0.0508			58.79	1	OK
133	198	SEQF2353_00614	Fructose-bisphosphate aldolase class 1_Leptotrichia sp. HMT 879	33.1	6	4947000	0.0101191	101.191	0.051	128	1	1	1	294	False			1			1			0.051			58.79	1	OK
133	198	SEQF2387_01758	Fructose-bisphosphate aldolase class 1_Capnocytophaga ochracea	33.2	8.18	4947000	0.0101191	101.191	0.0507	128	1	1	1	296	False			1			1			0.0507			58.79	1	OK
133	198	SEQF2406_02262	Fructose-bisphosphate aldolase class 1_Fusobacterium periodonticum	32.9	6.29	4947000	0.0101191	101.191	0.0508	128	1	1	1	295	False			1			1			0.0508			58.79	1	OK
133	198	SEQF2443_01830	Fructose-bisphosphate aldolase class 1_Peptoniphilaceae [G-1] bacterium HMT 113	32.8	5.4	4947000	0.0101191	101.191	0.051	128	1	1	1	294	False			1			1			0.051			58.79	1	OK
133	198	SEQF2448_01509	Fructose-bisphosphate aldolase class 1_Oribacterium sp. HMT 078	33.8	5.87	4947000	0.0101191	101.191	0.0507	128	1	1	1	296	False			1			1			0.0507			58.79	1	OK
133	198	SEQF2454_01508	Fructose-bisphosphate aldolase class 1_Selenomonas sp. HMT 892	33.2	6.38	4947000	0.0101191	101.191	0.0508	128	1	1	1	295	False			1			1			0.0508			58.79	1	OK
133	198	SEQF2462_00814	Fructose-bisphosphate aldolase class 1_Treponema lecithinolyticum	32.8	6.44	4947000	0.0101191	101.191	0.0508	128	1	1	1	295	False			1			1			0.0508			58.79	1	OK
133	198	SEQF2501_01095	Fructose-bisphosphate aldolase class 1_Leptotrichia shahii	33	5.67	4947000	0.0101191	101.191	0.051	128	1	1	1	294	False			1			1			0.051			58.79	1	OK
133	198	SEQF2502_01185	Fructose-bisphosphate aldolase class 1_Leptotrichia wadei	33	6.73	4947000	0.0101191	101.191	0.051	128	1	1	1	294	False			1			1			0.051			58.79	1	OK
133	198	SEQF2505_00118	Fructose-bisphosphate aldolase class 1_Peptoniphilus lacrimalis	34	6.98	4947000	0.0101191	101.191	0.0507	128	1	1	1	296	False			1			1			0.0507			58.79	1	OK
133	198	SEQF1008_01105	Fructose-bisphosphate aldolase class 1_Capnocytophaga ochracea	33.2	8.18	4947000	0.0101191	101.191	0.0507	128	1	1	1	296	False			1			1			0.0507			58.79	1	OK
133	198	SEQF1018_00610	Fructose-bisphosphate aldolase class 1_Filifactor alocis	33.5	5.49	4947000	0.0101191	101.191	0.0508	128	1	1	1	295	False			1			1			0.0508			58.79	1	OK
133	198	SEQF1160_01789	Fructose-bisphosphate aldolase class 1_Fusobacterium periodonticum	32.8	6.04	4947000	0.0101191	101.191	0.0508	128	1	1	1	295	False			1			1			0.0508			58.79	1	OK
133	198	SEQF1491_00852	Fructose-bisphosphate aldolase class 1_Staphylococcus aureus	33	4.94	4947000	0.0101191	101.191	0.0507	128	1	1	1	296	False			1			1			0.0507			58.79	1	OK
133	198	SEQF2065_01876	Fructose-bisphosphate aldolase class 1_Fusobacterium nucleatum subsp. animalis	33	8	4947000	0.0101191	101.191	0.0508	128	1	1	1	295	False			1			1			0.0508			58.79	1	OK
133	198	SEQF1576_01053	Fructose-bisphosphate aldolase class 1_Capnocytophaga sputigena	32.9	7.64	4947000	0.0101191	101.191	0.0507	128	1	1	1	296	False			1			1			0.0507			58.79	1	OK
133	198	SEQF1593_00397	Fructose-bisphosphate aldolase class 1_Selenomonas noxia	32.9	6.74	4947000	0.0101191	101.191	0.0508	128	1	1	1	295	False			1			1			0.0508			58.79	1	OK
133	198	SEQF1598_02235	Fructose-bisphosphate aldolase class 1_Selenomonas sputigena	32.7	6.04	4947000	0.0101191	101.191	0.0508	128	1	1	1	295	False			1			1			0.0508			58.79	1	OK
133	198	SEQF1601_02651	Fructose-bisphosphate aldolase class 1_Leptotrichia hofstadii	33.3	5.81	4947000	0.0101191	101.191	0.0508	128	1	1	1	295	False			1			1			0.0508			58.79	1	OK
133	198	SEQF1602_02343	Fructose-bisphosphate aldolase class 1_Capnocytophaga gingivalis	32.6	6.67	4947000	0.0101191	101.191	0.0508	128	1	1	1	295	False			1			1			0.0508			58.79	1	OK
133	198	SEQF1603_01420	Fructose-bisphosphate aldolase class 1_Oribacterium sp. HMT 078	33.8	5.52	4947000	0.0101191	101.191	0.0507	128	1	1	1	296	False			1			1			0.0507			58.79	1	OK
133	198	SEQF1610_00421	Fructose-bisphosphate aldolase class 1_Treponema vincentii	32.9	8.06	4947000	0.0101191	101.191	0.0508	128	1	1	1	295	False			1			1			0.0508			58.79	1	OK
133	198	SEQF1618_01523	Fructose-bisphosphate aldolase class 1_Leptotrichia wadei	33	7.52	4947000	0.0101191	101.191	0.051	128	1	1	1	294	False			1			1			0.051			58.79	1	OK
133	198	SEQF1653_01061	Fructose-bisphosphate aldolase class 1_Capnocytophaga granulosa	32.7	6.67	4947000	0.0101191	101.191	0.0508	128	1	1	1	295	False			1			1			0.0508			58.79	1	OK
133	198	SEQF1672_01319	Fructose-bisphosphate aldolase class 1_Johnsonella ignava	33.2	5.87	4947000	0.0101191	101.191	0.0507	128	1	1	1	296	False			1			1			0.0507			58.79	1	OK
133	198	SEQF1673_00803	Fructose-bisphosphate aldolase class 1_Selenomonas infelix	33	6.46	4947000	0.0101191	101.191	0.0508	128	1	1	1	295	False			1			1			0.0508			58.79	1	OK
133	198	SEQF1679_00228	Fructose-bisphosphate aldolase class 1_Treponema denticola	32.8	8.02	4947000	0.0101191	101.191	0.0508	128	1	1	1	295	False			1			1			0.0508			58.79	1	OK
133	198	SEQF1681_00920	Fructose-bisphosphate aldolase class 1_Peptoniphilus lacrimalis	34	6.61	4947000	0.0101191	101.191	0.0507	128	1	1	1	296	False			1			1			0.0507			58.79	1	OK
133	198	SEQF1684_01112	Fructose-bisphosphate aldolase class 1_Capnocytophaga leadbetteri	33.2	6.44	4947000	0.0101191	101.191	0.0507	128	1	1	1	296	False			1			1			0.0507			58.79	1	OK
133	198	SEQF1687_00076	Fructose-bisphosphate aldolase class 1_Capnocytophaga sp. HMT 338	32.9	7.21	4947000	0.0101191	101.191	0.0508	128	1	1	1	295	False			1			1			0.0508			58.79	1	OK
133	198	SEQF1690_01384	Fructose-bisphosphate aldolase class 1_Selenomonas noxia	33	6.55	4947000	0.0101191	101.191	0.0508	128	1	1	1	295	False			1			1			0.0508			58.79	1	OK
133	198	SEQF1697_00717	Fructose-bisphosphate aldolase class 1_Selenomonas artemidis	32.8	6.55	4947000	0.0101191	101.191	0.0508	128	1	1	1	295	False			1			1			0.0508			58.79	1	OK
133	198	SEQF1795_00045	Fructose-bisphosphate aldolase class 1_Peptoniphilus lacrimalis	34	6.32	4947000	0.0101191	101.191	0.0507	128	1	1	1	296	False			1			1			0.0507			58.79	1	OK
133	198	SEQF1836_00733	Fructose-bisphosphate aldolase class 1_Staphylococcus epidermidis	33.1	4.93	4947000	0.0101191	101.191	0.0507	128	1	1	1	296	False			1			1			0.0507			58.79	1	OK
133	198	SEQF1838_00872	Fructose-bisphosphate aldolase class 1_Staphylococcus epidermidis	33	4.88	4947000	0.0101191	101.191	0.0507	128	1	1	1	296	False			1			1			0.0507			58.79	1	OK
133	198	SEQF1851_01529	Fructose-bisphosphate aldolase class 1_Acidipropionibacterium acidifaciens	32.6	5.27	4947000	0.0101191	101.191	0.0505	128	1	1	1	297	False			1			1			0.0505			58.79	1	OK
133	198	SEQF1858_01789	Fructose-bisphosphate aldolase class 1_Selenomonas sp. HMT 137	32.8	6.55	4947000	0.0101191	101.191	0.0508	128	1	1	1	295	False			1			1			0.0508			58.79	1	OK
133	198	SEQF1865_00236	Fructose-bisphosphate aldolase class 1_Treponema denticola	32.8	8.81	4947000	0.0101191	101.191	0.0508	128	1	1	1	295	False			1			1			0.0508			58.79	1	OK
133	198	SEQF1866_01543	Fructose-bisphosphate aldolase class 1_Treponema denticola	32.8	8.38	4947000	0.0101191	101.191	0.0508	128	1	1	1	295	False			1			1			0.0508			58.79	1	OK
133	198	SEQF1867_01075	Fructose-bisphosphate aldolase class 1_Treponema denticola	32.8	8.38	4947000	0.0101191	101.191	0.0508	128	1	1	1	295	False			1			1			0.0508			58.79	1	OK
133	198	SEQF1869_01792	Fructose-bisphosphate aldolase class 1_Treponema denticola	32.7	8.63	4947000	0.0101191	101.191	0.0508	128	1	1	1	295	False			1			1			0.0508			58.79	1	OK
133	198	SEQF1871_00418	Fructose-bisphosphate aldolase class 1_Treponema denticola	32.8	8.38	4947000	0.0101191	101.191	0.0508	128	1	1	1	295	False			1			1			0.0508			58.79	1	OK
133	198	SEQF1873_01337	Fructose-bisphosphate aldolase class 1_Treponema denticola	32.8	8.38	4947000	0.0101191	101.191	0.0508	128	1	1	1	295	False			1			1			0.0508			58.79	1	OK
133	198	SEQF1875_01127	Fructose-bisphosphate aldolase class 1_Treponema denticola	32.8	6.73	4947000	0.0101191	101.191	0.0508	128	1	1	1	295	False			1			1			0.0508			58.79	1	OK
133	198	SEQF1879_01300	Fructose-bisphosphate aldolase class 1_Fusobacterium sp. HMT 370	32.9	6.04	4947000	0.0101191	101.191	0.0508	128	1	1	1	295	False			1			1			0.0508			58.79	1	OK
133	198	SEQF1883_01262	Fructose-bisphosphate aldolase class 1_Fusobacterium nucleatum subsp. animalis	33.1	8.02	4947000	0.0101191	101.191	0.0508	128	1	1	1	295	False			1			1			0.0508			58.79	1	OK
133	198	SEQF1890_01442	Fructose-bisphosphate aldolase class 1_Selenomonas sp. HMT 133	32.6	7.56	4947000	0.0101191	101.191	0.0508	128	1	1	1	295	False			1			1			0.0508			58.79	1	OK
133	198	SEQF1900_00893	Fructose-bisphosphate aldolase class 1_Capnocytophaga sp. HMT 326	33	7.21	4947000	0.0101191	101.191	0.0507	128	1	1	1	296	False			1			1			0.0507			58.79	1	OK
133	198	SEQF1906_00672	Fructose-bisphosphate aldolase class 1_Capnocytophaga sp. HMT 335	33.3	8.18	4947000	0.0101191	101.191	0.0507	128	1	1	1	296	False			1			1			0.0507			58.79	1	OK
133	198	SEQF1909_01238	Fructose-bisphosphate aldolase class 1_Capnocytophaga sp. HMT 412	33.2	8.18	4947000	0.0101191	101.191	0.0507	128	1	1	1	296	False			1			1			0.0507			58.79	1	OK
133	198	SEQF1914_01767	Fructose-bisphosphate aldolase class 1_Selenomonas sp. HMT 149	32.5	6.25	4947000	0.0101191	101.191	0.0508	128	1	1	1	295	False			1			1			0.0508			58.79	1	OK
133	198	SEQF1927_03200	Fructose-bisphosphate aldolase class 1_Eubacterium limosum	32.4	5.27	4947000	0.0101191	101.191	0.0508	128	1	1	1	295	False			1			1			0.0508			58.79	1	OK
133	198	SEQF1940_02381	Fructose-bisphosphate aldolase class 1_Treponema medium	32.9	6.87	4947000	0.0101191	101.191	0.0508	128	1	1	1	295	False			1			1			0.0508			58.79	1	OK
133	198	SEQF1941_00006	Fructose-bisphosphate aldolase class 1_Treponema maltophilum	32.6	8.06	4947000	0.0101191	101.191	0.0508	128	1	1	1	295	False			1			1			0.0508			58.79	1	OK
133	198	SEQF1947_00878	Fructose-bisphosphate aldolase class 1_Treponema vincentii	32.9	7.61	4947000	0.0101191	101.191	0.0508	128	1	1	1	295	False			1			1			0.0508			58.79	1	OK
133	198	SEQF1950_00440	Fructose-bisphosphate aldolase class 1_Capnocytophaga sp. HMT 380	33.2	8.18	4947000	0.0101191	101.191	0.0507	128	1	1	1	296	False			1			1			0.0507			58.79	1	OK
133	198	SEQF1951_01850	Fructose-bisphosphate aldolase class 1_Selenomonas sp. HMT 138	33	6.38	4947000	0.0101191	101.191	0.0508	128	1	1	1	295	False			1			1			0.0508			58.79	1	OK
133	198	SEQF1958_00285	Fructose-bisphosphate aldolase class 1_Centipeda periodontii	33.1	6.7	4947000	0.0101191	101.191	0.0508	128	1	1	1	295	False			1			1			0.0508			58.79	1	OK
133	198	SEQF1967_00238	Fructose-bisphosphate aldolase class 1_Lautropia mirabilis	32.2	6.65	4947000	0.0101191	101.191	0.0508	128	1	1	1	295	False			1			1			0.0508			58.79	1	OK
133	198	SEQF1970_00479	Fructose-bisphosphate aldolase class 1_Capnocytophaga sp. HMT 336	33.2	8.18	4947000	0.0101191	101.191	0.0507	128	1	1	1	296	False			1			1			0.0507			58.79	1	OK
133	198	SEQF1982_00071	Fructose-bisphosphate aldolase class 1_Anaerococcus lactolyticus	33.5	5.07	4947000	0.0101191	101.191	0.0508	128	1	1	1	295	False			1			1			0.0508			58.79	1	OK
133	198	SEQF1993_02099	Fructose-bisphosphate aldolase class 1_Pseudoramibacter alactolyticus	32.6	7.12	4947000	0.0101191	101.191	0.051	128	1	1	1	294	False			1			1			0.051			58.79	1	OK
134	10	P14618	Pyruvate kinase PKM OS=Homo sapiens (Human) OX=9606 GN=PKM PE=1 SV=4 - [KPYM_HUMAN]	57.9	7.84	4920000	0.0100639	100.639	0.0603	1	3	3	3	531	True		3			3			0.0603			83.38		3	Master
135	117	P04040	Catalase OS=Homo sapiens (Human) OX=9606 GN=CAT PE=1 SV=3 - [CATA_HUMAN]	59.7	7.39	4731000	0.00967731	96.7731	0.0436	1	2	2	2	527	True		2			2			0.0436			95.07		2	Master
136	66	P01040	Cystatin-A OS=Homo sapiens (Human) OX=9606 GN=CSTA PE=1 SV=1 - [CYTA_HUMAN]	11	5.5	4688000	0.00958935	95.8935	0.1837	1	1	1	1	98	True		1			1			0.1837			40.29		1	Master
137	124	P24821	Tenascin OS=Homo sapiens (Human) OX=9606 GN=TNC PE=1 SV=3 - [TENA_HUMAN]	240.7	4.89	4658000	0.00952798	95.2798	0.0168	1	3	3	3	2201	True		3			3			0.0168			99.41		3	Master
138	122	P67936	Tropomyosin alpha-4 chain OS=Homo sapiens (Human) OX=9606 GN=TPM4 PE=1 SV=3 - [TPM4_HUMAN]	28.5	4.69	4539000	0.00928457	92.8457	0.0403	4	1	1	1	248	True		1			1			0.0403			44.13		1	Master
138	122	P09493	Tropomyosin alpha-1 chain OS=Homo sapiens (Human) OX=9606 GN=TPM1 PE=1 SV=2 - [TPM1_HUMAN]	32.7	4.74	4539000	0.00928457	92.8457	0.0352	4	1	1	1	284	False		1			1			0.0352			44.13		1	OK
138	122	P07951	Tropomyosin beta chain OS=Homo sapiens (Human) OX=9606 GN=TPM2 PE=1 SV=1 - [TPM2_HUMAN]	32.8	4.7	4539000	0.00928457	92.8457	0.0352	4	1	1	1	284	False		1			1			0.0352			44.13		1	OK
138	122	P06753	Tropomyosin alpha-3 chain OS=Homo sapiens (Human) OX=9606 GN=TPM3 PE=1 SV=2 - [TPM3_HUMAN]	32.9	4.72	4539000	0.00928457	92.8457	0.0351	4	1	1	1	285	False		1			1			0.0351			44.13		1	OK
139	207	SEQF1933_01252	Cold shock-like protein CspLA_Olsenella profusa	7.8	5.17	4461000	0.00912502	91.2502	0.2059	1	1	1	1	68	True			1			1			0.2059			72.3	1	Master
140	8	P11021	Endoplasmic reticulum chaperone BiP OS=Homo sapiens (Human) OX=9606 GN=HSPA5 PE=1 SV=2 - [BIP_HUMAN]	72.3	5.16	4459000	0.00912093	91.2093	0.0688	1	4	3	4	654	True		4			4			0.0688			125.36		4	Master
141	98	P05090	Apolipoprotein D OS=Homo sapiens (Human) OX=9606 GN=APOD PE=1 SV=1 - [APOD_HUMAN]	21.3	5.15	4424000	0.00904933	90.4933	0.037	1	1	1	1	189	True		1			1			0.037			34.47		1	Master
142	158	Q15113	Procollagen C-endopeptidase enhancer 1 OS=Homo sapiens (Human) OX=9606 GN=PCOLCE PE=1 SV=2 - [PCOC1_HUMAN]	47.9	7.43	4420000	0.00904115	90.4115	0.1359	1	4	4	5	449	True		4			5			0.1359			123.19		4	Master
143	104	P27482	Calmodulin-like protein 3 OS=Homo sapiens (Human) OX=9606 GN=CALML3 PE=1 SV=2 - [CALL3_HUMAN]	16.9	4.42	4391000	0.00898183	89.8183	0.1275	1	2	1	2	149	True		2			2			0.1275			47.17		2	Master
144	127	O60279	Sushi domain-containing protein 5 OS=Homo sapiens (Human) OX=9606 GN=SUSD5 PE=1 SV=3 - [SUSD5_HUMAN]	68	4.91	4276000	0.0087466	87.466	0.0127	1	1	1	1	629	True		1			1			0.0127			27.96		1	Master
145	88	P29508	Serpin B3 OS=Homo sapiens (Human) OX=9606 GN=SERPINB3 PE=1 SV=2 - [SPB3_HUMAN]	44.5	6.81	4254000	0.0087016	87.016	0.0538	1	1	1	1	390	True		1			1			0.0538			71.74		1	Master
146	199	SEQF2446_02024	Flagellin_Mitsuokella sp. HMT 131	46.6	5.45	4219000	0.00863	86.3	0.0631	1	2	2	2	444	True			2			2			0.0631			92.54	2	Master
147	187	P07998	Ribonuclease pancreatic OS=Homo sapiens (Human) OX=9606 GN=RNASE1 PE=1 SV=4 - [RNAS1_HUMAN]	17.6	8.79	4051000	0.00828636	82.8636	0.0449	1	1	1	1	156	True		1			1			0.0449			28.39		1	Master
148	54	P28072	Proteasome subunit beta type-6 OS=Homo sapiens (Human) OX=9606 GN=PSMB6 PE=1 SV=4 - [PSB6_HUMAN]	25.3	4.92	3998000	0.00817795	81.7795	0.046	1	1	1	1	239	True		1			1			0.046			39.83		1	Master
149	35	P62857	40S ribosomal protein S28 OS=Homo sapiens (Human) OX=9606 GN=RPS28 PE=1 SV=1 - [RS28_HUMAN]	7.8	10.7	3944000	0.00806749	80.6749	0.1739	1	1	1	1	69	True		1			1			0.1739			39.17		1	Master
150	212	SEQF1933_02115	Peptidoglycan endopeptidase LytF_Olsenella profusa	44.9	4.86	3925000	0.00802862	80.2862	0.0367	1	1	1	1	436	True			1			1			0.0367			62.11	1	Master
151	2	Q15323	Keratin, type I cuticular Ha1 OS=Homo sapiens (Human) OX=9606 GN=KRT31 PE=1 SV=3 - [K1H1_HUMAN]	47.2	4.88	3775000	0.0077218	77.218	0.0769	2	3	2	4	416	True		3			4			0.0769			52.69		3	Master
151	2	Q14532	Keratin, type I cuticular Ha2 OS=Homo sapiens (Human) OX=9606 GN=KRT32 PE=2 SV=3 - [K1H2_HUMAN]	50.3	4.84	3775000	0.0077218	77.218	0.0714	2	3	2	4	448	False		3			4			0.0714			52.69		3	OK
152	25	Q00839	Heterogeneous nuclear ribonucleoprotein U OS=Homo sapiens (Human) OX=9606 GN=HNRNPU PE=1 SV=6 - [HNRPU_HUMAN]	90.5	6	3763000	0.00769725	76.9725	0.0109	1	1	1	1	825	True		1			1			0.0109			29		1	Master
153	58	P02795	Metallothionein-2 OS=Homo sapiens (Human) OX=9606 GN=MT2A PE=1 SV=1 - [MT2_HUMAN]	6	7.83	3703000	0.00757452	75.7452	0.1967	5	1	1	1	61	True		1			1			0.1967			29.07		1	Master
153	58	P04732	Metallothionein-1E OS=Homo sapiens (Human) OX=9606 GN=MT1E PE=1 SV=1 - [MT1E_HUMAN]	6	7.96	3703000	0.00757452	75.7452	0.1967	5	1	1	1	61	False		1			1			0.1967			29.07		1	OK
153	58	P13640	Metallothionein-1G OS=Homo sapiens (Human) OX=9606 GN=MT1G PE=1 SV=2 - [MT1G_HUMAN]	6.1	7.96	3703000	0.00757452	75.7452	0.1935	5	1	1	1	62	False		1			1			0.1935			29.07		1	OK
153	58	P80297	Metallothionein-1X OS=Homo sapiens (Human) OX=9606 GN=MT1X PE=1 SV=1 - [MT1X_HUMAN]	6.1	7.96	3703000	0.00757452	75.7452	0.1967	5	1	1	1	61	False		1			1			0.1967			29.07		1	OK
153	58	Q8N339	Metallothionein-1M OS=Homo sapiens (Human) OX=9606 GN=MT1M PE=3 SV=2 - [MT1M_HUMAN]	6.1	7.69	3703000	0.00757452	75.7452	0.1967	5	1	1	1	61	False		1			1			0.1967			29.07		1	OK
154	64	P58107	Epiplakin OS=Homo sapiens (Human) OX=9606 GN=EPPK1 PE=1 SV=3 - [EPIPL_HUMAN]	555.3	5.62	3700000	0.00756839	75.6839	0.011	2	1	1	1	5088	True		1			1			0.011			29.26		1	Master
154	64	Q15149	Plectin OS=Homo sapiens (Human) OX=9606 GN=PLEC PE=1 SV=3 - [PLEC_HUMAN]	531.5	5.96	3700000	0.00756839	75.6839	0.0017	2	1	1	1	4684	False		1			1			0.0017			29.26		1	OK
155	193	SEQF2575_00835	hypothetical protein_Actinomyces gerencseriae	48.6	5.02	3689000	0.00754588	75.4588	0.0531	1	2	2	2	471	True			2			2			0.0531			118.58	2	Master
156	6	P06576	ATP synthase subunit beta, mitochondrial OS=Homo sapiens (Human) OX=9606 GN=ATP5F1B PE=1 SV=3 - [ATPB_HUMAN]	56.5	5.4	3607000	0.00737815	73.7815	0.051	1	2	2	3	529	True		2			3			0.051			159.87		2	Master
157	139	P10909	Clusterin OS=Homo sapiens (Human) OX=9606 GN=CLU PE=1 SV=1 - [CLUS_HUMAN]	52.5	6.27	3512000	0.00718383	71.8383	0.0579	1	3	3	3	449	True		3			3			0.0579			94.54		3	Master
158	208	SEQF2583_00030	18 kDa heat shock protein_Acidipropionibacterium acidifaciens	16.8	4.92	3492000	0.00714292	71.4292	0.1242	1	1	1	1	153	True			1			1			0.1242			40.71	1	Master
159	70	P01011	Alpha-1-antichymotrypsin OS=Homo sapiens (Human) OX=9606 GN=SERPINA3 PE=1 SV=2 - [AACT_HUMAN]	47.6	5.52	3343000	0.00683814	68.3814	0.0189	1	1	1	1	423	True		1			1			0.0189			45.05		1	Master
160	55	P13473	Lysosome-associated membrane glycoprotein 2 OS=Homo sapiens (Human) OX=9606 GN=LAMP2 PE=1 SV=2 - [LAMP2_HUMAN]	44.9	5.63	3327000	0.00680541	68.0541	0.0195	1	1	1	1	410	True		1			1			0.0195			46.8		1	Master
161	34	Q01469	Fatty acid-binding protein 5 OS=Homo sapiens (Human) OX=9606 GN=FABP5 PE=1 SV=3 - [FABP5_HUMAN]	15.2	7.01	3238000	0.00662336	66.2336	0.0667	1	1	1	1	135	True		1			1			0.0667			37.81		1	Master
162	147	Q13698	Voltage-dependent L-type calcium channel subunit alpha-1S OS=Homo sapiens (Human) OX=9606 GN=CACNA1S PE=1 SV=4 - [CAC1S_HUMAN]	212.2	6.57	3229000	0.00660495	66.0495	0.0037	1	1	1	1	1873	True		1			1			0.0037			52.46		1	Master
163	149	Q9UK55	Protein Z-dependent protease inhibitor OS=Homo sapiens (Human) OX=9606 GN=SERPINA10 PE=1 SV=1 - [ZPI_HUMAN]	50.7	8.27	2957000	0.00604857	60.4857	0.0248	1	1	1	1	444	True		1			1			0.0248			46.53		1	Master
164	96	P04745	Alpha-amylase 1 OS=Homo sapiens (Human) OX=9606 GN=AMY1A PE=1 SV=2 - [AMY1_HUMAN]	57.7	6.93	2938000	0.00600971	60.0971	0.0391	3	2	2	2	511	True		2			2			0.0391			49.52		2	Master
164	96	P19961	Alpha-amylase 2B OS=Homo sapiens (Human) OX=9606 GN=AMY2B PE=1 SV=1 - [AMY2B_HUMAN]	57.7	7.09	2938000	0.00600971	60.0971	0.0391	3	2	2	2	511	False		2			2			0.0391			49.52		2	OK
164	96	P04746	Pancreatic alpha-amylase OS=Homo sapiens (Human) OX=9606 GN=AMY2A PE=1 SV=2 - [AMYP_HUMAN]	57.7	7.05	2938000	0.00600971	60.0971	0.0391	3	2	2	2	511	False		2			2			0.0391			49.52		2	OK
165	14	Q9BQE3	Tubulin alpha-1C chain OS=Homo sapiens (Human) OX=9606 GN=TUBA1C PE=1 SV=1 - [TBA1C_HUMAN]	49.9	5.1	2932000	0.00599743	59.9743	0.0646	3	2	2	2	449	True		2			2			0.0646			49.94		2	Master
165	14	Q71U36	Tubulin alpha-1A chain OS=Homo sapiens (Human) OX=9606 GN=TUBA1A PE=1 SV=1 - [TBA1A_HUMAN]	50.1	5.06	2932000	0.00599743	59.9743	0.0643	3	2	2	2	451	False		2			2			0.0643			49.94		2	OK
165	14	P68363	Tubulin alpha-1B chain OS=Homo sapiens (Human) OX=9606 GN=TUBA1B PE=1 SV=1 - [TBA1B_HUMAN]	50.1	5.06	2932000	0.00599743	59.9743	0.0643	3	2	2	2	451	False		2			2			0.0643			49.94		2	OK
166	5	P13611	Versican core protein OS=Homo sapiens (Human) OX=9606 GN=VCAN PE=1 SV=3 - [CSPG2_HUMAN]	372.6	4.51	2931000	0.00599539	59.9539	0.0032	1	1	1	1	3396	True		1			1			0.0032			48.11		1	Master
167	45	P60842	Eukaryotic initiation factor 4A-I OS=Homo sapiens (Human) OX=9606 GN=EIF4A1 PE=1 SV=1 - [IF4A1_HUMAN]	46.1	5.48	2854000	0.00583788	58.3788	0.0246	2	1	1	1	406	True		1			1			0.0246			32.46		1	Master
167	45	Q14240	Eukaryotic initiation factor 4A-II OS=Homo sapiens (Human) OX=9606 GN=EIF4A2 PE=1 SV=2 - [IF4A2_HUMAN]	46.4	5.48	2854000	0.00583788	58.3788	0.0246	2	1	1	1	407	False		1			1			0.0246			32.46		1	OK
168	123	Q96P63	Serpin B12 OS=Homo sapiens (Human) OX=9606 GN=SERPINB12 PE=1 SV=1 - [SPB12_HUMAN]	46.2	5.53	2791000	0.00570902	57.0902	0.0198	1	1	1	1	405	True		1			1			0.0198			32.46		1	Master
169	170	P06727	Apolipoprotein A-IV OS=Homo sapiens (Human) OX=9606 GN=APOA4 PE=1 SV=4 - [APOA4_HUMAN]	45.3	5.38	2775000	0.00567629	56.7629	0.0455	1	2	2	2	396	True		2			2			0.0455			36.06		2	Master
170	52	P17931	Galectin-3 OS=Homo sapiens (Human) OX=9606 GN=LGALS3 PE=1 SV=5 - [LEG3_HUMAN]	26.1	8.56	2679000	0.00547992	54.7992	0.028	1	1	1	1	250	True		1			1			0.028			43.46		1	Master
171	92	P04792	Heat shock protein beta-1 OS=Homo sapiens (Human) OX=9606 GN=HSPB1 PE=1 SV=2 - [HSPB1_HUMAN]	22.8	6.4	2665000	0.00545128	54.5128	0.2098	1	3	3	5	205	True		3			5			0.2098			143.69		3	Master
172	36	Q14978	Nucleolar and coiled-body phosphoprotein 1 OS=Homo sapiens (Human) OX=9606 GN=NOLC1 PE=1 SV=2 - [NOLC1_HUMAN]	73.6	9.47	2657000	0.00543492	54.3492	0.01	1	1	1	1	699	True		1			1			0.01			27.73		1	Master
173	151	Q9NRM1	Enamelin OS=Homo sapiens (Human) OX=9606 GN=ENAM PE=1 SV=3 - [ENAM_HUMAN]	128.7	6.83	2616000	0.00535105	53.5105	0.0079	1	1	1	1	1142	True		1			1			0.0079			30.1		1	Master
174	29	P25705	ATP synthase subunit alpha, mitochondrial OS=Homo sapiens (Human) OX=9606 GN=ATP5F1A PE=1 SV=1 - [ATPA_HUMAN]	59.7	9.13	2592000	0.00530196	53.0196	0.0181	1	1	1	1	553	True		1			1			0.0181			36.91		1	Master
175	205	SEQF2764_05193	60 kDa chaperonin_Mesorhizobium loti	27	5.16	2509000	0.00513218	51.3218	0.0644	31	1	1	1	264	True			1			1			0.0644			46.28	1	Master
175	205	SEQF2716_03114	60 kDa chaperonin_Burkholderia cepacia	57	5.17	2509000	0.00513218	51.3218	0.0311	31	1	1	1	546	False			1			1			0.0311			46.28	1	OK
175	205	SEQF2863_00680	60 kDa chaperonin_Acidovorax ebreus	57.2	5.19	2509000	0.00513218	51.3218	0.0311	31	1	1	1	546	False			1			1			0.0311			46.28	1	OK
175	205	SEQF1413_05821	60 kDa chaperonin_Delftia acidovorans	57.1	5.1	2509000	0.00513218	51.3218	0.0311	31	1	1	1	547	False			1			1			0.0311			46.28	1	OK
175	205	SEQF2749_01216	60 kDa chaperonin_Ottowia sp. HMT 894	57.2	5.19	2509000	0.00513218	51.3218	0.0311	31	1	1	1	546	False			1			1			0.0311			46.28	1	OK
175	205	SEQF2408_02702	60 kDa chaperonin_Burkholderia cepacia	57	5.17	2509000	0.00513218	51.3218	0.0311	31	1	1	1	546	False			1			1			0.0311			46.28	1	OK
175	205	SEQF2709_05116	60 kDa chaperonin_Delftia acidovorans	57.2	5.1	2509000	0.00513218	51.3218	0.0311	31	1	1	1	547	False			1			1			0.0311			46.28	1	OK
175	205	SEQF2893_02799	60 kDa chaperonin_Acidovorax temperans	57.3	5.22	2509000	0.00513218	51.3218	0.031	31	1	1	1	548	False			1			1			0.031			46.28	1	OK
175	205	SEQF2536_00066	60 kDa chaperonin_Delftia acidovorans	57.2	5.1	2509000	0.00513218	51.3218	0.0311	31	1	1	1	547	False			1			1			0.0311			46.28	1	OK
175	205	SEQF2172_00580	60 kDa chaperonin_Ralstonia pickettii	57.4	5.19	2509000	0.00513218	51.3218	0.0311	31	1	1	1	547	False			1			1			0.0311			46.28	1	OK
175	205	SEQF2047_00657	60 kDa chaperonin_Comamonas testosteroni	57	5.1	2509000	0.00513218	51.3218	0.0311	31	1	1	1	547	False			1			1			0.0311			46.28	1	OK
175	205	SEQF2057_03831	60 kDa chaperonin_Comamonas testosteroni	57.1	5.1	2509000	0.00513218	51.3218	0.0311	31	1	1	1	547	False			1			1			0.0311			46.28	1	OK
175	205	SEQF1977_00543	60 kDa chaperonin_Ralstonia pickettii	57.5	5.24	2509000	0.00513218	51.3218	0.0311	31	1	1	1	547	False			1			1			0.0311			46.28	1	OK
175	205	SEQF1981_04523	60 kDa chaperonin_Comamonas testosteroni	57	5.1	2509000	0.00513218	51.3218	0.0311	31	1	1	1	547	False			1			1			0.0311			46.28	1	OK
175	205	SEQF1025_06601	60 kDa chaperonin 1_Mesorhizobium loti	57.4	5.53	2509000	0.00513218	51.3218	0.0309	31	1	1	1	551	False			1			1			0.0309			46.28	1	OK
175	205	SEQF2825_00130	60 kDa chaperonin_Aggregatibacter actinomycetemcomitans	57.4	4.92	2509000	0.00513218	51.3218	0.0311	31	1	1	1	547	False			1			1			0.0311			46.28	1	OK
175	205	SEQF2603_07300	60 kDa chaperonin_Ralstonia pickettii	57.2	5.27	2509000	0.00513218	51.3218	0.0315	31	1	1	1	540	False			1			1			0.0315			46.28	1	OK
175	205	SEQF2763_01008	60 kDa chaperonin 1_Mesorhizobium loti	57.4	5.53	2509000	0.00513218	51.3218	0.0309	31	1	1	1	551	False			1			1			0.0309			46.28	1	OK
175	205	SEQF2764_03871	60 kDa chaperonin 1_Mesorhizobium loti	57.5	5.53	2509000	0.00513218	51.3218	0.0309	31	1	1	1	551	False			1			1			0.0309			46.28	1	OK
175	205	SEQF2823_01460	60 kDa chaperonin_Aggregatibacter actinomycetemcomitans	57.4	4.92	2509000	0.00513218	51.3218	0.0311	31	1	1	1	547	False			1			1			0.0311			46.28	1	OK
175	205	SEQF2824_00226	60 kDa chaperonin_Aggregatibacter actinomycetemcomitans	57.2	4.92	2509000	0.00513218	51.3218	0.0313	31	1	1	1	544	False			1			1			0.0313			46.28	1	OK
175	205	SEQF2826_01818	60 kDa chaperonin_Aggregatibacter actinomycetemcomitans	57.4	4.92	2509000	0.00513218	51.3218	0.0311	31	1	1	1	547	False			1			1			0.0311			46.28	1	OK
175	205	SEQF2827_00702	60 kDa chaperonin_Aggregatibacter actinomycetemcomitans	57.2	4.92	2509000	0.00513218	51.3218	0.0313	31	1	1	1	544	False			1			1			0.0313			46.28	1	OK
175	205	SEQF2835_01009	60 kDa chaperonin_Aggregatibacter actinomycetemcomitans	57.4	4.92	2509000	0.00513218	51.3218	0.0311	31	1	1	1	547	False			1			1			0.0311			46.28	1	OK
175	205	SEQF2319_00925	60 kDa chaperonin_Capnocytophaga sp. HMT 863	57.4	5.34	2509000	0.00513218	51.3218	0.0313	31	1	1	1	543	False			1			1			0.0313			46.28	1	OK
175	205	SEQF1602_02396	60 kDa chaperonin_Capnocytophaga gingivalis	57.6	5.41	2509000	0.00513218	51.3218	0.0314	31	1	1	1	542	False			1			1			0.0314			46.28	1	OK
175	205	SEQF1653_00322	60 kDa chaperonin_Capnocytophaga granulosa	57.3	5.34	2509000	0.00513218	51.3218	0.0314	31	1	1	1	542	False			1			1			0.0314			46.28	1	OK
175	205	SEQF1687_01399	60 kDa chaperonin_Capnocytophaga sp. HMT 338	57.6	5.29	2509000	0.00513218	51.3218	0.0314	31	1	1	1	542	False			1			1			0.0314			46.28	1	OK
175	205	SEQF1894_01342	60 kDa chaperonin_Aggregatibacter actinomycetemcomitans	57.2	4.92	2509000	0.00513218	51.3218	0.0313	31	1	1	1	544	False			1			1			0.0313			46.28	1	OK
175	205	SEQF2172_04457	60 kDa chaperonin_Ralstonia pickettii	57.1	5.83	2509000	0.00513218	51.3218	0.0312	31	1	1	1	545	False			1			1			0.0312			46.28	1	OK
175	205	SEQF2514_04096	60 kDa chaperonin_Ralstonia pickettii	57	5.81	2509000	0.00513218	51.3218	0.0312	31	1	1	1	545	False			1			1			0.0312			46.28	1	OK
176	91	Q16610	Extracellular matrix protein 1 OS=Homo sapiens (Human) OX=9606 GN=ECM1 PE=1 SV=2 - [ECM1_HUMAN]	60.6	6.71	2470000	0.00505241	50.5241	0.0426	1	2	2	2	540	True		2			2			0.0426			65.6		2	Master
177	69	P02788	Lactotransferrin OS=Homo sapiens (Human) OX=9606 GN=LTF PE=1 SV=6 - [TRFL_HUMAN]	78.1	8.12	2403000	0.00491536	49.1536	0.0141	1	1	1	1	710	True		1			1			0.0141			34.12		1	Master
178	46	O75223	Gamma-glutamylcyclotransferase OS=Homo sapiens (Human) OX=9606 GN=GGCT PE=1 SV=1 - [GGCT_HUMAN]	21	5.14	2353000	0.00481308	48.1308	0.1117	1	2	2	2	188	True		2			2			0.1117			65.75		2	Master
179	159	O60882	Matrix metalloproteinase-20 OS=Homo sapiens (Human) OX=9606 GN=MMP20 PE=1 SV=3 - [MMP20_HUMAN]	54.4	8.87	2303000	0.00471081	47.1081	0.0186	1	1	1	1	483	True		1			1			0.0186			35.87		1	Master
180	189	P21815	Bone sialoprotein 2 OS=Homo sapiens (Human) OX=9606 GN=IBSP PE=1 SV=4 - [SIAL_HUMAN]	35.1	4.18	2290000	0.00468422	46.8422	0.0347	1	1	1	1	317	True		1			1			0.0347			26.73		1	Master
181	81	Q8WVV4	Protein POF1B OS=Homo sapiens (Human) OX=9606 GN=POF1B PE=1 SV=3 - [POF1B_HUMAN]	68	6.32	2062000	0.00421784	42.1784	0.017	1	1	1	1	589	True		1			1			0.017			47.64		1	Master
182	130	P35555	Fibrillin-1 OS=Homo sapiens (Human) OX=9606 GN=FBN1 PE=1 SV=4 - [FBN1_HUMAN]	312.1	4.93	1949000	0.0039867	39.867	0.0084	1	2	2	2	2871	True		2			2			0.0084			53.1		2	Master
183	154	Q9Y639	Neuroplastin OS=Homo sapiens (Human) OX=9606 GN=NPTN PE=1 SV=2 - [NPTN_HUMAN]	44.4	7.99	1928000	0.00394374	39.4374	0.0226	1	1	1	1	398	True		1			1			0.0226			31.37		1	Master
184	95	P07996	Thrombospondin-1 OS=Homo sapiens (Human) OX=9606 GN=THBS1 PE=1 SV=2 - [TSP1_HUMAN]	129.3	4.94	1880000	0.00384556	38.4556	0.012	1	1	1	1	1170	True		1			1			0.012			36.99		1	Master
185	23	P35579	Myosin-9 OS=Homo sapiens (Human) OX=9606 GN=MYH9 PE=1 SV=4 - [MYH9_HUMAN]	226.4	5.6	1583000	0.00323804	32.3804	0.0087	1	1	1	1	1960	True		1			1			0.0087			28.24		1	Master
186	41	O14818	Proteasome subunit alpha type-7 OS=Homo sapiens (Human) OX=9606 GN=PSMA7 PE=1 SV=1 - [PSA7_HUMAN]	27.9	8.46	1239000	0.00253439	25.3439	0.0565	2	1	1	1	248	True		1			1			0.0565			25.97		1	Master
186	41	Q8TAA3	Proteasome subunit alpha-type 8 OS=Homo sapiens (Human) OX=9606 GN=PSMA8 PE=2 SV=3 - [PSMA8_HUMAN]	28.5	8.98	1239000	0.00253439	25.3439	0.0547	2	1	1	1	256	False		1			1			0.0547			25.97		1	OK
187	166	Q6UWY5	Olfactomedin-like protein 1 OS=Homo sapiens (Human) OX=9606 GN=OLFML1 PE=1 SV=2 - [OLFL1_HUMAN]	45.9	8.09	1178000	0.00240961	24.0961	0.0224	1	1	1	1	402	True		1			1			0.0224			39.53		1	Master
188	61	A0A0C4DH25	Immunoglobulin kappa variable 3D-20 OS=Homo sapiens (Human) OX=9606 GN=IGKV3D-20 PE=3 SV=1 - [KVD20_HUMAN]	12.5	4.59	1169000	0.0023912	23.912	0.1379	2	1	1	1	116	True		1			1			0.1379			54.74		1	Master
188	61	P01619	Immunoglobulin kappa variable 3-20 OS=Homo sapiens (Human) OX=9606 GN=IGKV3-20 PE=1 SV=2 - [KV320_HUMAN]	12.5	4.96	1169000	0.0023912	23.912	0.1379	2	1	1	1	116	False		1			1			0.1379			54.74		1	OK
189	202	SEQF2446_01517	S-layer protein SlpA_Mitsuokella sp. HMT 131	45	5.87	1165000	0.00238302	23.8302	0.0366	6	1	1	1	410	True			1			1			0.0366			89.73	1	Master
189	202	SEQF1092_02234	S-layer protein SlpA_Mitsuokella multacida	48.6	5.07	1165000	0.00238302	23.8302	0.034	6	1	1	1	441	False			1			1			0.034			89.73	1	OK
189	202	SEQF1092_00025	S-layer protein SlpA_Mitsuokella multacida	48	4.79	1165000	0.00238302	23.8302	0.0344	6	1	1	1	436	False			1			1			0.0344			89.73	1	OK
189	202	SEQF1092_00026	S-layer protein SlpA_Mitsuokella multacida	48	5.47	1165000	0.00238302	23.8302	0.0345	6	1	1	1	435	False			1			1			0.0345			89.73	1	OK
189	202	SEQF1092_00032	S-layer protein SlpA_Mitsuokella multacida	47.5	8.05	1165000	0.00238302	23.8302	0.035	6	1	1	1	428	False			1			1			0.035			89.73	1	OK
189	202	SEQF1092_00033	S-layer protein SlpA_Mitsuokella multacida	46.6	5.2	1165000	0.00238302	23.8302	0.0354	6	1	1	1	424	False			1			1			0.0354			89.73	1	OK
190	134	Q5JRA6	Transport and Golgi organization protein 1 homolog OS=Homo sapiens (Human) OX=9606 GN=MIA3 PE=1 SV=1 - [TGO1_HUMAN]	213.6	4.84	1163000	0.00237893	23.7893	0.0115	1	2	2	2	1907	True		2			2			0.0115			75.98		2	Master
191	39	O60361	Putative nucleoside diphosphate kinase OS=Homo sapiens (Human) OX=9606 GN=NME2P1 PE=5 SV=1 - [NDK8_HUMAN]	15.5	8.57	1081000	0.0022112	22.112	0.0657	3	1	1	1	137	True		1			1			0.0657			26.12		1	Master
191	39	P15531	Nucleoside diphosphate kinase A OS=Homo sapiens (Human) OX=9606 GN=NME1 PE=1 SV=1 - [NDKA_HUMAN]	17.1	6.19	1081000	0.0022112	22.112	0.0592	3	1	1	1	152	False		1			1			0.0592			26.12		1	OK
191	39	P22392	Nucleoside diphosphate kinase B OS=Homo sapiens (Human) OX=9606 GN=NME2 PE=1 SV=1 - [NDKB_HUMAN]	17.3	8.41	1081000	0.0022112	22.112	0.0592	3	1	1	1	152	False		1			1			0.0592			26.12		1	OK
192	83	Q9UGM3	Deleted in malignant brain tumors 1 protein OS=Homo sapiens (Human) OX=9606 GN=DMBT1 PE=1 SV=2 - [DMBT1_HUMAN]	260.6	5.44	1020000	0.00208642	20.8642	0.0696	1	1	1	1	2413	True		1			1			0.0696			29.56		1	Master
193	203	SEQF2536_01876	Elongation factor Tu_Delftia acidovorans	31.2	5.12	950200	0.00194364	19.4364	0.0493	12	1	1	1	284	True			1			1			0.0493			55.91	1	Master
193	203	SEQF2863_00269	Elongation factor Tu_Acidovorax ebreus	43.2	5.63	950200	0.00194364	19.4364	0.0354	12	1	1	1	396	False			1			1			0.0354			55.91	1	OK
193	203	SEQF2536_01826	Elongation factor Tu_Delftia acidovorans	43.1	5.63	950200	0.00194364	19.4364	0.0354	12	1	1	1	396	False			1			1			0.0354			55.91	1	OK
193	203	SEQF2537_04624	Elongation factor Tu_Delftia acidovorans	41.4	5.36	950200	0.00194364	19.4364	0.0366	12	1	1	1	382	False			1			1			0.0366			55.91	1	OK
193	203	SEQF2047_00304	Elongation factor Tu_Comamonas testosteroni	43.1	5.44	950200	0.00194364	19.4364	0.0354	12	1	1	1	396	False			1			1			0.0354			55.91	1	OK
193	203	SEQF2047_00355	Elongation factor Tu_Comamonas testosteroni	43.1	5.44	950200	0.00194364	19.4364	0.0354	12	1	1	1	396	False			1			1			0.0354			55.91	1	OK
193	203	SEQF1981_04856	Elongation factor Tu_Comamonas testosteroni	43.1	5.44	950200	0.00194364	19.4364	0.0354	12	1	1	1	396	False			1			1			0.0354			55.91	1	OK
193	203	SEQF2893_01214	Elongation factor Tu_Acidovorax temperans	43.1	5.54	950200	0.00194364	19.4364	0.0354	12	1	1	1	396	False			1			1			0.0354			55.91	1	OK
193	203	SEQF2854_02921	Elongation factor Tu_Cupriavidus gilardii	43.1	5.73	950200	0.00194364	19.4364	0.0354	12	1	1	1	396	False			1			1			0.0354			55.91	1	OK
193	203	SEQF2893_01167	Elongation factor Tu_Acidovorax temperans	43.2	5.63	950200	0.00194364	19.4364	0.0354	12	1	1	1	396	False			1			1			0.0354			55.91	1	OK
193	203	SEQF2183_00644	Elongation factor Tu_Variovorax paradoxus	43.1	5.82	950200	0.00194364	19.4364	0.0353	12	1	1	1	397	False			1			1			0.0353			55.91	1	OK
193	203	SEQF1395_00584	Elongation factor Tu_Variovorax paradoxus	43.1	5.82	950200	0.00194364	19.4364	0.0353	12	1	1	1	397	False			1			1			0.0353			55.91	1	OK
194	7	P54652	Heat shock-related 70 kDa protein 2 OS=Homo sapiens (Human) OX=9606 GN=HSPA2 PE=1 SV=1 - [HSP72_HUMAN]	70	5.74	945800	0.00193464	19.3464	0.0329	2	2	1	2	639	True		2			2			0.0329			81.28		2	Master
194	7	P11142	Heat shock cognate 71 kDa protein OS=Homo sapiens (Human) OX=9606 GN=HSPA8 PE=1 SV=1 - [HSP7C_HUMAN]	70.9	5.52	945800	0.00193464	19.3464	0.0325	2	2	1	2	646	False		2			2			0.0325			81.28		2	OK
195	191	P18510	Interleukin-1 receptor antagonist protein OS=Homo sapiens (Human) OX=9606 GN=IL1RN PE=1 SV=1 - [IL1RA_HUMAN]	20	6.19	936500	0.00191562	19.1562	0.0847	1	1	1	1	177	True		1			1			0.0847			55.11		1	Master
196	119	P22735	Protein-glutamine gamma-glutamyltransferase K OS=Homo sapiens (Human) OX=9606 GN=TGM1 PE=1 SV=4 - [TGM1_HUMAN]	89.7	6.04	824300	0.00168611	16.8611	0.0379	1	2	2	2	817	True		2			2			0.0379			62.92		2	Master
197	121	P49590	Probable histidine--tRNA ligase, mitochondrial OS=Homo sapiens (Human) OX=9606 GN=HARS2 PE=1 SV=1 - [SYHM_HUMAN]	56.9	8.24	751500	0.0015372	15.372	0.0178	2	1	1	1	506	True		1			1			0.0178			37.38		1	Master
197	121	P12081	Histidine--tRNA ligase, cytoplasmic OS=Homo sapiens (Human) OX=9606 GN=HARS PE=1 SV=2 - [SYHC_HUMAN]	57.4	5.88	751500	0.0015372	15.372	0.0177	2	1	1	1	509	False		1			1			0.0177			37.38		1	OK
198	56	Q02818	Nucleobindin-1 OS=Homo sapiens (Human) OX=9606 GN=NUCB1 PE=1 SV=4 - [NUCB1_HUMAN]	53.8	5.25	710200	0.00145272	14.5272	0.0217	1	1	1	1	461	True		1			1			0.0217			38.17		1	Master
199	20	A0A2R8Y4L2	Heterogeneous nuclear ribonucleoprotein A1 pseudogene 48 OS=Homo sapiens (Human) OX=9606 GN=HNRNPA1P48 PE=1 SV=1 - [A0A2R8Y4L2_HUMAN]	29.2	9.48	671400	0.00137336	13.7336	0.0364	3	1	1	1	275	True		1			1			0.0364			33.98		1	Master
199	20	P09651	Heterogeneous nuclear ribonucleoprotein A1 OS=Homo sapiens (Human) OX=9606 GN=HNRNPA1 PE=1 SV=5 - [ROA1_HUMAN]	38.7	9.13	671400	0.00137336	13.7336	0.0269	3	1	1	1	372	False		1			1			0.0269			33.98		1	OK
199	20	Q32P51	Heterogeneous nuclear ribonucleoprotein A1-like 2 OS=Homo sapiens (Human) OX=9606 GN=HNRNPA1L2 PE=2 SV=2 - [RA1L2_HUMAN]	34.2	9	671400	0.00137336	13.7336	0.0313	3	1	1	1	320	False		1			1			0.0313			33.98		1	OK
200	38	P50914	60S ribosomal protein L14 OS=Homo sapiens (Human) OX=9606 GN=RPL14 PE=1 SV=4 - [RL14_HUMAN]	23.4	10.93	547800	0.00112053	11.2053	0.0558	1	1	1	1	215	True		1			1			0.0558			44.11		1	Master
201	13	P07737	Profilin-1 OS=Homo sapiens (Human) OX=9606 GN=PFN1 PE=1 SV=2 - [PROF1_HUMAN]	15	8.27	543300	0.00111133	11.1133	0.1	1	1	1	1	140	True		1			1			0.1			40.24		1	Master
202	94	O75131	Copine-3 OS=Homo sapiens (Human) OX=9606 GN=CPNE3 PE=1 SV=1 - [CPNE3_HUMAN]	60.1	5.85	525300	0.00107451	10.7451	0.0168	8	1	1	1	537	True		1			1			0.0168			34.99		1	Master
202	94	O95741	Copine-6 OS=Homo sapiens (Human) OX=9606 GN=CPNE6 PE=1 SV=3 - [CPNE6_HUMAN]	62	5.52	525300	0.00107451	10.7451	0.0162	8	1	1	1	557	False		1			1			0.0162			34.99		1	OK
202	94	Q86YQ8	Copine-8 OS=Homo sapiens (Human) OX=9606 GN=CPNE8 PE=1 SV=2 - [CPNE8_HUMAN]	63.1	5.96	525300	0.00107451	10.7451	0.016	8	1	1	1	564	False		1			1			0.016			34.99		1	OK
202	94	Q8IYJ1	Copine-9 OS=Homo sapiens (Human) OX=9606 GN=CPNE9 PE=1 SV=3 - [CPNE9_HUMAN]	61.8	5.34	525300	0.00107451	10.7451	0.0163	8	1	1	1	553	False		1			1			0.0163			34.99		1	OK
202	94	Q96A23	Copine-4 OS=Homo sapiens (Human) OX=9606 GN=CPNE4 PE=1 SV=1 - [CPNE4_HUMAN]	62.4	6.33	525300	0.00107451	10.7451	0.0162	8	1	1	1	557	False		1			1			0.0162			34.99		1	OK
202	94	Q96FN4	Copine-2 OS=Homo sapiens (Human) OX=9606 GN=CPNE2 PE=1 SV=3 - [CPNE2_HUMAN]	61.2	6.07	525300	0.00107451	10.7451	0.0164	8	1	1	1	548	False		1			1			0.0164			34.99		1	OK
202	94	Q9HCH3	Copine-5 OS=Homo sapiens (Human) OX=9606 GN=CPNE5 PE=1 SV=2 - [CPNE5_HUMAN]	65.7	5.99	525300	0.00107451	10.7451	0.0152	8	1	1	1	593	False		1			1			0.0152			34.99		1	OK
202	94	Q9UBL6	Copine-7 OS=Homo sapiens (Human) OX=9606 GN=CPNE7 PE=1 SV=1 - [CPNE7_HUMAN]	70.2	6.38	525300	0.00107451	10.7451	0.0142	8	1	1	1	633	False		1			1			0.0142			34.99		1	OK
203	21	P22626	Heterogeneous nuclear ribonucleoproteins A2/B1 OS=Homo sapiens (Human) OX=9606 GN=HNRNPA2B1 PE=1 SV=2 - [ROA2_HUMAN]	37.4	8.95	484800	0.000991663	9.91663	0.0283	1	1	1	1	353	True		1			1			0.0283			27.49		1	Master
204	40	P07237	Protein disulfide-isomerase OS=Homo sapiens (Human) OX=9606 GN=P4HB PE=1 SV=3 - [PDIA1_HUMAN]	57.1	4.87	351500	0.000718997	7.18997	0.0374	1	2	2	2	508	True		2			2			0.0374			57.36		2	Master
205	4	Q09666	Neuroblast differentiation-associated protein AHNAK OS=Homo sapiens (Human) OX=9606 GN=AHNAK PE=1 SV=2 - [AHNK_HUMAN]	628.7	6.15	0	0	0	0.0046	1	1	1	1	5890	True		1			1			0.0046			46.25		1	Master
206	50	P27824	Calnexin OS=Homo sapiens (Human) OX=9606 GN=CANX PE=1 SV=2 - [CALX_HUMAN]	67.5	4.6	0	0	0	0.0152	1	1	1	1	592	True		1			1			0.0152			65.24		1	Master
207	53	P25789	Proteasome subunit alpha type-4 OS=Homo sapiens (Human) OX=9606 GN=PSMA4 PE=1 SV=1 - [PSA4_HUMAN]	29.5	7.72	0	0	0	0.0345	1	1	1	1	261	True		1			1			0.0345			29.45		1	Master
208	57	P49189	4-trimethylaminobutyraldehyde dehydrogenase OS=Homo sapiens (Human) OX=9606 GN=ALDH9A1 PE=1 SV=3 - [AL9A1_HUMAN]	53.8	5.87	0	0	0	0.0142	1	1	1	1	494	True		1			1			0.0142			32.67		1	Master
209	80	P02647	Apolipoprotein A-I OS=Homo sapiens (Human) OX=9606 GN=APOA1 PE=1 SV=1 - [APOA1_HUMAN]	30.8	5.76	0	0	0	0.0487	1	1	1	1	267	True		1			1			0.0487			31.45		1	Master
210	90	P01876	Immunoglobulin heavy constant alpha 1 OS=Homo sapiens (Human) OX=9606 GN=IGHA1 PE=1 SV=2 - [IGHA1_HUMAN]	37.6	6.51	0	0	0	0.0255	1	1	1	1	353	True		1			1			0.0255			27.71		1	Master
211	97	O15399	Glutamate receptor ionotropic, NMDA 2D OS=Homo sapiens (Human) OX=9606 GN=GRIN2D PE=1 SV=2 - [NMDE4_HUMAN]	143.7	8.35	0	0	0	0.0052	1	1	1	1	1336	True		1			1			0.0052			54.47		1	Master
212	99	P55011	Solute carrier family 12 member 2 OS=Homo sapiens (Human) OX=9606 GN=SLC12A2 PE=1 SV=1 - [S12A2_HUMAN]	131.4	6.4	0	0	0	0.0182	1	1	1	2	1212	True		1			2			0.0182			108.28		1	Master
213	103	P25815	Protein S100-P OS=Homo sapiens (Human) OX=9606 GN=S100P PE=1 SV=2 - [S100P_HUMAN]	10.4	4.88	0	0	0	0.1368	1	1	1	1	95	True		1			1			0.1368			34.81		1	Master
214	120	Q9HCY8	Protein S100-A14 OS=Homo sapiens (Human) OX=9606 GN=S100A14 PE=1 SV=1 - [S10AE_HUMAN]	11.7	5.24	0	0	0	0.1442	1	1	1	1	104	True		1			1			0.1442			36.89		1	Master
215	143	Q93062	RNA-binding protein with multiple splicing OS=Homo sapiens (Human) OX=9606 GN=RBPMS PE=1 SV=1 - [RBPMS_HUMAN]	21.8	8.07	0	0	0	0.0357	2	1	1	1	196	True		1			1			0.0357			31.96		1	Master
215	143	Q6ZRY4	RNA-binding protein with multiple splicing 2 OS=Homo sapiens (Human) OX=9606 GN=RBPMS2 PE=1 SV=1 - [RBPS2_HUMAN]	22.5	8.6	0	0	0	0.0335	2	1	1	1	209	False		1			1			0.0335			31.96		1	OK
216	156	P61916	NPC intracellular cholesterol transporter 2 OS=Homo sapiens (Human) OX=9606 GN=NPC2 PE=1 SV=1 - [NPC2_HUMAN]	16.6	7.65	0	0	0	0.0662	1	1	1	1	151	True		1			1			0.0662			35		1	Master
217	177	Q03692	Collagen alpha-1(X) chain OS=Homo sapiens (Human) OX=9606 GN=COL10A1 PE=1 SV=2 - [COAA1_HUMAN]	66.1	9.67	0	0	0	0.0221	1	1	1	2	680	True		1			2			0.0221			36.71		1	Master
218	215	SEQF1358_00965	Immunoglobulin G-binding protein H_Streptococcus pyogenes	43.5	9.03	0	0	0	0.1332	2	1	1	2	428	True			1			2			0.1332			63.92	1	Master
218	215	SEQF1362_00795	M protein, serotype 5_Streptococcus pyogenes	42.7	6.25	0	0	0	0.045	2	1	1	2	422	False			1			2			0.045			63.92	1	OK

## Sheet: CA05_4
Prot Group		Accession	Description	MW [kDa]	calc. pI	Area	Area (%)	ppm	Sum(Coverage)	Sum(# Proteins)	Sum(# Peptides)	Sum(# Unique Peptides)	Sum(# PSMs)	# AAs	Is Master Protein	# Peptides A3	# Peptides A5	# Peptides A7	# PSM A3	# PSM A5	# PSM A7	Coverage A3	Coverage A5	Coverage A7	Score A3	Score A5	Score A7	Group #Peptides	Is Prot OK?
1	98	P02452	Collagen alpha-1(I) chain OS=Homo sapiens (Human) OX=9606 GN=COL1A1 PE=1 SV=5 - [CO1A1_HUMAN]	138.9	5.8	13010000000	51.96	519600	0.556	1	68	65	706	1464	True		68			706			0.556			20553.1		68	Master
2	78	P08123	Collagen alpha-2(I) chain OS=Homo sapiens (Human) OX=9606 GN=COL1A2 PE=1 SV=7 - [CO1A2_HUMAN]	129.2	8.95	4954000000	19.7856	197856	0.6457	1	61	61	416	1366	True		61			416			0.6457			12019.4		61	Master
3	148	Q13316	Dentin matrix acidic phosphoprotein 1 OS=Homo sapiens (Human) OX=9606 GN=DMP1 PE=1 SV=2 - [DMP1_HUMAN]	55.7	4.15	2268000000	9.05806	90580.6	0.2164	1	9	9	37	513	True		9			37			0.2164			923.53		9	Master
4	155	P02458	Collagen alpha-1(II) chain OS=Homo sapiens (Human) OX=9606 GN=COL2A1 PE=1 SV=3 - [CO2A1_HUMAN]	141.7	6.92	753300000	3.00857	30085.7	0.0787	1	8	3	33	1487	True		8			33			0.0787			819		8	Master
5	150	Q9NZW4	Dentin sialophosphoprotein OS=Homo sapiens (Human) OX=9606 GN=DSPP PE=1 SV=2 - [DSPP_HUMAN]	131.1	3.87	609300000	2.43346	24334.6	0.0961	1	11	11	62	1301	True		11			62			0.0961			1834.81		11	Master
6	167	P10451	Osteopontin OS=Homo sapiens (Human) OX=9606 GN=SPP1 PE=1 SV=1 - [OSTP_HUMAN]	35.4	4.58	503300000	2.01011	20101.1	0.172	1	5	5	39	314	True		5			39			0.172			1619.73		5	Master
7	99	P02461	Collagen alpha-1(III) chain OS=Homo sapiens (Human) OX=9606 GN=COL3A1 PE=1 SV=4 - [CO3A1_HUMAN]	138.5	6.61	270600000	1.08074	10807.4	0.322	1	31	30	76	1466	True		31			76			0.322			1777.78		31	Master
8	151	Q9NP70	Ameloblastin OS=Homo sapiens (Human) OX=9606 GN=AMBN PE=1 SV=1 - [AMBN_HUMAN]	48.3	4.92	242200000	0.967312	9673.12	0.0358	1	2	2	8	447	True		2			8			0.0358			284.86		2	Master
9	49	P06454	Prothymosin alpha OS=Homo sapiens (Human) OX=9606 GN=PTMA PE=1 SV=2 - [PTMA_HUMAN]	12.2	3.78	152000000	0.607066	6070.66	0.2342	1	5	5	15	111	True		5			15			0.2342			617.42		5	Master
10	143	P00734	Prothrombin OS=Homo sapiens (Human) OX=9606 GN=F2 PE=1 SV=2 - [THRB_HUMAN]	70	5.9	122400000	0.488848	4888.48	0.2219	1	10	10	44	622	True		10			44			0.2219			1666.52		10	Master
11	79	P08493	Matrix Gla protein OS=Homo sapiens (Human) OX=9606 GN=MGP PE=1 SV=2 - [MGP_HUMAN]	12.3	9.67	94090000	0.375782	3757.82	0.2427	1	3	3	34	103	True		3			34			0.2427			726.35		3	Master
12	72	P25311	Zinc-alpha-2-glycoprotein OS=Homo sapiens (Human) OX=9606 GN=AZGP1 PE=1 SV=2 - [ZA2G_HUMAN]	34.2	6.05	69150000	0.276175	2761.75	0.0336	1	1	1	1	298	True		1			1			0.0336			55.15		1	Master
13	94	P20908	Collagen alpha-1(V) chain OS=Homo sapiens (Human) OX=9606 GN=COL5A1 PE=1 SV=3 - [CO5A1_HUMAN]	183.4	5.06	65910000	0.263235	2632.35	0.0413	1	7	7	17	1838	True		7			17			0.0413			217.92		7	Master
14	57	P01009	Alpha-1-antitrypsin OS=Homo sapiens (Human) OX=9606 GN=SERPINA1 PE=1 SV=3 - [A1AT_HUMAN]	46.7	5.59	65240000	0.260559	2605.59	0.1627	1	7	7	9	418	True		7			9			0.1627			257.55		7	Master
15	29	P14625	Endoplasmin OS=Homo sapiens (Human) OX=9606 GN=HSP90B1 PE=1 SV=1 - [ENPL_HUMAN]	92.4	4.84	64540000	0.257763	2577.63	0.0237	1	2	2	5	803	True		2			5			0.0237			192.06		2	Master
16	130	Q99983	Osteomodulin OS=Homo sapiens (Human) OX=9606 GN=OMD PE=1 SV=1 - [OMD_HUMAN]	49.5	5.59	61950000	0.247419	2474.19	0.0428	1	2	2	7	421	True		2			7			0.0428			227.29		2	Master
17	69	P02763	Alpha-1-acid glycoprotein 1 OS=Homo sapiens (Human) OX=9606 GN=ORM1 PE=1 SV=1 - [A1AG1_HUMAN]	23.5	5.02	56790000	0.226811	2268.11	0.2139	1	4	3	6	201	True		4			6			0.2139			261		4	Master
18	104	P05089	Arginase-1 OS=Homo sapiens (Human) OX=9606 GN=ARG1 PE=1 SV=2 - [ARGI1_HUMAN]	34.7	7.21	55560000	0.221899	2218.99	0.0714	1	2	2	3	322	True		2			3			0.0714			49.03		2	Master
19	73	Q86YZ3	Hornerin OS=Homo sapiens (Human) OX=9606 GN=HRNR PE=1 SV=2 - [HORN_HUMAN]	282.2	10.04	53370000	0.213152	2131.52	0.0491	1	5	5	8	2850	True		5			8			0.0491			265.31		5	Master
20	62	Q5T750	Skin-specific protein 32 OS=Homo sapiens (Human) OX=9606 GN=XP32 PE=1 SV=1 - [XP32_HUMAN]	26.2	7.97	53260000	0.212713	2127.13	0.032	1	1	1	2	250	True		1			2			0.032			71.05		1	Master
21	115	P22531	Small proline-rich protein 2E OS=Homo sapiens (Human) OX=9606 GN=SPRR2E PE=2 SV=2 - [SPR2E_HUMAN]	7.8	8.31	51420000	0.205364	2053.64	0.25	6	1	1	3	72	True		1			3			0.25			90.03		1	Master
21	115	P35326	Small proline-rich protein 2A OS=Homo sapiens (Human) OX=9606 GN=SPRR2A PE=1 SV=1 - [SPR2A_HUMAN]	8	8.43	51420000	0.205364	2053.64	0.25	6	1	1	3	72	False		1			3			0.25			90.03		1	OK
21	115	P35325	Small proline-rich protein 2B OS=Homo sapiens (Human) OX=9606 GN=SPRR2B PE=2 SV=1 - [SPR2B_HUMAN]	8	8.43	51420000	0.205364	2053.64	0.25	6	1	1	3	72	False		1			3			0.25			90.03		1	OK
21	115	P22532	Small proline-rich protein 2D OS=Homo sapiens (Human) OX=9606 GN=SPRR2D PE=2 SV=2 - [SPR2D_HUMAN]	7.9	8.37	51420000	0.205364	2053.64	0.125	6	1	1	3	72	False		1			3			0.125			90.03		1	OK
21	115	Q96RM1	Small proline-rich protein 2F OS=Homo sapiens (Human) OX=9606 GN=SPRR2F PE=3 SV=1 - [SPR2F_HUMAN]	7.8	8.31	51420000	0.205364	2053.64	0.125	6	1	1	3	72	False		1			3			0.125			90.03		1	OK
21	115	Q9BYE4	Small proline-rich protein 2G OS=Homo sapiens (Human) OX=9606 GN=SPRR2G PE=3 SV=1 - [SPR2G_HUMAN]	8.2	7.96	51420000	0.205364	2053.64	0.1233	6	1	1	3	73	False		1			3			0.1233			90.03		1	OK
22	131	P04004	Vitronectin OS=Homo sapiens (Human) OX=9606 GN=VTN PE=1 SV=1 - [VTNC_HUMAN]	54.3	5.8	51370000	0.205164	2051.64	0.1172	1	5	5	9	478	True		5			9			0.1172			279.5		5	Master
23	39	P69905	Hemoglobin subunit alpha OS=Homo sapiens (Human) OX=9606 GN=HBA2 PE=1 SV=2 - [HBA_HUMAN]	15.2	8.68	50040000	0.199852	1998.52	0.169	1	2	2	3	142	True		2			3			0.169			101.96		2	Master
24	153	P00742	Coagulation factor X OS=Homo sapiens (Human) OX=9606 GN=F10 PE=1 SV=2 - [FA10_HUMAN]	54.7	5.94	47130000	0.18823	1882.3	0.125	1	6	6	11	488	True		6			11			0.125			195.51		6	Master
25	166	P24593	Insulin-like growth factor-binding protein 5 OS=Homo sapiens (Human) OX=9606 GN=IGFBP5 PE=1 SV=1 - [IBP5_HUMAN]	30.6	8.21	42690000	0.170498	1704.98	0.1471	1	2	2	6	272	True		2			6			0.1471			210.1		2	Master
26	171	Q5VTL7	Fibronectin type III domain-containing protein 7 OS=Homo sapiens (Human) OX=9606 GN=FNDC7 PE=2 SV=3 - [FNDC7_HUMAN]	78.2	5.66	42600000	0.170138	1701.38	0.0095	1	1	1	1	733	True		1			1			0.0095			45.14		1	Master
27	149	P05997	Collagen alpha-2(V) chain OS=Homo sapiens (Human) OX=9606 GN=COL5A2 PE=1 SV=3 - [CO5A2_HUMAN]	144.8	6.46	41590000	0.166104	1661.04	0.1388	1	14	13	33	1499	True		14			33			0.1388			719.39		14	Master
28	70	P19652	Alpha-1-acid glycoprotein 2 OS=Homo sapiens (Human) OX=9606 GN=ORM2 PE=1 SV=2 - [A1AG2_HUMAN]	23.6	5.11	40340000	0.161112	1611.12	0.0846	1	2	1	2	201	True		2			2			0.0846			53.89		2	Master
29	176	P21815	Bone sialoprotein 2 OS=Homo sapiens (Human) OX=9606 GN=IBSP PE=1 SV=4 - [SIAL_HUMAN]	35.1	4.18	39360000	0.157198	1571.98	0.0347	1	1	1	2	317	True		1			2			0.0347			44.8		1	Master
30	71	P12273	Prolactin-inducible protein OS=Homo sapiens (Human) OX=9606 GN=PIP PE=1 SV=1 - [PIP_HUMAN]	16.6	8.05	37320000	0.149051	1490.51	0.0822	1	1	1	2	146	True		1			2			0.0822			79.11		1	Master
31	168	P17936	Insulin-like growth factor-binding protein 3 OS=Homo sapiens (Human) OX=9606 GN=IGFBP3 PE=1 SV=2 - [IBP3_HUMAN]	31.7	8.69	35420000	0.141462	1414.62	0.1924	1	3	3	6	291	True		3			6			0.1924			193.22		3	Master
32	88	P81605	Dermcidin OS=Homo sapiens (Human) OX=9606 GN=DCD PE=1 SV=2 - [DCD_HUMAN]	11.3	6.54	34090000	0.13615	1361.5	0.2273	1	3	3	3	110	True		3			3			0.2273			111.49		3	Master
33	58	P61626	Lysozyme C OS=Homo sapiens (Human) OX=9606 GN=LYZ PE=1 SV=1 - [LYSC_HUMAN]	16.5	9.16	33360000	0.133235	1332.35	0.1284	1	2	2	3	148	True		2			3			0.1284			141.38		2	Master
34	26	P16403	Histone H1.2 OS=Homo sapiens (Human) OX=9606 GN=H1-2 PE=1 SV=2 - [H12_HUMAN]	21.4	10.93	33280000	0.132915	1329.15	0.1596	3	5	5	5	213	True		5			5			0.1596			158.95		5	Master
34	26	P10412	Histone H1.4 OS=Homo sapiens (Human) OX=9606 GN=H1-4 PE=1 SV=2 - [H14_HUMAN]	21.9	11.03	33280000	0.132915	1329.15	0.1553	3	5	5	5	219	False		5			5			0.1553			158.95		5	OK
34	26	P16402	Histone H1.3 OS=Homo sapiens (Human) OX=9606 GN=H1-3 PE=1 SV=2 - [H13_HUMAN]	22.3	11.02	33280000	0.132915	1329.15	0.1538	3	5	5	5	221	False		5			5			0.1538			158.95		5	OK
35	188	SEQF1933_01844	hypothetical protein_Olsenella profusa	7.3	5.01	29430000	0.117539	1175.39	0.2286	1	1	1	1	70	True			1			1			0.2286			63.55	1	Master
36	139	O00461	Golgi integral membrane protein 4 OS=Homo sapiens (Human) OX=9606 GN=GOLIM4 PE=1 SV=1 - [GOLI4_HUMAN]	81.8	4.77	27840000	0.111189	1111.89	0.0144	1	1	1	2	696	True		1			2			0.0144			80.71		1	Master
37	31	P08670	Vimentin OS=Homo sapiens (Human) OX=9606 GN=VIM PE=1 SV=4 - [VIME_HUMAN]	53.6	5.12	26870000	0.107315	1073.15	0.1781	1	8	8	8	466	True		8			8			0.1781			189.02		8	Master
38	74	P28799	Progranulin OS=Homo sapiens (Human) OX=9606 GN=GRN PE=1 SV=2 - [GRN_HUMAN]	63.5	6.83	25600000	0.102243	1022.43	0.0236	1	1	1	2	593	True		1			2			0.0236			74.27		1	Master
39	126	P05067	Amyloid-beta precursor protein OS=Homo sapiens (Human) OX=9606 GN=APP PE=1 SV=3 - [A4_HUMAN]	86.9	4.82	25360000	0.101284	1012.84	0.0558	1	4	4	5	770	True		4			5			0.0558			152.74		4	Master
40	156	P21810	Biglycan OS=Homo sapiens (Human) OX=9606 GN=BGN PE=1 SV=2 - [PGS1_HUMAN]	41.6	7.52	24450000	0.0976497	976.497	0.1277	1	4	4	7	368	True		4			7			0.1277			165.89		4	Master
41	67	P59665	Neutrophil defensin 1 OS=Homo sapiens (Human) OX=9606 GN=DEFA1 PE=1 SV=1 - [DEF1_HUMAN]	10.2	6.99	24310000	0.0970906	970.906	0.0957	2	1	1	1	94	True		1			1			0.0957			33.37		1	Master
41	67	P59666	Neutrophil defensin 3 OS=Homo sapiens (Human) OX=9606 GN=DEFA3 PE=1 SV=1 - [DEF3_HUMAN]	10.2	5.99	24310000	0.0970906	970.906	0.0957	2	1	1	1	94	False		1			1			0.0957			33.37		1	OK
42	103	P48681	Nestin OS=Homo sapiens (Human) OX=9606 GN=NES PE=1 SV=2 - [NEST_HUMAN]	177.3	4.36	21080000	0.0841905	841.905	0.0056	1	1	1	1	1621	True		1			1			0.0056			40.96		1	Master
43	45	P32119	Peroxiredoxin-2 OS=Homo sapiens (Human) OX=9606 GN=PRDX2 PE=1 SV=5 - [PRDX2_HUMAN]	21.9	5.97	19350000	0.0772811	772.811	0.1061	1	2	2	4	198	True		2			4			0.1061			111.82		2	Master
44	19	P60709	Actin, cytoplasmic 1 OS=Homo sapiens (Human) OX=9606 GN=ACTB PE=1 SV=1 - [ACTB_HUMAN]	41.7	5.48	19290000	0.0770415	770.415	0.0827	2	3	3	3	375	True		3			3			0.0827			118.1		3	Master
44	19	P63261	Actin, cytoplasmic 2 OS=Homo sapiens (Human) OX=9606 GN=ACTG1 PE=1 SV=1 - [ACTG_HUMAN]	41.8	5.48	19290000	0.0770415	770.415	0.0827	2	3	3	3	375	False		3			3			0.0827			118.1		3	OK
45	27	P0C0S5	Histone H2A.Z OS=Homo sapiens (Human) OX=9606 GN=H2AZ1 PE=1 SV=2 - [H2AZ_HUMAN]	13.5	10.58	17350000	0.0692934	692.934	0.0703	15	1	1	1	128	True		1			1			0.0703			25.99		1	Master
45	27	P04908	Histone H2A type 1-B/E OS=Homo sapiens (Human) OX=9606 GN=H2AC4 PE=1 SV=2 - [H2A1B_HUMAN]	14.1	11.05	17350000	0.0692934	692.934	0.0692	15	1	1	1	130	False		1			1			0.0692			25.99		1	OK
45	27	Q93077	Histone H2A type 1-C OS=Homo sapiens (Human) OX=9606 GN=HIST1H2AC PE=1 SV=3 - [H2A1C_HUMAN]	14.1	11.05	17350000	0.0692934	692.934	0.0692	15	1	1	1	130	False		1			1			0.0692			25.99		1	OK
45	27	P20671	Histone H2A type 1-D OS=Homo sapiens (Human) OX=9606 GN=H2AC7 PE=1 SV=2 - [H2A1D_HUMAN]	14.1	10.9	17350000	0.0692934	692.934	0.0692	15	1	1	1	130	False		1			1			0.0692			25.99		1	OK
45	27	Q96KK5	Histone H2A type 1-H OS=Homo sapiens (Human) OX=9606 GN=HIST1H2AH PE=1 SV=3 - [H2A1H_HUMAN]	13.9	10.89	17350000	0.0692934	692.934	0.0703	15	1	1	1	128	False		1			1			0.0703			25.99		1	OK
45	27	Q99878	Histone H2A type 1-J OS=Homo sapiens (Human) OX=9606 GN=H2AC14 PE=1 SV=3 - [H2A1J_HUMAN]	13.9	10.89	17350000	0.0692934	692.934	0.0703	15	1	1	1	128	False		1			1			0.0703			25.99		1	OK
45	27	P0C0S8	Histone H2A type 1 OS=Homo sapiens (Human) OX=9606 GN=H2AC13 PE=1 SV=2 - [H2A1_HUMAN]	14.1	10.9	17350000	0.0692934	692.934	0.0692	15	1	1	1	130	False		1			1			0.0692			25.99		1	OK
45	27	Q6FI13	Histone H2A type 2-A OS=Homo sapiens (Human) OX=9606 GN=HIST2H2AA3 PE=1 SV=3 - [H2A2A_HUMAN]	14.1	10.9	17350000	0.0692934	692.934	0.0692	15	1	1	1	130	False		1			1			0.0692			25.99		1	OK
45	27	Q16777	Histone H2A type 2-C OS=Homo sapiens (Human) OX=9606 GN=HIST2H2AC PE=1 SV=4 - [H2A2C_HUMAN]	14	10.9	17350000	0.0692934	692.934	0.0698	15	1	1	1	129	False		1			1			0.0698			25.99		1	OK
45	27	Q7L7L0	Histone H2A type 3 OS=Homo sapiens (Human) OX=9606 GN=HIST3H2A PE=1 SV=3 - [H2A3_HUMAN]	14.1	11.05	17350000	0.0692934	692.934	0.0692	15	1	1	1	130	False		1			1			0.0692			25.99		1	OK
45	27	Q9BTM1	Histone H2A.J OS=Homo sapiens (Human) OX=9606 GN=H2AFJ PE=1 SV=1 - [H2AJ_HUMAN]	14	10.9	17350000	0.0692934	692.934	0.0698	15	1	1	1	129	False		1			1			0.0698			25.99		1	OK
45	27	Q8IUE6	Histone H2A type 2-B OS=Homo sapiens (Human) OX=9606 GN=HIST2H2AB PE=1 SV=3 - [H2A2B_HUMAN]	14	10.89	17350000	0.0692934	692.934	0.0692	15	1	1	1	130	False		1			1			0.0692			25.99		1	OK
45	27	P16104	Histone H2AX OS=Homo sapiens (Human) OX=9606 GN=H2AFX PE=1 SV=2 - [H2AX_HUMAN]	15.1	10.74	17350000	0.0692934	692.934	0.0629	15	1	1	1	143	False		1			1			0.0629			25.99		1	OK
45	27	Q71UI9	Histone H2A.V OS=Homo sapiens (Human) OX=9606 GN=H2AFV PE=1 SV=3 - [H2AV_HUMAN]	13.5	10.58	17350000	0.0692934	692.934	0.0703	15	1	1	1	128	False		1			1			0.0703			25.99		1	OK
45	27	Q96QV6	Histone H2A type 1-A OS=Homo sapiens (Human) OX=9606 GN=HIST1H2AA PE=1 SV=3 - [H2A1A_HUMAN]	14.2	10.86	17350000	0.0692934	692.934	0.0687	15	1	1	1	131	False		1			1			0.0687			25.99		1	OK
46	152	P13942	Collagen alpha-2(XI) chain OS=Homo sapiens (Human) OX=9606 GN=COL11A2 PE=1 SV=5 - [COBA2_HUMAN]	171.7	6.21	16620000	0.0663779	663.779	0.0115	1	2	2	2	1736	True		2			2			0.0115			57.85		2	Master
47	68	P0DOY2	Immunoglobulin lambda constant 2 OS=Homo sapiens (Human) OX=9606 GN=IGLC2 PE=1 SV=1 - [IGLC2_HUMAN]	11.3	7.24	16040000	0.0640614	640.614	0.0943	2	1	1	1	106	True		1			1			0.0943			56		1	Master
47	68	P0DOY3	Immunoglobulin lambda constant 3 OS=Homo sapiens (Human) OX=9606 GN=IGLC3 PE=1 SV=1 - [IGLC3_HUMAN]	11.3	7.24	16040000	0.0640614	640.614	0.0943	2	1	1	1	106	False		1			1			0.0943			56		1	OK
48	20	P0CG48	Polyubiquitin-C OS=Homo sapiens (Human) OX=9606 GN=UBC PE=1 SV=3 - [UBC_HUMAN]	77	7.66	15530000	0.0620246	620.246	0.2365	5	2	2	2	685	True		2			2			0.2365			59.14		2	Master
48	20	A0A2R8Y422	Ubiquitin-like domain-containing protein OS=Homo sapiens (Human) OX=9606 GN=ENSG00000231767 PE=4 SV=1 - [A0A2R8Y422_HUMAN]	18	9.47	15530000	0.0620246	620.246	0.1154	5	2	2	2	156	False		2			2			0.1154			59.14		2	OK
48	20	P62987	Ubiquitin-60S ribosomal protein L40 OS=Homo sapiens (Human) OX=9606 GN=UBA52 PE=1 SV=2 - [RL40_HUMAN]	14.7	9.83	15530000	0.0620246	620.246	0.1406	5	2	2	2	128	False		2			2			0.1406			59.14		2	OK
48	20	P62979	Ubiquitin-40S ribosomal protein S27a OS=Homo sapiens (Human) OX=9606 GN=RPS27A PE=1 SV=2 - [RS27A_HUMAN]	18	9.64	15530000	0.0620246	620.246	0.1154	5	2	2	2	156	False		2			2			0.1154			59.14		2	OK
48	20	P0CG47	Polyubiquitin-B OS=Homo sapiens (Human) OX=9606 GN=UBB PE=1 SV=1 - [UBB_HUMAN]	25.7	7.43	15530000	0.0620246	620.246	0.2358	5	2	2	2	229	False		2			2			0.2358			59.14		2	OK
49	106	Q9NZT1	Calmodulin-like protein 5 OS=Homo sapiens (Human) OX=9606 GN=CALML5 PE=1 SV=2 - [CALL5_HUMAN]	15.9	4.44	13940000	0.0556743	556.743	0.1301	1	2	2	2	146	True		2			2			0.1301			78.35		2	Master
50	133	Q14515	SPARC-like protein 1 OS=Homo sapiens (Human) OX=9606 GN=SPARCL1 PE=1 SV=2 - [SPRL1_HUMAN]	75.2	4.81	13800000	0.0551152	551.152	0.0422	1	2	2	3	664	True		2			3			0.0422			89.85		2	Master
51	46	P68871	Hemoglobin subunit beta OS=Homo sapiens (Human) OX=9606 GN=HBB PE=1 SV=2 - [HBB_HUMAN]	16	7.28	13690000	0.0546759	546.759	0.4422	1	5	5	6	147	True		5			6			0.4422			205.4		5	Master
52	95	P02765	Alpha-2-HS-glycoprotein OS=Homo sapiens (Human) OX=9606 GN=AHSG PE=1 SV=2 - [FETUA_HUMAN]	39.3	5.72	13620000	0.0543963	543.963	0.2561	1	6	6	26	367	True		6			26			0.2561			571.35		6	Master
53	187	SEQF1670_01152	hypothetical protein_Olsenella sp. HMT 809	8.5	8.35	13310000	0.0531582	531.582	0.2208	2	1	1	1	77	True			1			1			0.2208			79.01	1	Master
53	187	SEQF1933_01568	hypothetical protein_Olsenella profusa	8.6	6.04	13310000	0.0531582	531.582	0.2179	2	1	1	1	78	False			1			1			0.2179			79.01	1	OK
54	17	O60814	Histone H2B type 1-K OS=Homo sapiens (Human) OX=9606 GN=H2BC12 PE=1 SV=3 - [H2B1K_HUMAN]	13.9	10.32	13090000	0.0522796	522.796	0.1905	14	2	2	4	126	True		2			4			0.1905			122.37		2	Master
54	17	Q99880	Histone H2B type 1-L OS=Homo sapiens (Human) OX=9606 GN=H2BC13 PE=1 SV=3 - [H2B1L_HUMAN]	13.9	10.32	13090000	0.0522796	522.796	0.1905	14	2	2	4	126	False		2			4			0.1905			122.37		2	OK
54	17	P57053	Histone H2B type F-S OS=Homo sapiens (Human) OX=9606 GN=H2BFS PE=1 SV=2 - [H2BFS_HUMAN]	13.9	10.37	13090000	0.0522796	522.796	0.1905	14	2	2	4	126	False		2			4			0.1905			122.37		2	OK
54	17	P33778	Histone H2B type 1-B OS=Homo sapiens (Human) OX=9606 GN=HIST1H2BB PE=1 SV=2 - [H2B1B_HUMAN]	13.9	10.32	13090000	0.0522796	522.796	0.1905	14	2	2	4	126	False		2			4			0.1905			122.37		2	OK
54	17	P62807	Histone H2B type 1-C/E/F/G/I OS=Homo sapiens (Human) OX=9606 GN=H2BC8 PE=1 SV=4 - [H2B1C_HUMAN]	13.9	10.32	13090000	0.0522796	522.796	0.1905	14	2	2	4	126	False		2			4			0.1905			122.37		2	OK
54	17	P58876	Histone H2B type 1-D OS=Homo sapiens (Human) OX=9606 GN=HIST1H2BD PE=1 SV=2 - [H2B1D_HUMAN]	13.9	10.32	13090000	0.0522796	522.796	0.1905	14	2	2	4	126	False		2			4			0.1905			122.37		2	OK
54	17	Q93079	Histone H2B type 1-H OS=Homo sapiens (Human) OX=9606 GN=HIST1H2BH PE=1 SV=3 - [H2B1H_HUMAN]	13.9	10.32	13090000	0.0522796	522.796	0.1905	14	2	2	4	126	False		2			4			0.1905			122.37		2	OK
54	17	P06899	Histone H2B type 1-J OS=Homo sapiens (Human) OX=9606 GN=H2BC11 PE=1 SV=3 - [H2B1J_HUMAN]	13.9	10.32	13090000	0.0522796	522.796	0.1905	14	2	2	4	126	False		2			4			0.1905			122.37		2	OK
54	17	Q99879	Histone H2B type 1-M OS=Homo sapiens (Human) OX=9606 GN=H2BC14 PE=1 SV=3 - [H2B1M_HUMAN]	14	10.32	13090000	0.0522796	522.796	0.1905	14	2	2	4	126	False		2			4			0.1905			122.37		2	OK
54	17	Q99877	Histone H2B type 1-N OS=Homo sapiens (Human) OX=9606 GN=H2BC15 PE=1 SV=3 - [H2B1N_HUMAN]	13.9	10.32	13090000	0.0522796	522.796	0.1905	14	2	2	4	126	False		2			4			0.1905			122.37		2	OK
54	17	P23527	Histone H2B type 1-O OS=Homo sapiens (Human) OX=9606 GN=HIST1H2BO PE=1 SV=3 - [H2B1O_HUMAN]	13.9	10.32	13090000	0.0522796	522.796	0.1905	14	2	2	4	126	False		2			4			0.1905			122.37		2	OK
54	17	Q5QNW6	Histone H2B type 2-F OS=Homo sapiens (Human) OX=9606 GN=HIST2H2BF PE=1 SV=3 - [H2B2F_HUMAN]	13.9	10.32	13090000	0.0522796	522.796	0.1905	14	2	2	4	126	False		2			4			0.1905			122.37		2	OK
54	17	Q16778	Histone H2B type 2-E OS=Homo sapiens (Human) OX=9606 GN=HIST2H2BE PE=1 SV=3 - [H2B2E_HUMAN]	13.9	10.32	13090000	0.0522796	522.796	0.1905	14	2	2	4	126	False		2			4			0.1905			122.37		2	OK
54	17	Q8N257	Histone H2B type 3-B OS=Homo sapiens (Human) OX=9606 GN=HIST3H2BB PE=1 SV=3 - [H2B3B_HUMAN]	13.9	10.32	13090000	0.0522796	522.796	0.1905	14	2	2	4	126	False		2			4			0.1905			122.37		2	OK
55	76	P80723	Brain acid soluble protein 1 OS=Homo sapiens (Human) OX=9606 GN=BASP1 PE=1 SV=2 - [BASP1_HUMAN]	22.7	4.63	13090000	0.0522796	522.796	0.0617	1	1	1	1	227	True		1			1			0.0617			49.39		1	Master
56	44	Q9H1E3	Nuclear ubiquitous casein and cyclin-dependent kinase substrate 1 OS=Homo sapiens (Human) OX=9606 GN=NUCKS1 PE=1 SV=1 - [NUCKS_HUMAN]	27.3	5.08	11800000	0.0471275	471.275	0.037	1	1	1	1	243	True		1			1			0.037			27.27		1	Master
57	81	Q08188	Protein-glutamine gamma-glutamyltransferase E OS=Homo sapiens (Human) OX=9606 GN=TGM3 PE=1 SV=4 - [TGM3_HUMAN]	76.6	5.86	11690000	0.0466882	466.882	0.0678	1	4	4	4	693	True		4			4			0.0678			86.8		4	Master
58	125	P20962	Parathymosin OS=Homo sapiens (Human) OX=9606 GN=PTMS PE=1 SV=2 - [PTMS_HUMAN]	11.5	4.16	11530000	0.0460491	460.491	0.2255	1	3	3	3	102	True		3			3			0.2255			114.21		3	Master
59	14	P04406	Glyceraldehyde-3-phosphate dehydrogenase OS=Homo sapiens (Human) OX=9606 GN=GAPDH PE=1 SV=3 - [G3P_HUMAN]	36	8.46	10980000	0.0438525	438.525	0.0836	1	2	2	2	335	True		2			2			0.0836			94.63		2	Master
60	77	Q9UGM3	Deleted in malignant brain tumors 1 protein OS=Homo sapiens (Human) OX=9606 GN=DMBT1 PE=1 SV=2 - [DMBT1_HUMAN]	260.6	5.44	10660000	0.0425745	425.745	0.0696	1	1	1	1	2413	True		1			1			0.0696			46.91		1	Master
61	32	P49411	Elongation factor Tu, mitochondrial OS=Homo sapiens (Human) OX=9606 GN=TUFM PE=1 SV=2 - [EFTU_HUMAN]	49.5	7.61	10150000	0.0405376	405.376	0.0199	1	1	1	1	452	True		1			1			0.0199			40.79		1	Master
62	16	Q9BQE3	Tubulin alpha-1C chain OS=Homo sapiens (Human) OX=9606 GN=TUBA1C PE=1 SV=1 - [TBA1C_HUMAN]	49.9	5.1	10090000	0.040298	402.98	0.0379	3	2	2	2	449	True		2			2			0.0379			52.73		2	Master
62	16	Q71U36	Tubulin alpha-1A chain OS=Homo sapiens (Human) OX=9606 GN=TUBA1A PE=1 SV=1 - [TBA1A_HUMAN]	50.1	5.06	10090000	0.040298	402.98	0.0377	3	2	2	2	451	False		2			2			0.0377			52.73		2	OK
62	16	P68363	Tubulin alpha-1B chain OS=Homo sapiens (Human) OX=9606 GN=TUBA1B PE=1 SV=1 - [TBA1B_HUMAN]	50.1	5.06	10090000	0.040298	402.98	0.0377	3	2	2	2	451	False		2			2			0.0377			52.73		2	OK
63	100	P47929	Galectin-7 OS=Homo sapiens (Human) OX=9606 GN=LGALS7B PE=1 SV=2 - [LEG7_HUMAN]	15.1	7.62	9959000	0.0397748	397.748	0.1029	1	1	1	2	136	True		1			2			0.1029			77.66		1	Master
64	51	Q5TZA2	Rootletin OS=Homo sapiens (Human) OX=9606 GN=CROCC PE=1 SV=1 - [CROCC_HUMAN]	228.4	5.5	9275000	0.037043	370.43	0.0055	1	1	1	1	2017	True		1			1			0.0055			0		1	Master
65	118	P36955	Pigment epithelium-derived factor OS=Homo sapiens (Human) OX=9606 GN=SERPINF1 PE=1 SV=4 - [PEDF_HUMAN]	46.3	6.38	8951000	0.035749	357.49	0.1388	1	5	5	8	418	True		5			8			0.1388			290.5		5	Master
66	11	P62805	Histone H4 OS=Homo sapiens (Human) OX=9606 GN=H4C5 PE=1 SV=2 - [H4_HUMAN]	11.4	11.36	8830000	0.0352657	352.657	0.1748	1	2	2	2	103	True		2			2			0.1748			73.55		2	Master
67	169	Q2UY09	Collagen alpha-1(XXVIII) chain OS=Homo sapiens (Human) OX=9606 GN=COL28A1 PE=2 SV=2 - [COSA1_HUMAN]	116.6	6.4	8813000	0.0351978	351.978	0.008	1	1	1	2	1125	True		1			2			0.008			45.75		1	Master
68	127	P11362	Fibroblast growth factor receptor 1 OS=Homo sapiens (Human) OX=9606 GN=FGFR1 PE=1 SV=3 - [FGFR1_HUMAN]	91.8	6.21	8483000	0.0338799	338.799	0.0304	1	2	2	3	822	True		2			3			0.0304			164.97		2	Master
69	13	P07355	Annexin A2 OS=Homo sapiens (Human) OX=9606 GN=ANXA2 PE=1 SV=2 - [ANXA2_HUMAN]	38.6	7.75	8105000	0.0323702	323.702	0.1504	1	4	4	7	339	True		4			7			0.1504			169.23		4	Master
70	163	P01042	Kininogen-1 OS=Homo sapiens (Human) OX=9606 GN=KNG1 PE=1 SV=2 - [KNG1_HUMAN]	71.9	6.81	7878000	0.0314636	314.636	0.0497	1	3	3	3	644	True		3			3			0.0497			73.2		3	Master
71	25	P01857	Immunoglobulin heavy constant gamma 1 OS=Homo sapiens (Human) OX=9606 GN=IGHG1 PE=1 SV=1 - [IGHG1_HUMAN]	36.1	8.19	7814000	0.031208	312.08	0.0697	1	2	2	4	330	True		2			4			0.0697			83.14		2	Master
72	175	O15240	Neurosecretory protein VGF OS=Homo sapiens (Human) OX=9606 GN=VGF PE=1 SV=2 - [VGF_HUMAN]	67.2	4.78	7679000	0.0306688	306.688	0.0683	1	3	3	4	615	True		3			4			0.0683			167.21		3	Master
73	138	P05060	Secretogranin-1 OS=Homo sapiens (Human) OX=9606 GN=CHGB PE=1 SV=2 - [SCG1_HUMAN]	78.2	5.07	7633000	0.0304851	304.851	0.0709	1	4	4	4	677	True		4			4			0.0709			151.41		4	Master
74	101	Q8IW75	Serpin A12 OS=Homo sapiens (Human) OX=9606 GN=SERPINA12 PE=1 SV=1 - [SPA12_HUMAN]	47.1	9.29	7430000	0.0296743	296.743	0.0193	1	1	1	1	414	True		1			1			0.0193			34.1		1	Master
75	28	P25705	ATP synthase subunit alpha, mitochondrial OS=Homo sapiens (Human) OX=9606 GN=ATP5F1A PE=1 SV=1 - [ATPA_HUMAN]	59.7	9.13	7210000	0.0287957	287.957	0.0307	1	2	2	2	553	True		2			2			0.0307			48.23		2	Master
76	173	P10645	Chromogranin-A OS=Homo sapiens (Human) OX=9606 GN=CHGA PE=1 SV=7 - [CMGA_HUMAN]	50.7	4.6	7052000	0.0281647	281.647	0.0897	1	3	3	3	457	True		3			3			0.0897			106.2		3	Master
77	124	Q02952	A-kinase anchor protein 12 OS=Homo sapiens (Human) OX=9606 GN=AKAP12 PE=1 SV=4 - [AKA12_HUMAN]	191.4	4.41	6952000	0.0277653	277.653	0.0236	1	3	3	3	1782	True		3			3			0.0236			83.93		3	Master
78	107	P31944	Caspase-14 OS=Homo sapiens (Human) OX=9606 GN=CASP14 PE=1 SV=2 - [CASPE_HUMAN]	27.7	5.58	6771000	0.0270424	270.424	0.1405	1	3	3	3	242	True		3			3			0.1405			79.53		3	Master
79	116	Q8NFW1	Collagen alpha-1(XXII) chain OS=Homo sapiens (Human) OX=9606 GN=COL22A1 PE=2 SV=2 - [COMA1_HUMAN]	161	7.23	6707000	0.0267868	267.868	0.0295	1	4	4	4	1626	True		4			4			0.0295			133.88		4	Master
80	164	Q13103	Secreted phosphoprotein 24 OS=Homo sapiens (Human) OX=9606 GN=SPP2 PE=1 SV=1 - [SPP24_HUMAN]	24.3	8.32	6687000	0.0267069	267.069	0.1137	1	2	2	3	211	True		2			3			0.1137			53.5		2	Master
81	63	P06702	Protein S100-A9 OS=Homo sapiens (Human) OX=9606 GN=S100A9 PE=1 SV=1 - [S10A9_HUMAN]	13.2	6.13	6411000	0.0256046	256.046	0.0614	1	1	1	1	114	True		1			1			0.0614			37.22		1	Master
82	140	P07305	Histone H1.0 OS=Homo sapiens (Human) OX=9606 GN=H1-0 PE=1 SV=3 - [H10_HUMAN]	20.9	10.84	6405000	0.0255806	255.806	0.0515	1	1	1	1	194	True		1			1			0.0515			59.67		1	Master
83	186	SEQF1933_01252	Cold shock-like protein CspLA_Olsenella profusa	7.8	5.17	6379000	0.0254768	254.768	0.2059	1	1	1	1	68	True			1			1			0.2059			51.76	1	Master
84	47	P10599	Thioredoxin OS=Homo sapiens (Human) OX=9606 GN=TXN PE=1 SV=3 - [THIO_HUMAN]	11.7	4.92	6142000	0.0245303	245.303	0.2095	1	2	2	2	105	True		2			2			0.2095			81.87		2	Master
85	102	P07339	Cathepsin D OS=Homo sapiens (Human) OX=9606 GN=CTSD PE=1 SV=1 - [CATD_HUMAN]	44.5	6.54	6093000	0.0243346	243.346	0.0194	1	1	1	1	412	True		1			1			0.0194			48.77		1	Master
86	129	P01344	Insulin-like growth factor II OS=Homo sapiens (Human) OX=9606 GN=IGF2 PE=1 SV=1 - [IGF2_HUMAN]	20.1	9.32	6046000	0.0241468	241.468	0.1389	1	2	2	2	180	True		2			2			0.1389			71.96		2	Master
87	181	SEQF1031_01011	hypothetical protein_Olsenella uli	11.3	9.57	5980000	0.0238832	238.832	0.1275	12	1	1	1	102	True			1			1			0.1275			55.17	1	Master
87	181	SEQF1933_01797	hypothetical protein_Olsenella profusa	11.1	9.7	5980000	0.0238832	238.832	0.1275	12	1	1	1	102	False			1			1			0.1275			55.17	1	OK
87	181	SEQF2631_00389	hypothetical protein_Olsenella uli	11.3	9.57	5980000	0.0238832	238.832	0.1275	12	1	1	1	102	False			1			1			0.1275			55.17	1	OK
87	181	SEQF2751_01347	hypothetical protein_Olsenella sp. HMT 807	11.2	9.92	5980000	0.0238832	238.832	0.1275	12	1	1	1	102	False			1			1			0.1275			55.17	1	OK
87	181	SEQF2037_01023	hypothetical protein_Atopobium vaginae	11.1	9.85	5980000	0.0238832	238.832	0.1275	12	1	1	1	102	False			1			1			0.1275			55.17	1	OK
87	181	SEQF1670_01535	hypothetical protein_Olsenella sp. HMT 809	11.3	9.57	5980000	0.0238832	238.832	0.1275	12	1	1	1	102	False			1			1			0.1275			55.17	1	OK
87	181	SEQF1729_01052	hypothetical protein_Atopobium vaginae	11	9.99	5980000	0.0238832	238.832	0.1275	12	1	1	1	102	False			1			1			0.1275			55.17	1	OK
87	181	SEQF2726_00035	hypothetical protein_Atopobium parvulum	11.1	9.92	5980000	0.0238832	238.832	0.1275	12	1	1	1	102	False			1			1			0.1275			55.17	1	OK
87	181	SEQF2780_00280	hypothetical protein_Atopobium rimae	11.2	9.91	5980000	0.0238832	238.832	0.1275	12	1	1	1	102	False			1			1			0.1275			55.17	1	OK
87	181	SEQF2455_01043	hypothetical protein_Atopobium sp. HMT 810	11.1	9.74	5980000	0.0238832	238.832	0.1275	12	1	1	1	102	False			1			1			0.1275			55.17	1	OK
87	181	SEQF2483_00848	hypothetical protein_Atopobium minutum	11	9.91	5980000	0.0238832	238.832	0.1275	12	1	1	1	102	False			1			1			0.1275			55.17	1	OK
87	181	SEQF1949_00454	hypothetical protein_Atopobium sp. HMT 199	11.1	9.91	5980000	0.0238832	238.832	0.1275	12	1	1	1	102	False			1			1			0.1275			55.17	1	OK
88	113	P67936	Tropomyosin alpha-4 chain OS=Homo sapiens (Human) OX=9606 GN=TPM4 PE=1 SV=3 - [TPM4_HUMAN]	28.5	4.69	5640000	0.0225253	225.253	0.0403	4	1	1	1	248	True		1			1			0.0403			49.43		1	Master
88	113	P09493	Tropomyosin alpha-1 chain OS=Homo sapiens (Human) OX=9606 GN=TPM1 PE=1 SV=2 - [TPM1_HUMAN]	32.7	4.74	5640000	0.0225253	225.253	0.0352	4	1	1	1	284	False		1			1			0.0352			49.43		1	OK
88	113	P07951	Tropomyosin beta chain OS=Homo sapiens (Human) OX=9606 GN=TPM2 PE=1 SV=1 - [TPM2_HUMAN]	32.8	4.7	5640000	0.0225253	225.253	0.0352	4	1	1	1	284	False		1			1			0.0352			49.43		1	OK
88	113	P06753	Tropomyosin alpha-3 chain OS=Homo sapiens (Human) OX=9606 GN=TPM3 PE=1 SV=2 - [TPM3_HUMAN]	32.9	4.72	5640000	0.0225253	225.253	0.0351	4	1	1	1	285	False		1			1			0.0351			49.43		1	OK
89	22	P02545	Prelamin-A/C OS=Homo sapiens (Human) OX=9606 GN=LMNA PE=1 SV=1 - [LMNA_HUMAN]	74.1	7.02	5571000	0.0222498	222.498	0.1024	1	4	4	4	664	True		4			4			0.1024			238.27		4	Master
90	97	Q6UWN5	Ly6/PLAUR domain-containing protein 5 OS=Homo sapiens (Human) OX=9606 GN=LYPD5 PE=1 SV=2 - [LYPD5_HUMAN]	26.9	7.24	5509000	0.0220021	220.021	0.0279	1	1	1	1	251	True		1			1			0.0279			37.98		1	Master
91	35	P62857	40S ribosomal protein S28 OS=Homo sapiens (Human) OX=9606 GN=RPS28 PE=1 SV=1 - [RS28_HUMAN]	7.8	10.7	5492000	0.0219342	219.342	0.1739	1	1	1	1	69	True		1			1			0.1739			34.86		1	Master
92	159	Q9Y240	C-type lectin domain family 11 member A OS=Homo sapiens (Human) OX=9606 GN=CLEC11A PE=1 SV=1 - [CLC11_HUMAN]	35.7	5.16	5387000	0.0215149	215.149	0.0372	1	1	1	1	323	True		1			1			0.0372			29.97		1	Master
93	161	Q14210	Lymphocyte antigen 6D OS=Homo sapiens (Human) OX=9606 GN=LY6D PE=1 SV=1 - [LY6D_HUMAN]	13.3	8.21	5290000	0.0211275	211.275	0.0703	1	1	1	1	128	True		1			1			0.0703			37.94		1	Master
94	7	P13611	Versican core protein OS=Homo sapiens (Human) OX=9606 GN=VCAN PE=1 SV=3 - [CSPG2_HUMAN]	372.6	4.51	5223000	0.0208599	208.599	0.0032	1	1	1	2	3396	True		1			2			0.0032			73.51		1	Master
95	105	P31025	Lipocalin-1 OS=Homo sapiens (Human) OX=9606 GN=LCN1 PE=1 SV=1 - [LCN1_HUMAN]	19.2	5.58	5021000	0.0200531	200.531	0.125	1	2	2	2	176	True		2			2			0.125			82.68		2	Master
96	10	P68104	Elongation factor 1-alpha 1 OS=Homo sapiens (Human) OX=9606 GN=EEF1A1 PE=1 SV=1 - [EF1A1_HUMAN]	50.1	9.01	5016000	0.0200332	200.332	0.0238	3	1	1	1	462	True		1			1			0.0238			43.15		1	Master
96	10	Q5VTE0	Putative elongation factor 1-alpha-like 3 OS=Homo sapiens (Human) OX=9606 GN=EEF1A1P5 PE=5 SV=1 - [EF1A3_HUMAN]	50.2	9.07	5016000	0.0200332	200.332	0.0238	3	1	1	1	462	False		1			1			0.0238			43.15		1	OK
96	10	Q05639	Elongation factor 1-alpha 2 OS=Homo sapiens (Human) OX=9606 GN=EEF1A2 PE=1 SV=1 - [EF1A2_HUMAN]	50.4	9.03	5016000	0.0200332	200.332	0.0238	3	1	1	1	463	False		1			1			0.0238			43.15		1	OK
97	108	P04040	Catalase OS=Homo sapiens (Human) OX=9606 GN=CAT PE=1 SV=3 - [CATA_HUMAN]	59.7	7.39	5005000	0.0199892	199.892	0.0228	1	1	1	1	527	True		1			1			0.0228			54.7		1	Master
98	121	P31151	Protein S100-A7 OS=Homo sapiens (Human) OX=9606 GN=S100A7 PE=1 SV=4 - [S10A7_HUMAN]	11.5	6.77	4777000	0.0190786	190.786	0.1089	1	1	1	1	101	True		1			1			0.1089			45.8		1	Master
99	134	P13987	CD59 glycoprotein OS=Homo sapiens (Human) OX=9606 GN=CD59 PE=1 SV=1 - [CD59_HUMAN]	14.2	6.48	4753000	0.0189828	189.828	0.0625	1	1	1	1	128	True		1			1			0.0625			25.22		1	Master
100	12	P14618	Pyruvate kinase PKM OS=Homo sapiens (Human) OX=9606 GN=PKM PE=1 SV=4 - [KPYM_HUMAN]	57.9	7.84	4703000	0.0187831	187.831	0.0659	1	3	3	3	531	True		3			3			0.0659			67.63		3	Master
101	172	Q9NS15	Latent-transforming growth factor beta-binding protein 3 OS=Homo sapiens (Human) OX=9606 GN=LTBP3 PE=1 SV=4 - [LTBP3_HUMAN]	139.3	6.07	4584000	0.0183078	183.078	0.0522	1	4	4	5	1303	True		4			5			0.0522			145.54		4	Master
102	23	P46821	Microtubule-associated protein 1B OS=Homo sapiens (Human) OX=9606 GN=MAP1B PE=1 SV=2 - [MAP1B_HUMAN]	270.5	4.81	4551000	0.018176	181.76	0.0032	1	1	1	1	2468	True		1			1			0.0032			41.92		1	Master
103	170	P08833	Insulin-like growth factor-binding protein 1 OS=Homo sapiens (Human) OX=9606 GN=IGFBP1 PE=1 SV=1 - [IBP1_HUMAN]	27.9	5.19	4536000	0.0181161	181.161	0.0541	1	1	1	1	259	True		1			1			0.0541			38.28		1	Master
104	75	Q8WVV4	Protein POF1B OS=Homo sapiens (Human) OX=9606 GN=POF1B PE=1 SV=3 - [POF1B_HUMAN]	68	6.32	4378000	0.0174851	174.851	0.0526	1	3	3	3	589	True		3			3			0.0526			61.58		3	Master
105	59	P58107	Epiplakin OS=Homo sapiens (Human) OX=9606 GN=EPPK1 PE=1 SV=3 - [EPIPL_HUMAN]	555.3	5.62	4318000	0.0172455	172.455	0.011	2	1	1	1	5088	True		1			1			0.011			37.02		1	Master
105	59	Q15149	Plectin OS=Homo sapiens (Human) OX=9606 GN=PLEC PE=1 SV=3 - [PLEC_HUMAN]	531.5	5.96	4318000	0.0172455	172.455	0.0017	2	1	1	1	4684	False		1			1			0.0017			37.02		1	OK
106	84	P01876	Immunoglobulin heavy constant alpha 1 OS=Homo sapiens (Human) OX=9606 GN=IGHA1 PE=1 SV=2 - [IGHA1_HUMAN]	37.6	6.51	4306000	0.0171975	171.975	0.0482	1	1	1	1	353	True		1			1			0.0482			25.73		1	Master
107	177	Q9UP79	A disintegrin and metalloproteinase with thrombospondin motifs 8 OS=Homo sapiens (Human) OX=9606 GN=ADAMTS8 PE=2 SV=2 - [ATS8_HUMAN]	96.4	6.16	4253000	0.0169859	169.859	0.0146	1	1	1	1	889	True		1			1			0.0146			57.69		1	Master
108	38	P07237	Protein disulfide-isomerase OS=Homo sapiens (Human) OX=9606 GN=P4HB PE=1 SV=3 - [PDIA1_HUMAN]	57.1	4.87	4213000	0.0168261	168.261	0.0177	1	1	1	1	508	True		1			1			0.0177			36.66		1	Master
109	174	P07998	Ribonuclease pancreatic OS=Homo sapiens (Human) OX=9606 GN=RNASE1 PE=1 SV=4 - [RNAS1_HUMAN]	17.6	8.79	4168000	0.0166464	166.464	0.0449	1	1	1	1	156	True		1			1			0.0449			26.29		1	Master
110	8	P06576	ATP synthase subunit beta, mitochondrial OS=Homo sapiens (Human) OX=9606 GN=ATP5F1B PE=1 SV=3 - [ATPB_HUMAN]	56.5	5.4	3981000	0.0158995	158.995	0.051	1	2	2	2	529	True		2			2			0.051			81.36		2	Master
111	184	SEQF1933_00355	Enolase_Olsenella profusa	46	4.72	3950000	0.0157757	157.757	0.0326	1	1	1	1	429	True			1			1			0.0326			67.98	1	Master
112	33	Q01469	Fatty acid-binding protein 5 OS=Homo sapiens (Human) OX=9606 GN=FABP5 PE=1 SV=3 - [FABP5_HUMAN]	15.2	7.01	3915000	0.0156359	156.359	0.1333	1	2	2	2	135	True		2			2			0.1333			54.88		2	Master
113	141	P02748	Complement component C9 OS=Homo sapiens (Human) OX=9606 GN=C9 PE=1 SV=2 - [CO9_HUMAN]	63.1	5.59	3874000	0.0154722	154.722	0.0161	1	1	1	2	559	True		1			2			0.0161			51.3		1	Master
114	109	Q6ZVX7	F-box only protein 50 OS=Homo sapiens (Human) OX=9606 GN=NCCRP1 PE=1 SV=1 - [FBX50_HUMAN]	30.8	6.62	3678000	0.0146894	146.894	0.0436	1	2	2	2	275	True		2			2			0.0436			110.04		2	Master
115	53	P28072	Proteasome subunit beta type-6 OS=Homo sapiens (Human) OX=9606 GN=PSMB6 PE=1 SV=4 - [PSB6_HUMAN]	25.3	4.92	3645000	0.0145576	145.576	0.046	1	1	1	1	239	True		1			1			0.046			52.2		1	Master
116	2	Q15323	Keratin, type I cuticular Ha1 OS=Homo sapiens (Human) OX=9606 GN=KRT31 PE=1 SV=3 - [K1H1_HUMAN]	47.2	4.88	3642000	0.0145456	145.456	0.0481	2	2	1	2	416	True		2			2			0.0481			39.59		2	Master
116	2	Q14532	Keratin, type I cuticular Ha2 OS=Homo sapiens (Human) OX=9606 GN=KRT32 PE=2 SV=3 - [K1H2_HUMAN]	50.3	4.84	3642000	0.0145456	145.456	0.0446	2	2	1	2	448	False		2			2			0.0446			39.59		2	OK
117	24	P19338	Nucleolin OS=Homo sapiens (Human) OX=9606 GN=NCL PE=1 SV=3 - [NUCL_HUMAN]	76.6	4.7	3617000	0.0144458	144.458	0.0113	1	1	1	1	710	True		1			1			0.0113			29.11		1	Master
118	40	O43491	Band 4.1-like protein 2 OS=Homo sapiens (Human) OX=9606 GN=EPB41L2 PE=1 SV=1 - [E41L2_HUMAN]	112.5	5.44	3481000	0.0139026	139.026	0.0209	1	1	1	1	1005	True		1			1			0.0209			31.48		1	Master
119	128	P10909	Clusterin OS=Homo sapiens (Human) OX=9606 GN=CLU PE=1 SV=1 - [CLUS_HUMAN]	52.5	6.27	3460000	0.0138187	138.187	0.0423	1	2	2	2	449	True		2			2			0.0423			59.66		2	Master
120	1	Q5D862	Filaggrin-2 OS=Homo sapiens (Human) OX=9606 GN=FLG2 PE=1 SV=1 - [FILA2_HUMAN]	247.9	8.31	3444000	0.0137548	137.548	0.005	1	1	1	1	2391	True		1			1			0.005			27.2		1	Master
121	145	Q15113	Procollagen C-endopeptidase enhancer 1 OS=Homo sapiens (Human) OX=9606 GN=PCOLCE PE=1 SV=2 - [PCOC1_HUMAN]	47.9	7.43	3432000	0.0137069	137.069	0.1047	1	3	3	3	449	True		3			3			0.1047			109.06		3	Master
122	48	P27824	Calnexin OS=Homo sapiens (Human) OX=9606 GN=CANX PE=1 SV=2 - [CALX_HUMAN]	67.5	4.6	3392000	0.0135472	135.472	0.0152	1	1	1	1	592	True		1			1			0.0152			48.11		1	Master
123	93	P05090	Apolipoprotein D OS=Homo sapiens (Human) OX=9606 GN=APOD PE=1 SV=1 - [APOD_HUMAN]	21.3	5.15	3329000	0.0132955	132.955	0.0847	1	2	2	2	189	True		2			2			0.0847			71.38		2	Master
124	36	P27797	Calreticulin OS=Homo sapiens (Human) OX=9606 GN=CALR PE=1 SV=1 - [CALR_HUMAN]	48.1	4.44	3236000	0.0129241	129.241	0.0384	1	2	2	2	417	True		2			2			0.0384			39.09		2	Master
125	123	Q15582	Transforming growth factor-beta-induced protein ig-h3 OS=Homo sapiens (Human) OX=9606 GN=TGFBI PE=1 SV=1 - [BGH3_HUMAN]	74.6	7.71	3157000	0.0126086	126.086	0.019	1	1	1	1	683	True		1			1			0.019			26.37		1	Master
126	55	P01834	Immunoglobulin kappa constant OS=Homo sapiens (Human) OX=9606 GN=IGKC PE=1 SV=2 - [IGKC_HUMAN]	11.8	6.52	3123000	0.0124728	124.728	0.1308	1	1	1	1	107	True		1			1			0.1308			38.59		1	Master
127	135	P13521	Secretogranin-2 OS=Homo sapiens (Human) OX=9606 GN=SCG2 PE=1 SV=2 - [SCG2_HUMAN]	70.9	4.75	3080000	0.0123011	123.011	0.0113	1	1	1	1	617	True		1			1			0.0113			30.41		1	Master
128	157	P51884	Lumican OS=Homo sapiens (Human) OX=9606 GN=LUM PE=1 SV=2 - [LUM_HUMAN]	38.4	6.61	3039000	0.0121373	121.373	0.0562	1	2	2	3	338	True		2			3			0.0562			83.17		2	Master
129	110	Q9C0H9	SRC kinase signaling inhibitor 1 OS=Homo sapiens (Human) OX=9606 GN=SRCIN1 PE=1 SV=4 - [SRCN1_HUMAN]	127	9.38	3005000	0.0120015	120.015	0.0059	1	1	1	1	1183	True		1			1			0.0059			26.76		1	Master
130	144	Q02388	Collagen alpha-1(VII) chain OS=Homo sapiens (Human) OX=9606 GN=COL7A1 PE=1 SV=2 - [CO7A1_HUMAN]	295	6.27	2975000	0.0118817	118.817	0.0031	1	1	1	1	2944	True		1			1			0.0031			28.04		1	Master
131	41	P60842	Eukaryotic initiation factor 4A-I OS=Homo sapiens (Human) OX=9606 GN=EIF4A1 PE=1 SV=1 - [IF4A1_HUMAN]	46.1	5.48	2933000	0.011714	117.14	0.0246	2	1	1	1	406	True		1			1			0.0246			38.41		1	Master
131	41	Q14240	Eukaryotic initiation factor 4A-II OS=Homo sapiens (Human) OX=9606 GN=EIF4A2 PE=1 SV=2 - [IF4A2_HUMAN]	46.4	5.48	2933000	0.011714	117.14	0.0246	2	1	1	1	407	False		1			1			0.0246			38.41		1	OK
132	183	SEQF1287_01830	Fructose-bisphosphate aldolase class 1_Leptotrichia buccalis	33.1	6.01	2921000	0.011666	116.66	0.051	128	1	1	1	294	True			1			1			0.051			49.22	1	Master
132	183	SEQF2745_02720	Fructose-bisphosphate aldolase class 1_Actinomyces sp. HMT 414	32.2	5.15	2921000	0.011666	116.66	0.0507	128	1	1	1	296	False			1			1			0.0507			49.22	1	OK
132	183	SEQF2573_02712	Fructose-bisphosphate aldolase class 1_Actinomyces dentalis	32.1	5.21	2921000	0.011666	116.66	0.0507	128	1	1	1	296	False			1			1			0.0507			49.22	1	OK
132	183	SEQF2821_01029	Fructose-bisphosphate aldolase class 1_Fusobacterium nucleatum subsp. nucleatum	32.9	6.96	2921000	0.011666	116.66	0.0508	128	1	1	1	295	False			1			1			0.0508			49.22	1	OK
132	183	SEQF2173_02651	Fructose-bisphosphate aldolase class 1_Staphylococcus aureus	33	4.98	2921000	0.011666	116.66	0.0507	128	1	1	1	296	False			1			1			0.0507			49.22	1	OK
132	183	SEQF2201_01238	Fructose-bisphosphate aldolase class 1_Staphylococcus aureus	33	5.02	2921000	0.011666	116.66	0.0507	128	1	1	1	296	False			1			1			0.0507			49.22	1	OK
132	183	SEQF1310_02645	Fructose-bisphosphate aldolase class 1_Staphylococcus aureus	32.9	5.06	2921000	0.011666	116.66	0.0507	128	1	1	1	296	False			1			1			0.0507			49.22	1	OK
132	183	SEQF1315_02767	Fructose-bisphosphate aldolase class 1_Staphylococcus aureus	32.9	5.06	2921000	0.011666	116.66	0.0507	128	1	1	1	296	False			1			1			0.0507			49.22	1	OK
132	183	SEQF1314_02602	Fructose-bisphosphate aldolase class 1_Staphylococcus aureus	32.9	5.06	2921000	0.011666	116.66	0.0507	128	1	1	1	296	False			1			1			0.0507			49.22	1	OK
132	183	SEQF1324_02197	Fructose-bisphosphate aldolase class 1_Staphylococcus epidermidis	33	5.03	2921000	0.011666	116.66	0.0507	128	1	1	1	296	False			1			1			0.0507			49.22	1	OK
132	183	SEQF2207_02060	Fructose-bisphosphate aldolase class 1_Staphylococcus epidermidis	33	4.96	2921000	0.011666	116.66	0.0507	128	1	1	1	296	False			1			1			0.0507			49.22	1	OK
132	183	SEQF2892_02222	Fructose-bisphosphate aldolase class 1_Staphylococcus haemolyticus	32.9	4.87	2921000	0.011666	116.66	0.0507	128	1	1	1	296	False			1			1			0.0507			49.22	1	OK
132	183	SEQF1061_00331	Fructose-bisphosphate aldolase class 1_Treponema denticola	32.8	8.38	2921000	0.011666	116.66	0.0508	128	1	1	1	295	False			1			1			0.0508			49.22	1	OK
132	183	SEQF2781_00849	Fructose-bisphosphate aldolase class 1_Actinomyces radicidentis	32.8	5.1	2921000	0.011666	116.66	0.0508	128	1	1	1	295	False			1			1			0.0508			49.22	1	OK
132	183	SEQF2712_00486	Fructose-bisphosphate aldolase class 1_Staphylococcus warneri	33	4.91	2921000	0.011666	116.66	0.0507	128	1	1	1	296	False			1			1			0.0507			49.22	1	OK
132	183	SEQF2747_01694	Fructose-bisphosphate aldolase class 1_Capnocytophaga sp. HMT 323	33.2	8.18	2921000	0.011666	116.66	0.0507	128	1	1	1	296	False			1			1			0.0507			49.22	1	OK
132	183	SEQF2749_01203	Fructose-bisphosphate aldolase class 1_Ottowia sp. HMT 894	31.7	6.58	2921000	0.011666	116.66	0.0508	128	1	1	1	295	False			1			1			0.0508			49.22	1	OK
132	183	SEQF2752_00693	Fructose-bisphosphate aldolase class 1_Selenomonas sp. HMT 478	35.6	5.85	2921000	0.011666	116.66	0.0463	128	1	1	1	324	False			1			1			0.0463			49.22	1	OK
132	183	SEQF2771_00822	Fructose-bisphosphate aldolase class 1_Treponema putidum	32.8	8.63	2921000	0.011666	116.66	0.0508	128	1	1	1	295	False			1			1			0.0508			49.22	1	OK
132	183	SEQF2790_02037	Fructose-bisphosphate aldolase class 1_Leptotrichia sp. HMT 847	33	8	2921000	0.011666	116.66	0.051	128	1	1	1	294	False			1			1			0.051			49.22	1	OK
132	183	SEQF2791_01381	Fructose-bisphosphate aldolase class 1_Selenomonas sp. HMT 136	32.4	6.25	2921000	0.011666	116.66	0.0508	128	1	1	1	295	False			1			1			0.0508			49.22	1	OK
132	183	SEQF2805_00526	Fructose-bisphosphate aldolase class 1_Selenomonas sp. HMT 126	33	5.95	2921000	0.011666	116.66	0.0508	128	1	1	1	295	False			1			1			0.0508			49.22	1	OK
132	183	SEQF2812_00540	Fructose-bisphosphate aldolase class 1_Fusobacterium nucleatum subsp. polymorphum	33	6.29	2921000	0.011666	116.66	0.0508	128	1	1	1	295	False			1			1			0.0508			49.22	1	OK
132	183	SEQF2813_00779	Fructose-bisphosphate aldolase class 1_Fusobacterium nucleatum subsp. polymorphum	33	6.29	2921000	0.011666	116.66	0.0508	128	1	1	1	295	False			1			1			0.0508			49.22	1	OK
132	183	SEQF2815_00368	Fructose-bisphosphate aldolase class 1_Fusobacterium nucleatum subsp. animalis	33.1	8.02	2921000	0.011666	116.66	0.0508	128	1	1	1	295	False			1			1			0.0508			49.22	1	OK
132	183	SEQF2817_01565	Fructose-bisphosphate aldolase class 1_Fusobacterium nucleatum subsp. animalis	33.1	8.02	2921000	0.011666	116.66	0.0508	128	1	1	1	295	False			1			1			0.0508			49.22	1	OK
132	183	SEQF2818_00405	Fructose-bisphosphate aldolase class 1_Fusobacterium nucleatum subsp. vincentii	33.1	7.47	2921000	0.011666	116.66	0.0508	128	1	1	1	295	False			1			1			0.0508			49.22	1	OK
132	183	SEQF2819_00582	Fructose-bisphosphate aldolase class 1_Fusobacterium nucleatum subsp. vincentii	33	6.96	2921000	0.011666	116.66	0.0508	128	1	1	1	295	False			1			1			0.0508			49.22	1	OK
132	183	SEQF2840_02317	Fructose-bisphosphate aldolase class 1_Fusobacterium hwasookii	32.9	6.02	2921000	0.011666	116.66	0.0508	128	1	1	1	295	False			1			1			0.0508			49.22	1	OK
132	183	SEQF2841_00352	Fructose-bisphosphate aldolase class 1_Fusobacterium hwasookii	33	6.02	2921000	0.011666	116.66	0.0508	128	1	1	1	295	False			1			1			0.0508			49.22	1	OK
132	183	SEQF2842_02085	Fructose-bisphosphate aldolase class 1_Fusobacterium hwasookii	32.9	6.02	2921000	0.011666	116.66	0.0508	128	1	1	1	295	False			1			1			0.0508			49.22	1	OK
132	183	SEQF2843_01473	Fructose-bisphosphate aldolase class 1_Fusobacterium hwasookii	32.9	5.83	2921000	0.011666	116.66	0.0508	128	1	1	1	295	False			1			1			0.0508			49.22	1	OK
132	183	SEQF2860_01343	Fructose-bisphosphate aldolase class 1_Staphylococcus cohnii	32.9	5.02	2921000	0.011666	116.66	0.0507	128	1	1	1	296	False			1			1			0.0507			49.22	1	OK
132	183	SEQF2862_00804	Fructose-bisphosphate aldolase class 1_Corynebacterium kroppenstedtii	32.5	4.7	2921000	0.011666	116.66	0.0507	128	1	1	1	296	False			1			1			0.0507			49.22	1	OK
132	183	SEQF2881_01820	Fructose-bisphosphate aldolase class 1_Staphylococcus capitis	33	4.93	2921000	0.011666	116.66	0.0507	128	1	1	1	296	False			1			1			0.0507			49.22	1	OK
132	183	SEQF2888_00446	Fructose-bisphosphate aldolase class 1_Peptoniphilus harei	33.9	5.31	2921000	0.011666	116.66	0.0507	128	1	1	1	296	False			1			1			0.0507			49.22	1	OK
132	183	SEQF2895_01467	Fructose-bisphosphate aldolase class 1_Staphylococcus pettenkoferi	33.6	5.14	2921000	0.011666	116.66	0.0505	128	1	1	1	297	False			1			1			0.0505			49.22	1	OK
132	183	SEQF2896_01025	Fructose-bisphosphate aldolase class 1_Fusobacterium sp. HMT 203	33	6.6	2921000	0.011666	116.66	0.0508	128	1	1	1	295	False			1			1			0.0508			49.22	1	OK
132	183	SEQF2901_01257	Fructose-bisphosphate aldolase class 1_Staphylococcus hominis	32.9	4.98	2921000	0.011666	116.66	0.0507	128	1	1	1	296	False			1			1			0.0507			49.22	1	OK
132	183	SEQF2909_01551	Fructose-bisphosphate aldolase class 1_Staphylococcus lugdunensis	33	4.98	2921000	0.011666	116.66	0.0507	128	1	1	1	296	False			1			1			0.0507			49.22	1	OK
132	183	SEQF2910_00885	Fructose-bisphosphate aldolase class 1_Corynebacterium amycolatum	32.6	4.78	2921000	0.011666	116.66	0.0508	128	1	1	1	295	False			1			1			0.0508			49.22	1	OK
132	183	SEQF2914_00348	Fructose-bisphosphate aldolase class 1_Staphylococcus schleiferi	33.3	5.07	2921000	0.011666	116.66	0.0503	128	1	1	1	298	False			1			1			0.0503			49.22	1	OK
132	183	SEQF2919_00194	Fructose-bisphosphate aldolase class 1_Selenomonas sp. HMT 920	33	6.46	2921000	0.011666	116.66	0.0508	128	1	1	1	295	False			1			1			0.0508			49.22	1	OK
132	183	SEQF2920_01751	Fructose-bisphosphate aldolase class 1_Leptotrichia sp. HMT 498	33	6.46	2921000	0.011666	116.66	0.051	128	1	1	1	294	False			1			1			0.051			49.22	1	OK
132	183	SEQF2942_00304	Fructose-bisphosphate aldolase class 1_Corynebacterium amycolatum	32.7	4.81	2921000	0.011666	116.66	0.0508	128	1	1	1	295	False			1			1			0.0508			49.22	1	OK
132	183	SEQF2956_00895	Fructose-bisphosphate aldolase class 1_Corynebacterium amycolatum	32.6	4.78	2921000	0.011666	116.66	0.0508	128	1	1	1	295	False			1			1			0.0508			49.22	1	OK
132	183	SEQF2960_00574	Fructose-bisphosphate aldolase class 1_Peptoniphilus harei	33.8	5.38	2921000	0.011666	116.66	0.0507	128	1	1	1	296	False			1			1			0.0507			49.22	1	OK
132	183	SEQF2963_00528	Fructose-bisphosphate aldolase class 1_Peptoniphilus sp. HMT 187	33.9	5.38	2921000	0.011666	116.66	0.0507	128	1	1	1	296	False			1			1			0.0507			49.22	1	OK
132	183	SEQF2967_00133	Fructose-bisphosphate aldolase class 1_Corynebacterium amycolatum	32.6	4.78	2921000	0.011666	116.66	0.0508	128	1	1	1	295	False			1			1			0.0508			49.22	1	OK
132	183	SEQF2973_00111	Fructose-bisphosphate aldolase class 1_Fusobacterium nucleatum subsp. animalis	33.1	7.47	2921000	0.011666	116.66	0.0508	128	1	1	1	295	False			1			1			0.0508			49.22	1	OK
132	183	SEQF2529_00992	Fructose-bisphosphate aldolase class 1_Fusobacterium periodonticum	32.9	6.29	2921000	0.011666	116.66	0.0508	128	1	1	1	295	False			1			1			0.0508			49.22	1	OK
132	183	SEQF2539_00587	Fructose-bisphosphate aldolase class 1_Fusobacterium nucleatum subsp. animalis	33.1	7.47	2921000	0.011666	116.66	0.0508	128	1	1	1	295	False			1			1			0.0508			49.22	1	OK
132	183	SEQF2555_01412	Fructose-bisphosphate aldolase class 1_Fusobacterium periodonticum	32.9	5.82	2921000	0.011666	116.66	0.0508	128	1	1	1	295	False			1			1			0.0508			49.22	1	OK
132	183	SEQF2581_00954	Fructose-bisphosphate aldolase class 1_Leptotrichia hofstadii	33.3	5.81	2921000	0.011666	116.66	0.0508	128	1	1	1	295	False			1			1			0.0508			49.22	1	OK
132	183	SEQF2583_02504	Fructose-bisphosphate aldolase class 1_Acidipropionibacterium acidifaciens	32.6	5.27	2921000	0.011666	116.66	0.0505	128	1	1	1	297	False			1			1			0.0505			49.22	1	OK
132	183	SEQF2584_01702	Fructose-bisphosphate aldolase class 1_Selenomonas artemidis	32.8	6.55	2921000	0.011666	116.66	0.0508	128	1	1	1	295	False			1			1			0.0508			49.22	1	OK
132	183	SEQF2980_00959	Fructose-bisphosphate aldolase class 1_Fusobacterium nucleatum subsp. vincentii	33.1	7.47	2921000	0.011666	116.66	0.0508	128	1	1	1	295	False			1			1			0.0508			49.22	1	OK
132	183	SEQF3012_00221	Fructose-bisphosphate aldolase class 1_Corynebacterium amycolatum	32.6	4.81	2921000	0.011666	116.66	0.0508	128	1	1	1	295	False			1			1			0.0508			49.22	1	OK
132	183	SEQF3028_01351	Fructose-bisphosphate aldolase class 1_Corynebacterium amycolatum	32.6	4.81	2921000	0.011666	116.66	0.0508	128	1	1	1	295	False			1			1			0.0508			49.22	1	OK
132	183	SEQF3033_01241	Fructose-bisphosphate aldolase class 1_Corynebacterium amycolatum	32.6	4.81	2921000	0.011666	116.66	0.0508	128	1	1	1	295	False			1			1			0.0508			49.22	1	OK
132	183	SEQF3035_00532	Fructose-bisphosphate aldolase class 1_Peptoniphilus harei	33.9	5.4	2921000	0.011666	116.66	0.0507	128	1	1	1	296	False			1			1			0.0507			49.22	1	OK
132	183	SEQF2202_02581	Fructose-bisphosphate aldolase class 1_Staphylococcus aureus	32.9	5.19	2921000	0.011666	116.66	0.0507	128	1	1	1	296	False			1			1			0.0507			49.22	1	OK
132	183	SEQF2203_02604	Fructose-bisphosphate aldolase class 1_Staphylococcus aureus	32.9	5.06	2921000	0.011666	116.66	0.0507	128	1	1	1	296	False			1			1			0.0507			49.22	1	OK
132	183	SEQF2204_00233	Fructose-bisphosphate aldolase class 1_Staphylococcus caprae	33	4.97	2921000	0.011666	116.66	0.0507	128	1	1	1	296	False			1			1			0.0507			49.22	1	OK
132	183	SEQF2205_01165	Fructose-bisphosphate aldolase class 1_Staphylococcus epidermidis	33	4.96	2921000	0.011666	116.66	0.0507	128	1	1	1	296	False			1			1			0.0507			49.22	1	OK
132	183	SEQF2319_02537	Fructose-bisphosphate aldolase class 1_Capnocytophaga sp. HMT 863	32.8	6.67	2921000	0.011666	116.66	0.0508	128	1	1	1	295	False			1			1			0.0508			49.22	1	OK
132	183	SEQF2353_00614	Fructose-bisphosphate aldolase class 1_Leptotrichia sp. HMT 879	33.1	6	2921000	0.011666	116.66	0.051	128	1	1	1	294	False			1			1			0.051			49.22	1	OK
132	183	SEQF2387_01758	Fructose-bisphosphate aldolase class 1_Capnocytophaga ochracea	33.2	8.18	2921000	0.011666	116.66	0.0507	128	1	1	1	296	False			1			1			0.0507			49.22	1	OK
132	183	SEQF2406_02262	Fructose-bisphosphate aldolase class 1_Fusobacterium periodonticum	32.9	6.29	2921000	0.011666	116.66	0.0508	128	1	1	1	295	False			1			1			0.0508			49.22	1	OK
132	183	SEQF2443_01830	Fructose-bisphosphate aldolase class 1_Peptoniphilaceae [G-1] bacterium HMT 113	32.8	5.4	2921000	0.011666	116.66	0.051	128	1	1	1	294	False			1			1			0.051			49.22	1	OK
132	183	SEQF2448_01509	Fructose-bisphosphate aldolase class 1_Oribacterium sp. HMT 078	33.8	5.87	2921000	0.011666	116.66	0.0507	128	1	1	1	296	False			1			1			0.0507			49.22	1	OK
132	183	SEQF2454_01508	Fructose-bisphosphate aldolase class 1_Selenomonas sp. HMT 892	33.2	6.38	2921000	0.011666	116.66	0.0508	128	1	1	1	295	False			1			1			0.0508			49.22	1	OK
132	183	SEQF2462_00814	Fructose-bisphosphate aldolase class 1_Treponema lecithinolyticum	32.8	6.44	2921000	0.011666	116.66	0.0508	128	1	1	1	295	False			1			1			0.0508			49.22	1	OK
132	183	SEQF2501_01095	Fructose-bisphosphate aldolase class 1_Leptotrichia shahii	33	5.67	2921000	0.011666	116.66	0.051	128	1	1	1	294	False			1			1			0.051			49.22	1	OK
132	183	SEQF2502_01185	Fructose-bisphosphate aldolase class 1_Leptotrichia wadei	33	6.73	2921000	0.011666	116.66	0.051	128	1	1	1	294	False			1			1			0.051			49.22	1	OK
132	183	SEQF2505_00118	Fructose-bisphosphate aldolase class 1_Peptoniphilus lacrimalis	34	6.98	2921000	0.011666	116.66	0.0507	128	1	1	1	296	False			1			1			0.0507			49.22	1	OK
132	183	SEQF1008_01105	Fructose-bisphosphate aldolase class 1_Capnocytophaga ochracea	33.2	8.18	2921000	0.011666	116.66	0.0507	128	1	1	1	296	False			1			1			0.0507			49.22	1	OK
132	183	SEQF1018_00610	Fructose-bisphosphate aldolase class 1_Filifactor alocis	33.5	5.49	2921000	0.011666	116.66	0.0508	128	1	1	1	295	False			1			1			0.0508			49.22	1	OK
132	183	SEQF1160_01789	Fructose-bisphosphate aldolase class 1_Fusobacterium periodonticum	32.8	6.04	2921000	0.011666	116.66	0.0508	128	1	1	1	295	False			1			1			0.0508			49.22	1	OK
132	183	SEQF1491_00852	Fructose-bisphosphate aldolase class 1_Staphylococcus aureus	33	4.94	2921000	0.011666	116.66	0.0507	128	1	1	1	296	False			1			1			0.0507			49.22	1	OK
132	183	SEQF2065_01876	Fructose-bisphosphate aldolase class 1_Fusobacterium nucleatum subsp. animalis	33	8	2921000	0.011666	116.66	0.0508	128	1	1	1	295	False			1			1			0.0508			49.22	1	OK
132	183	SEQF1576_01053	Fructose-bisphosphate aldolase class 1_Capnocytophaga sputigena	32.9	7.64	2921000	0.011666	116.66	0.0507	128	1	1	1	296	False			1			1			0.0507			49.22	1	OK
132	183	SEQF1593_00397	Fructose-bisphosphate aldolase class 1_Selenomonas noxia	32.9	6.74	2921000	0.011666	116.66	0.0508	128	1	1	1	295	False			1			1			0.0508			49.22	1	OK
132	183	SEQF1598_02235	Fructose-bisphosphate aldolase class 1_Selenomonas sputigena	32.7	6.04	2921000	0.011666	116.66	0.0508	128	1	1	1	295	False			1			1			0.0508			49.22	1	OK
132	183	SEQF1601_02651	Fructose-bisphosphate aldolase class 1_Leptotrichia hofstadii	33.3	5.81	2921000	0.011666	116.66	0.0508	128	1	1	1	295	False			1			1			0.0508			49.22	1	OK
132	183	SEQF1602_02343	Fructose-bisphosphate aldolase class 1_Capnocytophaga gingivalis	32.6	6.67	2921000	0.011666	116.66	0.0508	128	1	1	1	295	False			1			1			0.0508			49.22	1	OK
132	183	SEQF1603_01420	Fructose-bisphosphate aldolase class 1_Oribacterium sp. HMT 078	33.8	5.52	2921000	0.011666	116.66	0.0507	128	1	1	1	296	False			1			1			0.0507			49.22	1	OK
132	183	SEQF1610_00421	Fructose-bisphosphate aldolase class 1_Treponema vincentii	32.9	8.06	2921000	0.011666	116.66	0.0508	128	1	1	1	295	False			1			1			0.0508			49.22	1	OK
132	183	SEQF1618_01523	Fructose-bisphosphate aldolase class 1_Leptotrichia wadei	33	7.52	2921000	0.011666	116.66	0.051	128	1	1	1	294	False			1			1			0.051			49.22	1	OK
132	183	SEQF1653_01061	Fructose-bisphosphate aldolase class 1_Capnocytophaga granulosa	32.7	6.67	2921000	0.011666	116.66	0.0508	128	1	1	1	295	False			1			1			0.0508			49.22	1	OK
132	183	SEQF1672_01319	Fructose-bisphosphate aldolase class 1_Johnsonella ignava	33.2	5.87	2921000	0.011666	116.66	0.0507	128	1	1	1	296	False			1			1			0.0507			49.22	1	OK
132	183	SEQF1673_00803	Fructose-bisphosphate aldolase class 1_Selenomonas infelix	33	6.46	2921000	0.011666	116.66	0.0508	128	1	1	1	295	False			1			1			0.0508			49.22	1	OK
132	183	SEQF1679_00228	Fructose-bisphosphate aldolase class 1_Treponema denticola	32.8	8.02	2921000	0.011666	116.66	0.0508	128	1	1	1	295	False			1			1			0.0508			49.22	1	OK
132	183	SEQF1681_00920	Fructose-bisphosphate aldolase class 1_Peptoniphilus lacrimalis	34	6.61	2921000	0.011666	116.66	0.0507	128	1	1	1	296	False			1			1			0.0507			49.22	1	OK
132	183	SEQF1684_01112	Fructose-bisphosphate aldolase class 1_Capnocytophaga leadbetteri	33.2	6.44	2921000	0.011666	116.66	0.0507	128	1	1	1	296	False			1			1			0.0507			49.22	1	OK
132	183	SEQF1687_00076	Fructose-bisphosphate aldolase class 1_Capnocytophaga sp. HMT 338	32.9	7.21	2921000	0.011666	116.66	0.0508	128	1	1	1	295	False			1			1			0.0508			49.22	1	OK
132	183	SEQF1690_01384	Fructose-bisphosphate aldolase class 1_Selenomonas noxia	33	6.55	2921000	0.011666	116.66	0.0508	128	1	1	1	295	False			1			1			0.0508			49.22	1	OK
132	183	SEQF1697_00717	Fructose-bisphosphate aldolase class 1_Selenomonas artemidis	32.8	6.55	2921000	0.011666	116.66	0.0508	128	1	1	1	295	False			1			1			0.0508			49.22	1	OK
132	183	SEQF1795_00045	Fructose-bisphosphate aldolase class 1_Peptoniphilus lacrimalis	34	6.32	2921000	0.011666	116.66	0.0507	128	1	1	1	296	False			1			1			0.0507			49.22	1	OK
132	183	SEQF1836_00733	Fructose-bisphosphate aldolase class 1_Staphylococcus epidermidis	33.1	4.93	2921000	0.011666	116.66	0.0507	128	1	1	1	296	False			1			1			0.0507			49.22	1	OK
132	183	SEQF1838_00872	Fructose-bisphosphate aldolase class 1_Staphylococcus epidermidis	33	4.88	2921000	0.011666	116.66	0.0507	128	1	1	1	296	False			1			1			0.0507			49.22	1	OK
132	183	SEQF1851_01529	Fructose-bisphosphate aldolase class 1_Acidipropionibacterium acidifaciens	32.6	5.27	2921000	0.011666	116.66	0.0505	128	1	1	1	297	False			1			1			0.0505			49.22	1	OK
132	183	SEQF1858_01789	Fructose-bisphosphate aldolase class 1_Selenomonas sp. HMT 137	32.8	6.55	2921000	0.011666	116.66	0.0508	128	1	1	1	295	False			1			1			0.0508			49.22	1	OK
132	183	SEQF1865_00236	Fructose-bisphosphate aldolase class 1_Treponema denticola	32.8	8.81	2921000	0.011666	116.66	0.0508	128	1	1	1	295	False			1			1			0.0508			49.22	1	OK
132	183	SEQF1866_01543	Fructose-bisphosphate aldolase class 1_Treponema denticola	32.8	8.38	2921000	0.011666	116.66	0.0508	128	1	1	1	295	False			1			1			0.0508			49.22	1	OK
132	183	SEQF1867_01075	Fructose-bisphosphate aldolase class 1_Treponema denticola	32.8	8.38	2921000	0.011666	116.66	0.0508	128	1	1	1	295	False			1			1			0.0508			49.22	1	OK
132	183	SEQF1869_01792	Fructose-bisphosphate aldolase class 1_Treponema denticola	32.7	8.63	2921000	0.011666	116.66	0.0508	128	1	1	1	295	False			1			1			0.0508			49.22	1	OK
132	183	SEQF1871_00418	Fructose-bisphosphate aldolase class 1_Treponema denticola	32.8	8.38	2921000	0.011666	116.66	0.0508	128	1	1	1	295	False			1			1			0.0508			49.22	1	OK
132	183	SEQF1873_01337	Fructose-bisphosphate aldolase class 1_Treponema denticola	32.8	8.38	2921000	0.011666	116.66	0.0508	128	1	1	1	295	False			1			1			0.0508			49.22	1	OK
132	183	SEQF1875_01127	Fructose-bisphosphate aldolase class 1_Treponema denticola	32.8	6.73	2921000	0.011666	116.66	0.0508	128	1	1	1	295	False			1			1			0.0508			49.22	1	OK
132	183	SEQF1879_01300	Fructose-bisphosphate aldolase class 1_Fusobacterium sp. HMT 370	32.9	6.04	2921000	0.011666	116.66	0.0508	128	1	1	1	295	False			1			1			0.0508			49.22	1	OK
132	183	SEQF1883_01262	Fructose-bisphosphate aldolase class 1_Fusobacterium nucleatum subsp. animalis	33.1	8.02	2921000	0.011666	116.66	0.0508	128	1	1	1	295	False			1			1			0.0508			49.22	1	OK
132	183	SEQF1890_01442	Fructose-bisphosphate aldolase class 1_Selenomonas sp. HMT 133	32.6	7.56	2921000	0.011666	116.66	0.0508	128	1	1	1	295	False			1			1			0.0508			49.22	1	OK
132	183	SEQF1900_00893	Fructose-bisphosphate aldolase class 1_Capnocytophaga sp. HMT 326	33	7.21	2921000	0.011666	116.66	0.0507	128	1	1	1	296	False			1			1			0.0507			49.22	1	OK
132	183	SEQF1906_00672	Fructose-bisphosphate aldolase class 1_Capnocytophaga sp. HMT 335	33.3	8.18	2921000	0.011666	116.66	0.0507	128	1	1	1	296	False			1			1			0.0507			49.22	1	OK
132	183	SEQF1909_01238	Fructose-bisphosphate aldolase class 1_Capnocytophaga sp. HMT 412	33.2	8.18	2921000	0.011666	116.66	0.0507	128	1	1	1	296	False			1			1			0.0507			49.22	1	OK
132	183	SEQF1914_01767	Fructose-bisphosphate aldolase class 1_Selenomonas sp. HMT 149	32.5	6.25	2921000	0.011666	116.66	0.0508	128	1	1	1	295	False			1			1			0.0508			49.22	1	OK
132	183	SEQF1927_03200	Fructose-bisphosphate aldolase class 1_Eubacterium limosum	32.4	5.27	2921000	0.011666	116.66	0.0508	128	1	1	1	295	False			1			1			0.0508			49.22	1	OK
132	183	SEQF1940_02381	Fructose-bisphosphate aldolase class 1_Treponema medium	32.9	6.87	2921000	0.011666	116.66	0.0508	128	1	1	1	295	False			1			1			0.0508			49.22	1	OK
132	183	SEQF1941_00006	Fructose-bisphosphate aldolase class 1_Treponema maltophilum	32.6	8.06	2921000	0.011666	116.66	0.0508	128	1	1	1	295	False			1			1			0.0508			49.22	1	OK
132	183	SEQF1947_00878	Fructose-bisphosphate aldolase class 1_Treponema vincentii	32.9	7.61	2921000	0.011666	116.66	0.0508	128	1	1	1	295	False			1			1			0.0508			49.22	1	OK
132	183	SEQF1950_00440	Fructose-bisphosphate aldolase class 1_Capnocytophaga sp. HMT 380	33.2	8.18	2921000	0.011666	116.66	0.0507	128	1	1	1	296	False			1			1			0.0507			49.22	1	OK
132	183	SEQF1951_01850	Fructose-bisphosphate aldolase class 1_Selenomonas sp. HMT 138	33	6.38	2921000	0.011666	116.66	0.0508	128	1	1	1	295	False			1			1			0.0508			49.22	1	OK
132	183	SEQF1958_00285	Fructose-bisphosphate aldolase class 1_Centipeda periodontii	33.1	6.7	2921000	0.011666	116.66	0.0508	128	1	1	1	295	False			1			1			0.0508			49.22	1	OK
132	183	SEQF1967_00238	Fructose-bisphosphate aldolase class 1_Lautropia mirabilis	32.2	6.65	2921000	0.011666	116.66	0.0508	128	1	1	1	295	False			1			1			0.0508			49.22	1	OK
132	183	SEQF1970_00479	Fructose-bisphosphate aldolase class 1_Capnocytophaga sp. HMT 336	33.2	8.18	2921000	0.011666	116.66	0.0507	128	1	1	1	296	False			1			1			0.0507			49.22	1	OK
132	183	SEQF1982_00071	Fructose-bisphosphate aldolase class 1_Anaerococcus lactolyticus	33.5	5.07	2921000	0.011666	116.66	0.0508	128	1	1	1	295	False			1			1			0.0508			49.22	1	OK
132	183	SEQF1993_02099	Fructose-bisphosphate aldolase class 1_Pseudoramibacter alactolyticus	32.6	7.12	2921000	0.011666	116.66	0.051	128	1	1	1	294	False			1			1			0.051			49.22	1	OK
133	185	SEQF2764_05193	60 kDa chaperonin_Mesorhizobium loti	27	5.16	2915000	0.0116421	116.421	0.0644	31	1	1	1	264	True			1			1			0.0644			33.51	1	Master
133	185	SEQF2716_03114	60 kDa chaperonin_Burkholderia cepacia	57	5.17	2915000	0.0116421	116.421	0.0311	31	1	1	1	546	False			1			1			0.0311			33.51	1	OK
133	185	SEQF2863_00680	60 kDa chaperonin_Acidovorax ebreus	57.2	5.19	2915000	0.0116421	116.421	0.0311	31	1	1	1	546	False			1			1			0.0311			33.51	1	OK
133	185	SEQF1413_05821	60 kDa chaperonin_Delftia acidovorans	57.1	5.1	2915000	0.0116421	116.421	0.0311	31	1	1	1	547	False			1			1			0.0311			33.51	1	OK
133	185	SEQF2749_01216	60 kDa chaperonin_Ottowia sp. HMT 894	57.2	5.19	2915000	0.0116421	116.421	0.0311	31	1	1	1	546	False			1			1			0.0311			33.51	1	OK
133	185	SEQF2408_02702	60 kDa chaperonin_Burkholderia cepacia	57	5.17	2915000	0.0116421	116.421	0.0311	31	1	1	1	546	False			1			1			0.0311			33.51	1	OK
133	185	SEQF2709_05116	60 kDa chaperonin_Delftia acidovorans	57.2	5.1	2915000	0.0116421	116.421	0.0311	31	1	1	1	547	False			1			1			0.0311			33.51	1	OK
133	185	SEQF2893_02799	60 kDa chaperonin_Acidovorax temperans	57.3	5.22	2915000	0.0116421	116.421	0.031	31	1	1	1	548	False			1			1			0.031			33.51	1	OK
133	185	SEQF2536_00066	60 kDa chaperonin_Delftia acidovorans	57.2	5.1	2915000	0.0116421	116.421	0.0311	31	1	1	1	547	False			1			1			0.0311			33.51	1	OK
133	185	SEQF2172_00580	60 kDa chaperonin_Ralstonia pickettii	57.4	5.19	2915000	0.0116421	116.421	0.0311	31	1	1	1	547	False			1			1			0.0311			33.51	1	OK
133	185	SEQF2047_00657	60 kDa chaperonin_Comamonas testosteroni	57	5.1	2915000	0.0116421	116.421	0.0311	31	1	1	1	547	False			1			1			0.0311			33.51	1	OK
133	185	SEQF2057_03831	60 kDa chaperonin_Comamonas testosteroni	57.1	5.1	2915000	0.0116421	116.421	0.0311	31	1	1	1	547	False			1			1			0.0311			33.51	1	OK
133	185	SEQF1977_00543	60 kDa chaperonin_Ralstonia pickettii	57.5	5.24	2915000	0.0116421	116.421	0.0311	31	1	1	1	547	False			1			1			0.0311			33.51	1	OK
133	185	SEQF1981_04523	60 kDa chaperonin_Comamonas testosteroni	57	5.1	2915000	0.0116421	116.421	0.0311	31	1	1	1	547	False			1			1			0.0311			33.51	1	OK
133	185	SEQF1025_06601	60 kDa chaperonin 1_Mesorhizobium loti	57.4	5.53	2915000	0.0116421	116.421	0.0309	31	1	1	1	551	False			1			1			0.0309			33.51	1	OK
133	185	SEQF2825_00130	60 kDa chaperonin_Aggregatibacter actinomycetemcomitans	57.4	4.92	2915000	0.0116421	116.421	0.0311	31	1	1	1	547	False			1			1			0.0311			33.51	1	OK
133	185	SEQF2603_07300	60 kDa chaperonin_Ralstonia pickettii	57.2	5.27	2915000	0.0116421	116.421	0.0315	31	1	1	1	540	False			1			1			0.0315			33.51	1	OK
133	185	SEQF2763_01008	60 kDa chaperonin 1_Mesorhizobium loti	57.4	5.53	2915000	0.0116421	116.421	0.0309	31	1	1	1	551	False			1			1			0.0309			33.51	1	OK
133	185	SEQF2764_03871	60 kDa chaperonin 1_Mesorhizobium loti	57.5	5.53	2915000	0.0116421	116.421	0.0309	31	1	1	1	551	False			1			1			0.0309			33.51	1	OK
133	185	SEQF2823_01460	60 kDa chaperonin_Aggregatibacter actinomycetemcomitans	57.4	4.92	2915000	0.0116421	116.421	0.0311	31	1	1	1	547	False			1			1			0.0311			33.51	1	OK
133	185	SEQF2824_00226	60 kDa chaperonin_Aggregatibacter actinomycetemcomitans	57.2	4.92	2915000	0.0116421	116.421	0.0313	31	1	1	1	544	False			1			1			0.0313			33.51	1	OK
133	185	SEQF2826_01818	60 kDa chaperonin_Aggregatibacter actinomycetemcomitans	57.4	4.92	2915000	0.0116421	116.421	0.0311	31	1	1	1	547	False			1			1			0.0311			33.51	1	OK
133	185	SEQF2827_00702	60 kDa chaperonin_Aggregatibacter actinomycetemcomitans	57.2	4.92	2915000	0.0116421	116.421	0.0313	31	1	1	1	544	False			1			1			0.0313			33.51	1	OK
133	185	SEQF2835_01009	60 kDa chaperonin_Aggregatibacter actinomycetemcomitans	57.4	4.92	2915000	0.0116421	116.421	0.0311	31	1	1	1	547	False			1			1			0.0311			33.51	1	OK
133	185	SEQF2319_00925	60 kDa chaperonin_Capnocytophaga sp. HMT 863	57.4	5.34	2915000	0.0116421	116.421	0.0313	31	1	1	1	543	False			1			1			0.0313			33.51	1	OK
133	185	SEQF1602_02396	60 kDa chaperonin_Capnocytophaga gingivalis	57.6	5.41	2915000	0.0116421	116.421	0.0314	31	1	1	1	542	False			1			1			0.0314			33.51	1	OK
133	185	SEQF1653_00322	60 kDa chaperonin_Capnocytophaga granulosa	57.3	5.34	2915000	0.0116421	116.421	0.0314	31	1	1	1	542	False			1			1			0.0314			33.51	1	OK
133	185	SEQF1687_01399	60 kDa chaperonin_Capnocytophaga sp. HMT 338	57.6	5.29	2915000	0.0116421	116.421	0.0314	31	1	1	1	542	False			1			1			0.0314			33.51	1	OK
133	185	SEQF1894_01342	60 kDa chaperonin_Aggregatibacter actinomycetemcomitans	57.2	4.92	2915000	0.0116421	116.421	0.0313	31	1	1	1	544	False			1			1			0.0313			33.51	1	OK
133	185	SEQF2172_04457	60 kDa chaperonin_Ralstonia pickettii	57.1	5.83	2915000	0.0116421	116.421	0.0312	31	1	1	1	545	False			1			1			0.0312			33.51	1	OK
133	185	SEQF2514_04096	60 kDa chaperonin_Ralstonia pickettii	57	5.81	2915000	0.0116421	116.421	0.0312	31	1	1	1	545	False			1			1			0.0312			33.51	1	OK
134	61	P01040	Cystatin-A OS=Homo sapiens (Human) OX=9606 GN=CSTA PE=1 SV=1 - [CYTA_HUMAN]	11	5.5	2903000	0.0115942	115.942	0.1837	1	1	1	1	98	True		1			1			0.1837			29.1		1	Master
135	56	P62328	Thymosin beta-4 OS=Homo sapiens (Human) OX=9606 GN=TMSB4X PE=1 SV=2 - [TYB4_HUMAN]	5	5.06	2895000	0.0115622	115.622	0.2955	1	2	2	2	44	True		2			2			0.2955			44.33		2	Master
136	137	Q9UK55	Protein Z-dependent protease inhibitor OS=Homo sapiens (Human) OX=9606 GN=SERPINA10 PE=1 SV=1 - [ZPI_HUMAN]	50.7	8.27	2741000	0.0109472	109.472	0.0428	1	2	2	2	444	True		2			2			0.0428			52.06		2	Master
137	54	P02795	Metallothionein-2 OS=Homo sapiens (Human) OX=9606 GN=MT2A PE=1 SV=1 - [MT2_HUMAN]	6	7.83	2706000	0.0108074	108.074	0.1967	5	1	1	1	61	True		1			1			0.1967			40.78		1	Master
137	54	P04732	Metallothionein-1E OS=Homo sapiens (Human) OX=9606 GN=MT1E PE=1 SV=1 - [MT1E_HUMAN]	6	7.96	2706000	0.0108074	108.074	0.1967	5	1	1	1	61	False		1			1			0.1967			40.78		1	OK
137	54	P13640	Metallothionein-1G OS=Homo sapiens (Human) OX=9606 GN=MT1G PE=1 SV=2 - [MT1G_HUMAN]	6.1	7.96	2706000	0.0108074	108.074	0.1935	5	1	1	1	62	False		1			1			0.1935			40.78		1	OK
137	54	P80297	Metallothionein-1X OS=Homo sapiens (Human) OX=9606 GN=MT1X PE=1 SV=1 - [MT1X_HUMAN]	6.1	7.96	2706000	0.0108074	108.074	0.1967	5	1	1	1	61	False		1			1			0.1967			40.78		1	OK
137	54	Q8N339	Metallothionein-1M OS=Homo sapiens (Human) OX=9606 GN=MT1M PE=3 SV=2 - [MT1M_HUMAN]	6.1	7.69	2706000	0.0108074	108.074	0.1967	5	1	1	1	61	False		1			1			0.1967			40.78		1	OK
138	3	Q9NSB2	Keratin, type II cuticular Hb4 OS=Homo sapiens (Human) OX=9606 GN=KRT84 PE=2 SV=2 - [KRT84_HUMAN]	64.8	7.56	2571000	0.0102682	102.682	0.0467	1	3	2	3	600	True		3			3			0.0467			43.3		3	Master
139	89	O75342	Arachidonate 12-lipoxygenase, 12R-type OS=Homo sapiens (Human) OX=9606 GN=ALOX12B PE=1 SV=1 - [LX12B_HUMAN]	80.3	7.64	2493000	0.00995668	99.5668	0.0171	1	1	1	1	701	True		1			1			0.0171			41.61		1	Master
140	85	Q16610	Extracellular matrix protein 1 OS=Homo sapiens (Human) OX=9606 GN=ECM1 PE=1 SV=2 - [ECM1_HUMAN]	60.6	6.71	2422000	0.00967312	96.7312	0.0426	1	2	2	2	540	True		2			2			0.0426			38.21		2	Master
141	50	P17931	Galectin-3 OS=Homo sapiens (Human) OX=9606 GN=LGALS3 PE=1 SV=5 - [LEG3_HUMAN]	26.1	8.56	2361000	0.00942949	94.2949	0.028	1	1	1	1	250	True		1			1			0.028			34.42		1	Master
142	122	P29966	Myristoylated alanine-rich C-kinase substrate OS=Homo sapiens (Human) OX=9606 GN=MARCKS PE=1 SV=4 - [MARCS_HUMAN]	31.5	4.45	2342000	0.00935361	93.5361	0.0723	1	2	2	2	332	True		2			2			0.0723			79.65		2	Master
143	92	P04745	Alpha-amylase 1 OS=Homo sapiens (Human) OX=9606 GN=AMY1A PE=1 SV=2 - [AMY1_HUMAN]	57.7	6.93	2316000	0.00924977	92.4977	0.0391	3	2	2	2	511	True		2			2			0.0391			63.3		2	Master
143	92	P19961	Alpha-amylase 2B OS=Homo sapiens (Human) OX=9606 GN=AMY2B PE=1 SV=1 - [AMY2B_HUMAN]	57.7	7.09	2316000	0.00924977	92.4977	0.0391	3	2	2	2	511	False		2			2			0.0391			63.3		2	OK
143	92	P04746	Pancreatic alpha-amylase OS=Homo sapiens (Human) OX=9606 GN=AMY2A PE=1 SV=2 - [AMYP_HUMAN]	57.7	7.05	2316000	0.00924977	92.4977	0.0391	3	2	2	2	511	False		2			2			0.0391			63.3		2	OK
144	132	P12109	Collagen alpha-1(VI) chain OS=Homo sapiens (Human) OX=9606 GN=COL6A1 PE=1 SV=3 - [CO6A1_HUMAN]	108.5	5.43	2309000	0.00922181	92.2181	0.0175	1	1	1	1	1028	True		1			1			0.0175			34.79		1	Master
145	6	Q09666	Neuroblast differentiation-associated protein AHNAK OS=Homo sapiens (Human) OX=9606 GN=AHNAK PE=1 SV=2 - [AHNK_HUMAN]	628.7	6.15	2251000	0.00899017	89.9017	0.0046	1	1	1	1	5890	True		1			1			0.0046			43.39		1	Master
146	162	P00740	Coagulation factor IX OS=Homo sapiens (Human) OX=9606 GN=F9 PE=1 SV=2 - [FA9_HUMAN]	51.7	5.47	2243000	0.00895822	89.5822	0.0304	1	1	1	1	461	True		1			1			0.0304			33.11		1	Master
147	142	P61916	NPC intracellular cholesterol transporter 2 OS=Homo sapiens (Human) OX=9606 GN=NPC2 PE=1 SV=1 - [NPC2_HUMAN]	16.6	7.65	2239000	0.00894224	89.4224	0.0662	1	1	1	1	151	True		1			1			0.0662			38.43		1	Master
148	160	P61812	Transforming growth factor beta-2 proprotein OS=Homo sapiens (Human) OX=9606 GN=TGFB2 PE=1 SV=1 - [TGFB2_HUMAN]	47.7	8.53	2236000	0.00893026	89.3026	0.0386	1	1	1	1	414	True		1			1			0.0386			34.17		1	Master
149	147	O60882	Matrix metalloproteinase-20 OS=Homo sapiens (Human) OX=9606 GN=MMP20 PE=1 SV=3 - [MMP20_HUMAN]	54.4	8.87	2165000	0.00864669	86.4669	0.0186	1	1	1	1	483	True		1			1			0.0186			33.71		1	Master
150	60	P05109	Protein S100-A8 OS=Homo sapiens (Human) OX=9606 GN=S100A8 PE=1 SV=1 - [S10A8_HUMAN]	10.8	7.03	2112000	0.00843502	84.3502	0.0753	1	1	1	1	93	True		1			1			0.0753			30.67		1	Master
151	114	Q96P63	Serpin B12 OS=Homo sapiens (Human) OX=9606 GN=SERPINB12 PE=1 SV=1 - [SPB12_HUMAN]	46.2	5.53	2067000	0.0082553	82.553	0.0198	1	1	1	1	405	True		1			1			0.0198			41.17		1	Master
152	82	Q8IXL6	Extracellular serine/threonine protein kinase FAM20C OS=Homo sapiens (Human) OX=9606 GN=FAM20C PE=1 SV=2 - [FA20C_HUMAN]	66.2	7.74	1955000	0.00780799	78.0799	0.0171	1	1	1	1	584	True		1			1			0.0171			26.08		1	Master
153	87	P04792	Heat shock protein beta-1 OS=Homo sapiens (Human) OX=9606 GN=HSPB1 PE=1 SV=2 - [HSPB1_HUMAN]	22.8	6.4	1888000	0.0075404	75.404	0.0976	1	2	2	2	205	True		2			2			0.0976			59.23		2	Master
154	136	A0A140TA62	IF rod domain-containing protein OS=Homo sapiens (Human) OX=9606 GN=ENSG00000262748 PE=3 SV=2 - [A0A140TA62_HUMAN]	49.4	5.06	1885000	0.00752842	75.2842	0.0252	2	1	1	1	436	True		1			1			0.0252			32.9		1	Master
154	136	O76011	Keratin, type I cuticular Ha4 OS=Homo sapiens (Human) OX=9606 GN=KRT34 PE=1 SV=2 - [KRT34_HUMAN]	49.4	5.06	1885000	0.00752842	75.2842	0.0252	2	1	1	1	436	False		1			1			0.0252			32.9		1	OK
155	66	P02788	Lactotransferrin OS=Homo sapiens (Human) OX=9606 GN=LTF PE=1 SV=6 - [TRFL_HUMAN]	78.1	8.12	1682000	0.00671766	67.1766	0.0141	1	1	1	1	710	True		1			1			0.0141			50.97		1	Master
156	86	A0A0A0MRZ8	Immunoglobulin kappa variable 3D-11 OS=Homo sapiens (Human) OX=9606 GN=IGKV3D-11 PE=3 SV=6 - [KVD11_HUMAN]	12.6	5.29	1675000	0.00668971	66.8971	0.0783	2	1	1	1	115	True		1			1			0.0783			27.13		1	Master
156	86	P04433	Immunoglobulin kappa variable 3-11 OS=Homo sapiens (Human) OX=9606 GN=IGKV3-11 PE=1 SV=1 - [KV311_HUMAN]	12.6	4.96	1675000	0.00668971	66.8971	0.0783	2	1	1	1	115	False		1			1			0.0783			27.13		1	OK
157	65	O43570	Carbonic anhydrase 12 OS=Homo sapiens (Human) OX=9606 GN=CA12 PE=1 SV=1 - [CAH12_HUMAN]	39.4	7.23	1641000	0.00655392	65.5392	0.0198	1	1	1	1	354	True		1			1			0.0198			30.02		1	Master
158	178	Q12805	EGF-containing fibulin-like extracellular matrix protein 1 OS=Homo sapiens (Human) OX=9606 GN=EFEMP1 PE=1 SV=2 - [FBLN3_HUMAN]	54.6	5.07	1574000	0.00628633	62.8633	0.0264	1	1	1	1	493	True		1			1			0.0264			29.84		1	Master
159	90	P09228	Cystatin-SA OS=Homo sapiens (Human) OX=9606 GN=CST2 PE=1 SV=1 - [CYTT_HUMAN]	16.4	4.93	1571000	0.00627435	62.7435	0.1064	1	1	1	1	141	True		1			1			0.1064			41.28		1	Master
160	43	Q13428	Treacle protein OS=Homo sapiens (Human) OX=9606 GN=TCOF1 PE=1 SV=3 - [TCOF_HUMAN]	152	9.04	1516000	0.00605468	60.5468	0.006	1	1	1	1	1488	True		1			1			0.006			59.18		1	Master
161	4	P48741	Putative heat shock 70 kDa protein 7 OS=Homo sapiens (Human) OX=9606 GN=HSPA7 PE=5 SV=2 - [HSP77_HUMAN]	40.2	7.87	1492000	0.00595883	59.5883	0.0354	6	1	1	1	367	True		1			1			0.0354			33.92		1	Master
161	4	P34931	Heat shock 70 kDa protein 1-like OS=Homo sapiens (Human) OX=9606 GN=HSPA1L PE=1 SV=2 - [HS71L_HUMAN]	70.3	6.02	1492000	0.00595883	59.5883	0.0203	6	1	1	1	641	False		1			1			0.0203			33.92		1	OK
161	4	P17066	Heat shock 70 kDa protein 6 OS=Homo sapiens (Human) OX=9606 GN=HSPA6 PE=1 SV=2 - [HSP76_HUMAN]	71	6.14	1492000	0.00595883	59.5883	0.0202	6	1	1	1	643	False		1			1			0.0202			33.92		1	OK
161	4	P54652	Heat shock-related 70 kDa protein 2 OS=Homo sapiens (Human) OX=9606 GN=HSPA2 PE=1 SV=1 - [HSP72_HUMAN]	70	5.74	1492000	0.00595883	59.5883	0.0203	6	1	1	1	639	False		1			1			0.0203			33.92		1	OK
161	4	P11142	Heat shock cognate 71 kDa protein OS=Homo sapiens (Human) OX=9606 GN=HSPA8 PE=1 SV=1 - [HSP7C_HUMAN]	70.9	5.52	1492000	0.00595883	59.5883	0.0201	6	1	1	1	646	False		1			1			0.0201			33.92		1	OK
161	4	P0DMV8	Heat shock 70 kDa protein 1A OS=Homo sapiens (Human) OX=9606 GN=HSPA1A PE=1 SV=1 - [HS71A_HUMAN]	70	5.66	1492000	0.00595883	59.5883	0.0203	6	1	1	1	641	False		1			1			0.0203			33.92		1	OK
162	52	P18206	Vinculin OS=Homo sapiens (Human) OX=9606 GN=VCL PE=1 SV=4 - [VINC_HUMAN]	123.7	5.66	1460000	0.00583103	58.3103	0.0097	1	1	1	1	1134	True		1			1			0.0097			42.56		1	Master
163	180	SEQF1851_01736	10 kDa chaperonin_Acidipropionibacterium acidifaciens	10.5	4.79	1456000	0.00581505	58.1505	0.1224	2	1	1	1	98	True			1			1			0.1224			53.94	1	Master
163	180	SEQF2583_00408	10 kDa chaperonin_Acidipropionibacterium acidifaciens	11.2	4.94	1456000	0.00581505	58.1505	0.1154	2	1	1	1	104	False			1			1			0.1154			53.94	1	OK
164	111	P22735	Protein-glutamine gamma-glutamyltransferase K OS=Homo sapiens (Human) OX=9606 GN=TGM1 PE=1 SV=4 - [TGM1_HUMAN]	89.7	6.04	1452000	0.00579908	57.9908	0.033	1	2	2	2	817	True		2			2			0.033			78.48		2	Master
165	9	P11021	Endoplasmic reticulum chaperone BiP OS=Homo sapiens (Human) OX=9606 GN=HSPA5 PE=1 SV=2 - [BIP_HUMAN]	72.3	5.16	1384000	0.00552749	55.2749	0.0183	1	1	1	1	654	True		1			1			0.0183			37.55		1	Master
166	146	P01137	Transforming growth factor beta-1 proprotein OS=Homo sapiens (Human) OX=9606 GN=TGFB1 PE=1 SV=2 - [TGFB1_HUMAN]	44.3	8.53	1372000	0.00547957	54.7957	0.0205	1	1	1	1	390	True		1			1			0.0205			26.37		1	Master
167	21	P06748	Nucleophosmin OS=Homo sapiens (Human) OX=9606 GN=NPM1 PE=1 SV=2 - [NPM_HUMAN]	32.6	4.78	1172000	0.0046808	46.808	0.0306	1	1	1	1	294	True		1			1			0.0306			30.74		1	Master
168	96	P25815	Protein S100-P OS=Homo sapiens (Human) OX=9606 GN=S100P PE=1 SV=2 - [S100P_HUMAN]	10.4	4.88	1117000	0.00446114	44.6114	0.1368	1	1	1	1	95	True		1			1			0.1368			28.8		1	Master
169	42	O75223	Gamma-glutamylcyclotransferase OS=Homo sapiens (Human) OX=9606 GN=GGCT PE=1 SV=1 - [GGCT_HUMAN]	21	5.14	1104000	0.00440922	44.0922	0.0532	1	1	1	1	188	True		1			1			0.0532			28.32		1	Master
170	91	P07996	Thrombospondin-1 OS=Homo sapiens (Human) OX=9606 GN=THBS1 PE=1 SV=2 - [TSP1_HUMAN]	129.3	4.94	1095000	0.00437327	43.7327	0.0094	1	1	1	1	1170	True		1			1			0.0094			35.58		1	Master
171	80	P02671	Fibrinogen alpha chain OS=Homo sapiens (Human) OX=9606 GN=FGA PE=1 SV=2 - [FIBA_HUMAN]	94.9	6.01	1062000	0.00424147	42.4147	0.0185	1	1	1	1	866	True		1			1			0.0185			26.85		1	Master
172	5	Q12931	Heat shock protein 75 kDa, mitochondrial OS=Homo sapiens (Human) OX=9606 GN=TRAP1 PE=1 SV=3 - [TRAP1_HUMAN]	80.1	8.21	1060000	0.00423349	42.3349	0.0199	3	1	1	1	704	True		1			1			0.0199			32.03		1	Master
172	5	P08238	Heat shock protein HSP 90-beta OS=Homo sapiens (Human) OX=9606 GN=HSP90AB1 PE=1 SV=4 - [HS90B_HUMAN]	83.2	5.03	1060000	0.00423349	42.3349	0.0193	3	1	1	1	724	False		1			1			0.0193			32.03		1	OK
172	5	P07900	Heat shock protein HSP 90-alpha OS=Homo sapiens (Human) OX=9606 GN=HSP90AA1 PE=1 SV=5 - [HS90A_HUMAN]	84.6	5.02	1060000	0.00423349	42.3349	0.0191	3	1	1	1	732	False		1			1			0.0191			32.03		1	OK
173	37	P04350	Tubulin beta-4A chain OS=Homo sapiens (Human) OX=9606 GN=TUBB4A PE=1 SV=2 - [TBB4A_HUMAN]	49.6	4.88	960300	0.0038353	38.353	0.0563	2	2	2	2	444	True		2			2			0.0563			55.43		2	Master
173	37	P68371	Tubulin beta-4B chain OS=Homo sapiens (Human) OX=9606 GN=TUBB4B PE=1 SV=1 - [TBB4B_HUMAN]	49.8	4.89	960300	0.0038353	38.353	0.0562	2	2	2	2	445	False		2			2			0.0562			55.43		2	OK
174	112	P49590	Probable histidine--tRNA ligase, mitochondrial OS=Homo sapiens (Human) OX=9606 GN=HARS2 PE=1 SV=1 - [SYHM_HUMAN]	56.9	8.24	937600	0.00374464	37.4464	0.0178	2	1	1	1	506	True		1			1			0.0178			32.29		1	Master
174	112	P12081	Histidine--tRNA ligase, cytoplasmic OS=Homo sapiens (Human) OX=9606 GN=HARS PE=1 SV=2 - [SYHC_HUMAN]	57.4	5.88	937600	0.00374464	37.4464	0.0177	2	1	1	1	509	False		1			1			0.0177			32.29		1	OK
175	120	P02760	Protein AMBP OS=Homo sapiens (Human) OX=9606 GN=AMBP PE=1 SV=1 - [AMBP_HUMAN]	39	6.25	879000	0.0035106	35.106	0.0227	1	1	1	1	352	True		1			1			0.0227			29.8		1	Master
176	64	P05164	Myeloperoxidase OS=Homo sapiens (Human) OX=9606 GN=MPO PE=1 SV=1 - [PERM_HUMAN]	83.8	8.97	721400	0.00288117	28.8117	0.0161	1	1	1	1	745	True		1			1			0.0161			46.84		1	Master
177	154	Q6UWY5	Olfactomedin-like protein 1 OS=Homo sapiens (Human) OX=9606 GN=OLFML1 PE=1 SV=2 - [OLFL1_HUMAN]	45.9	8.09	697900	0.00278731	27.8731	0.0224	1	1	1	1	402	True		1			1			0.0224			32.71		1	Master
178	179	P18510	Interleukin-1 receptor antagonist protein OS=Homo sapiens (Human) OX=9606 GN=IL1RN PE=1 SV=1 - [IL1RA_HUMAN]	20	6.19	547600	0.00218703	21.8703	0.0847	1	1	1	1	177	True		1			1			0.0847			53.86		1	Master
179	15	P07737	Profilin-1 OS=Homo sapiens (Human) OX=9606 GN=PFN1 PE=1 SV=2 - [PROF1_HUMAN]	15	8.27	435900	0.00174092	17.4092	0.1	1	1	1	1	140	True		1			1			0.1			35.2		1	Master
180	34	P08758	Annexin A5 OS=Homo sapiens (Human) OX=9606 GN=ANXA5 PE=1 SV=2 - [ANXA5_HUMAN]	35.9	5.05	171200	0.000683748	6.83748	0.0281	1	1	1	1	320	True		1			1			0.0281			25.98		1	Master
181	18	P06733	Alpha-enolase OS=Homo sapiens (Human) OX=9606 GN=ENO1 PE=1 SV=2 - [ENOA_HUMAN]	47.1	7.39	0	0	0	0.0323	1	1	1	1	434	True		1			1			0.0323			28.36		1	Master
182	30	P26038	Moesin OS=Homo sapiens (Human) OX=9606 GN=MSN PE=1 SV=3 - [MOES_HUMAN]	67.8	6.4	0	0	0	0.0173	1	1	1	1	577	True		1			1			0.0173			37.59		1	Master
183	83	O95568	Histidine protein methyltransferase 1 homolog OS=Homo sapiens (Human) OX=9606 GN=METTL18 PE=1 SV=1 - [MET18_HUMAN]	42.1	6.76	0	0	0	0.0188	2	1	1	1	372	True		1			1			0.0188			37.03		1	Master
183	83	P01024	Complement C3 OS=Homo sapiens (Human) OX=9606 GN=C3 PE=1 SV=2 - [CO3_HUMAN]	187	6.4	0	0	0	0.0042	2	1	1	1	1663	False		1			1			0.0042			37.03		1	OK
184	117	Q8N2H3	Pyridine nucleotide-disulfide oxidoreductase domain-containing protein 2 OS=Homo sapiens (Human) OX=9606 GN=PYROXD2 PE=1 SV=2 - [PYRD2_HUMAN]	63	6.95	0	0	0	0.012	1	1	1	1	581	True		1			1			0.012			38.72		1	Master
185	119	P78363	Retinal-specific phospholipid-transporting ATPase ABCA4 OS=Homo sapiens (Human) OX=9606 GN=ABCA4 PE=1 SV=3 - [ABCA4_HUMAN]	255.8	6.29	0	0	0	0.0031	1	1	1	1	2273	True		1			1			0.0031			26.93		1	Master
186	158	P04070	Vitamin K-dependent protein C OS=Homo sapiens (Human) OX=9606 GN=PROC PE=1 SV=1 - [PROC_HUMAN]	52	6.28	0	0	0	0.026	1	1	1	1	461	True		1			1			0.026			52.48		1	Master
187	165	Q03692	Collagen alpha-1(X) chain OS=Homo sapiens (Human) OX=9606 GN=COL10A1 PE=1 SV=2 - [COAA1_HUMAN]	66.1	9.67	0	0	0	0.0221	1	1	1	2	680	True		1			2			0.0221			33.1		1	Master
188	182	SEQF1933_02065	Glyceraldehyde-3-phosphate dehydrogenase_Olsenella profusa	36.8	6.32	0	0	0	0.0352	2	1	1	1	341	True			1			1			0.0352			74.24	1	Master
188	182	SEQF2455_00661	Glyceraldehyde-3-phosphate dehydrogenase_Atopobium sp. HMT 810	36.7	5.4	0	0	0	0.0352	2	1	1	1	341	False			1			1			0.0352			74.24	1	OK

## Sheet: CA10_1
Prot Group		Accession	Description	MW [kDa]	calc. pI	Area	Area (%)	ppm	Sum(Coverage)	Sum(# Proteins)	Sum(# Peptides)	Sum(# Unique Peptides)	Sum(# PSMs)	# AAs	Is Master Protein	# Peptides A3	# Peptides A5	# Peptides A7	# PSM A3	# PSM A5	# PSM A7	Coverage A3	Coverage A5	Coverage A7	Score A3	Score A5	Score A7	Group #Peptides	Is Prot OK?
1	78	P02452	Collagen alpha-1(I) chain OS=Homo sapiens (Human) OX=9606 GN=COL1A1 PE=1 SV=5 - [CO1A1_HUMAN]	138.9	5.8	1434000000	28.7166	287166	0.5143	1	53	52	374	1464	True		53			374			0.5143			10761.5		53	Master
2	64	P08123	Collagen alpha-2(I) chain OS=Homo sapiens (Human) OX=9606 GN=COL1A2 PE=1 SV=7 - [CO1A2_HUMAN]	129.2	8.95	924400000	18.5116	185116	0.5329	1	54	54	218	1366	True		54			218			0.5329			6153.16		54	Master
3	123	Q9NZW4	Dentin sialophosphoprotein OS=Homo sapiens (Human) OX=9606 GN=DSPP PE=1 SV=2 - [DSPP_HUMAN]	131.1	3.87	443600000	8.88331	88833.1	0.1115	1	12	12	65	1301	True		12			65			0.1115			1798.32		12	Master
4	75	P02765	Alpha-2-HS-glycoprotein OS=Homo sapiens (Human) OX=9606 GN=AHSG PE=1 SV=2 - [FETUA_HUMAN]	39.3	5.72	306700000	6.14182	61418.2	0.3161	1	9	9	25	367	True		9			25			0.3161			636.65		9	Master
5	137	P10451	Osteopontin OS=Homo sapiens (Human) OX=9606 GN=SPP1 PE=1 SV=1 - [OSTP_HUMAN]	35.4	4.58	205400000	4.11324	41132.4	0.1338	1	3	3	22	314	True		3			22			0.1338			823.49		3	Master
6	118	P00734	Prothrombin OS=Homo sapiens (Human) OX=9606 GN=F2 PE=1 SV=2 - [THRB_HUMAN]	70	5.9	185000000	3.70472	37047.2	0.2106	1	11	11	45	622	True		11			45			0.2106			1681.06		11	Master
7	128	P02458	Collagen alpha-1(II) chain OS=Homo sapiens (Human) OX=9606 GN=COL2A1 PE=1 SV=3 - [CO2A1_HUMAN]	141.7	6.92	138900000	2.78154	27815.4	0.0215	1	2	1	14	1487	True		2			14			0.0215			450.6		2	Master
8	65	P08493	Matrix Gla protein OS=Homo sapiens (Human) OX=9606 GN=MGP PE=1 SV=2 - [MGP_HUMAN]	12.3	9.67	104300000	2.08866	20886.6	0.2427	1	3	3	42	103	True		3			42			0.2427			1047.65		3	Master
9	121	Q13316	Dentin matrix acidic phosphoprotein 1 OS=Homo sapiens (Human) OX=9606 GN=DMP1 PE=1 SV=2 - [DMP1_HUMAN]	55.7	4.15	66390000	1.32949	13294.9	0.0682	1	4	4	15	513	True		4			15			0.0682			351.78		4	Master
10	55	P02763	Alpha-1-acid glycoprotein 1 OS=Homo sapiens (Human) OX=9606 GN=ORM1 PE=1 SV=1 - [A1AG1_HUMAN]	23.5	5.02	61100000	1.22356	12235.6	0.2537	1	5	5	10	201	True		5			10			0.2537			293.99		5	Master
11	3	Q9NSB2	Keratin, type II cuticular Hb4 OS=Homo sapiens (Human) OX=9606 GN=KRT84 PE=2 SV=2 - [KRT84_HUMAN]	64.8	7.56	60050000	1.20253	12025.3	0.0433	1	3	2	4	600	True		3			4			0.0433			51.85		3	Master
12	46	P61626	Lysozyme C OS=Homo sapiens (Human) OX=9606 GN=LYZ PE=1 SV=1 - [LYSC_HUMAN]	16.5	9.16	56360000	1.12864	11286.4	0.0811	1	1	1	3	148	True		1			3			0.0811			117.84		1	Master
13	124	Q9NP70	Ameloblastin OS=Homo sapiens (Human) OX=9606 GN=AMBN PE=1 SV=1 - [AMBN_HUMAN]	48.3	4.92	55060000	1.1026	11026	0.0358	1	2	2	8	447	True		2			8			0.0358			280.34		2	Master
14	83	P05089	Arginase-1 OS=Homo sapiens (Human) OX=9606 GN=ARG1 PE=1 SV=2 - [ARGI1_HUMAN]	34.7	7.21	49250000	0.986255	9862.55	0.0342	1	1	1	2	322	True		1			2			0.0342			53.15		1	Master
15	49	Q5T750	Skin-specific protein 32 OS=Homo sapiens (Human) OX=9606 GN=XP32 PE=1 SV=1 - [XP32_HUMAN]	26.2	7.97	40710000	0.815238	8152.38	0.032	1	1	1	2	250	True		1			2			0.032			67.43		1	Master
16	56	P12273	Prolactin-inducible protein OS=Homo sapiens (Human) OX=9606 GN=PIP PE=1 SV=1 - [PIP_HUMAN]	16.6	8.05	37730000	0.755562	7555.62	0.1575	1	2	2	3	146	True		2			3			0.1575			109.33		2	Master
17	127	P00742	Coagulation factor X OS=Homo sapiens (Human) OX=9606 GN=F10 PE=1 SV=2 - [FA10_HUMAN]	54.7	5.94	32820000	0.657237	6572.37	0.084	1	4	4	6	488	True		4			6			0.084			142.65		4	Master
18	108	Q99983	Osteomodulin OS=Homo sapiens (Human) OX=9606 GN=OMD PE=1 SV=1 - [OMD_HUMAN]	49.5	5.59	31970000	0.640215	6402.15	0.0428	1	2	2	5	421	True		2			5			0.0428			181.7		2	Master
19	104	P05067	Amyloid-beta precursor protein OS=Homo sapiens (Human) OX=9606 GN=APP PE=1 SV=3 - [A4_HUMAN]	86.9	4.82	31350000	0.627799	6277.99	0.0169	1	1	1	2	770	True		1			2			0.0169			116.66		1	Master
20	38	P06454	Prothymosin alpha OS=Homo sapiens (Human) OX=9606 GN=PTMA PE=1 SV=2 - [PTMA_HUMAN]	12.2	3.78	27820000	0.557109	5571.09	0.2252	1	4	4	9	111	True		4			9			0.2252			392.47		4	Master
21	58	P25311	Zinc-alpha-2-glycoprotein OS=Homo sapiens (Human) OX=9606 GN=AZGP1 PE=1 SV=2 - [ZA2G_HUMAN]	34.2	6.05	26610000	0.532878	5328.78	0.0973	1	3	3	3	298	True		3			3			0.0973			91.78		3	Master
22	69	P81605	Dermcidin OS=Homo sapiens (Human) OX=9606 GN=DCD PE=1 SV=2 - [DCD_HUMAN]	11.3	6.54	26500000	0.530676	5306.76	0.2273	1	3	3	3	110	True		3			3			0.2273			87.6		3	Master
23	146	P21815	Bone sialoprotein 2 OS=Homo sapiens (Human) OX=9606 GN=IBSP PE=1 SV=4 - [SIAL_HUMAN]	35.1	4.18	24250000	0.485618	4856.18	0.0347	1	1	1	1	317	True		1			1			0.0347			45.82		1	Master
24	129	P21810	Biglycan OS=Homo sapiens (Human) OX=9606 GN=BGN PE=1 SV=2 - [PGS1_HUMAN]	41.6	7.52	23970000	0.480011	4800.11	0.0516	1	2	2	5	368	True		2			5			0.0516			148.88		2	Master
25	79	P02461	Collagen alpha-1(III) chain OS=Homo sapiens (Human) OX=9606 GN=COL3A1 PE=1 SV=4 - [CO3A1_HUMAN]	138.5	6.61	23770000	0.476006	4760.06	0.1371	1	14	14	24	1466	True		14			24			0.1371			419.88		14	Master
26	94	P22531	Small proline-rich protein 2E OS=Homo sapiens (Human) OX=9606 GN=SPRR2E PE=2 SV=2 - [SPR2E_HUMAN]	7.8	8.31	19780000	0.396104	3961.04	0.25	6	1	1	2	72	True		1			2			0.25			83.11		1	Master
26	94	P35326	Small proline-rich protein 2A OS=Homo sapiens (Human) OX=9606 GN=SPRR2A PE=1 SV=1 - [SPR2A_HUMAN]	8	8.43	19780000	0.396104	3961.04	0.25	6	1	1	2	72	False		1			2			0.25			83.11		1	OK
26	94	P35325	Small proline-rich protein 2B OS=Homo sapiens (Human) OX=9606 GN=SPRR2B PE=2 SV=1 - [SPR2B_HUMAN]	8	8.43	19780000	0.396104	3961.04	0.25	6	1	1	2	72	False		1			2			0.25			83.11		1	OK
26	94	P22532	Small proline-rich protein 2D OS=Homo sapiens (Human) OX=9606 GN=SPRR2D PE=2 SV=2 - [SPR2D_HUMAN]	7.9	8.37	19780000	0.396104	3961.04	0.125	6	1	1	2	72	False		1			2			0.125			83.11		1	OK
26	94	Q96RM1	Small proline-rich protein 2F OS=Homo sapiens (Human) OX=9606 GN=SPRR2F PE=3 SV=1 - [SPR2F_HUMAN]	7.8	8.31	19780000	0.396104	3961.04	0.125	6	1	1	2	72	False		1			2			0.125			83.11		1	OK
26	94	Q9BYE4	Small proline-rich protein 2G OS=Homo sapiens (Human) OX=9606 GN=SPRR2G PE=3 SV=1 - [SPR2G_HUMAN]	8.2	7.96	19780000	0.396104	3961.04	0.1233	6	1	1	2	73	False		1			2			0.1233			83.11		1	OK
27	59	Q86YZ3	Hornerin OS=Homo sapiens (Human) OX=9606 GN=HRNR PE=1 SV=2 - [HORN_HUMAN]	282.2	10.04	19700000	0.394502	3945.02	0.0456	1	4	4	5	2850	True		4			5			0.0456			190.38		4	Master
28	109	P04004	Vitronectin OS=Homo sapiens (Human) OX=9606 GN=VTN PE=1 SV=1 - [VTNC_HUMAN]	54.3	5.8	19000000	0.380484	3804.84	0.1213	1	7	7	12	478	True		7			12			0.1213			264.34		7	Master
29	15	P60709	Actin, cytoplasmic 1 OS=Homo sapiens (Human) OX=9606 GN=ACTB PE=1 SV=1 - [ACTB_HUMAN]	41.7	5.48	17790000	0.356253	3562.53	0.0533	2	2	2	2	375	True		2			2			0.0533			62.42		2	Master
29	15	P63261	Actin, cytoplasmic 2 OS=Homo sapiens (Human) OX=9606 GN=ACTG1 PE=1 SV=1 - [ACTG_HUMAN]	41.8	5.48	17790000	0.356253	3562.53	0.0533	2	2	2	2	375	False		2			2			0.0533			62.42		2	OK
30	84	Q9NZT1	Calmodulin-like protein 5 OS=Homo sapiens (Human) OX=9606 GN=CALML5 PE=1 SV=2 - [CALL5_HUMAN]	15.9	4.44	17560000	0.351648	3516.48	0.1096	1	2	2	2	146	True		2			2			0.1096			50.28		2	Master
31	16	P0CG48	Polyubiquitin-C OS=Homo sapiens (Human) OX=9606 GN=UBC PE=1 SV=3 - [UBC_HUMAN]	77	7.66	15950000	0.319407	3194.07	0.4467	4	3	3	4	685	True		3			4			0.4467			104.25		3	Master
31	16	P62987	Ubiquitin-60S ribosomal protein L40 OS=Homo sapiens (Human) OX=9606 GN=UBA52 PE=1 SV=2 - [RL40_HUMAN]	14.7	9.83	15950000	0.319407	3194.07	0.2656	4	3	3	4	128	False		3			4			0.2656			104.25		3	OK
31	16	P62979	Ubiquitin-40S ribosomal protein S27a OS=Homo sapiens (Human) OX=9606 GN=RPS27A PE=1 SV=2 - [RS27A_HUMAN]	18	9.64	15950000	0.319407	3194.07	0.2179	4	3	3	4	156	False		3			4			0.2179			104.25		3	OK
31	16	P0CG47	Polyubiquitin-B OS=Homo sapiens (Human) OX=9606 GN=UBB PE=1 SV=1 - [UBB_HUMAN]	25.7	7.43	15950000	0.319407	3194.07	0.4454	4	3	3	4	229	False		3			4			0.4454			104.25		3	OK
32	53	P59665	Neutrophil defensin 1 OS=Homo sapiens (Human) OX=9606 GN=DEFA1 PE=1 SV=1 - [DEF1_HUMAN]	10.2	6.99	14890000	0.29818	2981.8	0.1915	2	2	2	2	94	True		2			2			0.1915			67.62		2	Master
32	53	P59666	Neutrophil defensin 3 OS=Homo sapiens (Human) OX=9606 GN=DEFA3 PE=1 SV=1 - [DEF3_HUMAN]	10.2	5.99	14890000	0.29818	2981.8	0.1915	2	2	2	2	94	False		2			2			0.1915			67.62		2	OK
33	24	P14625	Endoplasmin OS=Homo sapiens (Human) OX=9606 GN=HSP90B1 PE=1 SV=1 - [ENPL_HUMAN]	92.4	4.84	14770000	0.295777	2957.77	0.0224	1	2	2	4	803	True		2			4			0.0224			116.82		2	Master
34	35	P32119	Peroxiredoxin-2 OS=Homo sapiens (Human) OX=9606 GN=PRDX2 PE=1 SV=5 - [PRDX2_HUMAN]	21.9	5.97	13590000	0.272146	2721.46	0.0909	1	2	1	3	198	True		2			3			0.0909			72.93		2	Master
35	136	P24593	Insulin-like growth factor-binding protein 5 OS=Homo sapiens (Human) OX=9606 GN=IGFBP5 PE=1 SV=1 - [IBP5_HUMAN]	30.6	8.21	13560000	0.271546	2715.46	0.1471	1	2	2	8	272	True		2			8			0.1471			166.65		2	Master
36	134	P01042	Kininogen-1 OS=Homo sapiens (Human) OX=9606 GN=KNG1 PE=1 SV=2 - [KNG1_HUMAN]	71.9	6.81	12360000	0.247515	2475.15	0.0373	1	2	2	2	644	True		2			2			0.0373			79.94		2	Master
37	21	P16403	Histone H1.2 OS=Homo sapiens (Human) OX=9606 GN=H1-2 PE=1 SV=2 - [H12_HUMAN]	21.4	10.93	12180000	0.24391	2439.1	0.1549	3	4	4	4	213	True		4			4			0.1549			128.17		4	Master
37	21	P10412	Histone H1.4 OS=Homo sapiens (Human) OX=9606 GN=H1-4 PE=1 SV=2 - [H14_HUMAN]	21.9	11.03	12180000	0.24391	2439.1	0.1507	3	4	4	4	219	False		4			4			0.1507			128.17		4	OK
37	21	P16402	Histone H1.3 OS=Homo sapiens (Human) OX=9606 GN=H1-3 PE=1 SV=2 - [H13_HUMAN]	22.3	11.02	12180000	0.24391	2439.1	0.1493	3	4	4	4	221	False		4			4			0.1493			128.17		4	OK
38	10	P07355	Annexin A2 OS=Homo sapiens (Human) OX=9606 GN=ANXA2 PE=1 SV=2 - [ANXA2_HUMAN]	38.6	7.75	11990000	0.240106	2401.06	0.118	1	4	4	5	339	True		4			5			0.118			155.52		4	Master
39	30	P69905	Hemoglobin subunit alpha OS=Homo sapiens (Human) OX=9606 GN=HBA2 PE=1 SV=2 - [HBA_HUMAN]	15.2	8.68	10920000	0.218678	2186.78	0.2676	1	4	4	4	142	True		4			4			0.2676			85.49		4	Master
40	37	P10599	Thioredoxin OS=Homo sapiens (Human) OX=9606 GN=TXN PE=1 SV=3 - [THIO_HUMAN]	11.7	4.92	10670000	0.213672	2136.72	0.2095	1	2	2	2	105	True		2			2			0.2095			64.18		2	Master
41	114	O00461	Golgi integral membrane protein 4 OS=Homo sapiens (Human) OX=9606 GN=GOLIM4 PE=1 SV=1 - [GOLI4_HUMAN]	81.8	4.77	10640000	0.213071	2130.71	0.0144	1	1	1	1	696	True		1			1			0.0144			53.41		1	Master
42	11	P04406	Glyceraldehyde-3-phosphate dehydrogenase OS=Homo sapiens (Human) OX=9606 GN=GAPDH PE=1 SV=3 - [G3P_HUMAN]	36	8.46	9831000	0.196871	1968.71	0.0418	1	1	1	1	335	True		1			1			0.0418			92.06		1	Master
43	66	Q08188	Protein-glutamine gamma-glutamyltransferase E OS=Homo sapiens (Human) OX=9606 GN=TGM3 PE=1 SV=4 - [TGM3_HUMAN]	76.6	5.86	9472000	0.189681	1896.81	0.0938	1	6	6	6	693	True		6			6			0.0938			138.51		6	Master
44	22	P0C0S5	Histone H2A.Z OS=Homo sapiens (Human) OX=9606 GN=H2AZ1 PE=1 SV=2 - [H2AZ_HUMAN]	13.5	10.58	8896000	0.178147	1781.47	0.0703	15	1	1	1	128	True		1			1			0.0703			39.94		1	Master
44	22	P04908	Histone H2A type 1-B/E OS=Homo sapiens (Human) OX=9606 GN=H2AC4 PE=1 SV=2 - [H2A1B_HUMAN]	14.1	11.05	8896000	0.178147	1781.47	0.0692	15	1	1	1	130	False		1			1			0.0692			39.94		1	OK
44	22	Q93077	Histone H2A type 1-C OS=Homo sapiens (Human) OX=9606 GN=HIST1H2AC PE=1 SV=3 - [H2A1C_HUMAN]	14.1	11.05	8896000	0.178147	1781.47	0.0692	15	1	1	1	130	False		1			1			0.0692			39.94		1	OK
44	22	P20671	Histone H2A type 1-D OS=Homo sapiens (Human) OX=9606 GN=H2AC7 PE=1 SV=2 - [H2A1D_HUMAN]	14.1	10.9	8896000	0.178147	1781.47	0.0692	15	1	1	1	130	False		1			1			0.0692			39.94		1	OK
44	22	Q96KK5	Histone H2A type 1-H OS=Homo sapiens (Human) OX=9606 GN=HIST1H2AH PE=1 SV=3 - [H2A1H_HUMAN]	13.9	10.89	8896000	0.178147	1781.47	0.0703	15	1	1	1	128	False		1			1			0.0703			39.94		1	OK
44	22	Q99878	Histone H2A type 1-J OS=Homo sapiens (Human) OX=9606 GN=H2AC14 PE=1 SV=3 - [H2A1J_HUMAN]	13.9	10.89	8896000	0.178147	1781.47	0.0703	15	1	1	1	128	False		1			1			0.0703			39.94		1	OK
44	22	P0C0S8	Histone H2A type 1 OS=Homo sapiens (Human) OX=9606 GN=H2AC13 PE=1 SV=2 - [H2A1_HUMAN]	14.1	10.9	8896000	0.178147	1781.47	0.0692	15	1	1	1	130	False		1			1			0.0692			39.94		1	OK
44	22	Q6FI13	Histone H2A type 2-A OS=Homo sapiens (Human) OX=9606 GN=HIST2H2AA3 PE=1 SV=3 - [H2A2A_HUMAN]	14.1	10.9	8896000	0.178147	1781.47	0.0692	15	1	1	1	130	False		1			1			0.0692			39.94		1	OK
44	22	Q16777	Histone H2A type 2-C OS=Homo sapiens (Human) OX=9606 GN=HIST2H2AC PE=1 SV=4 - [H2A2C_HUMAN]	14	10.9	8896000	0.178147	1781.47	0.0698	15	1	1	1	129	False		1			1			0.0698			39.94		1	OK
44	22	Q7L7L0	Histone H2A type 3 OS=Homo sapiens (Human) OX=9606 GN=HIST3H2A PE=1 SV=3 - [H2A3_HUMAN]	14.1	11.05	8896000	0.178147	1781.47	0.0692	15	1	1	1	130	False		1			1			0.0692			39.94		1	OK
44	22	Q9BTM1	Histone H2A.J OS=Homo sapiens (Human) OX=9606 GN=H2AFJ PE=1 SV=1 - [H2AJ_HUMAN]	14	10.9	8896000	0.178147	1781.47	0.0698	15	1	1	1	129	False		1			1			0.0698			39.94		1	OK
44	22	Q8IUE6	Histone H2A type 2-B OS=Homo sapiens (Human) OX=9606 GN=HIST2H2AB PE=1 SV=3 - [H2A2B_HUMAN]	14	10.89	8896000	0.178147	1781.47	0.0692	15	1	1	1	130	False		1			1			0.0692			39.94		1	OK
44	22	P16104	Histone H2AX OS=Homo sapiens (Human) OX=9606 GN=H2AFX PE=1 SV=2 - [H2AX_HUMAN]	15.1	10.74	8896000	0.178147	1781.47	0.0629	15	1	1	1	143	False		1			1			0.0629			39.94		1	OK
44	22	Q71UI9	Histone H2A.V OS=Homo sapiens (Human) OX=9606 GN=H2AFV PE=1 SV=3 - [H2AV_HUMAN]	13.5	10.58	8896000	0.178147	1781.47	0.0703	15	1	1	1	128	False		1			1			0.0703			39.94		1	OK
44	22	Q96QV6	Histone H2A type 1-A OS=Homo sapiens (Human) OX=9606 GN=HIST1H2AA PE=1 SV=3 - [H2A1A_HUMAN]	14.2	10.86	8896000	0.178147	1781.47	0.0687	15	1	1	1	131	False		1			1			0.0687			39.94		1	OK
45	8	P62805	Histone H4 OS=Homo sapiens (Human) OX=9606 GN=H4C5 PE=1 SV=2 - [H4_HUMAN]	11.4	11.36	8649000	0.1732	1732	0.0971	1	1	1	2	103	True		1			2			0.0971			45.31		1	Master
46	103	P20962	Parathymosin OS=Homo sapiens (Human) OX=9606 GN=PTMS PE=1 SV=2 - [PTMS_HUMAN]	11.5	4.16	8499000	0.170197	1701.97	0.1078	1	1	1	1	102	True		1			1			0.1078			52.43		1	Master
47	85	P31944	Caspase-14 OS=Homo sapiens (Human) OX=9606 GN=CASP14 PE=1 SV=2 - [CASPE_HUMAN]	27.7	5.58	7948000	0.159163	1591.63	0.2231	1	5	5	6	242	True		5			6			0.2231			167.5		5	Master
48	122	P05997	Collagen alpha-2(V) chain OS=Homo sapiens (Human) OX=9606 GN=COL5A2 PE=1 SV=3 - [CO5A2_HUMAN]	144.8	6.46	7481000	0.149811	1498.11	0.052	1	5	5	8	1499	True		5			8			0.052			142.22		5	Master
49	1	Q15323	Keratin, type I cuticular Ha1 OS=Homo sapiens (Human) OX=9606 GN=KRT31 PE=1 SV=3 - [K1H1_HUMAN]	47.2	4.88	7301000	0.146206	1462.06	0.1058	1	4	1	4	416	True		4			4			0.1058			96.26		4	Master
50	2	Q14525	Keratin, type I cuticular Ha3-II OS=Homo sapiens (Human) OX=9606 GN=KRT33B PE=1 SV=3 - [KT33B_HUMAN]	46.2	4.84	7301000	0.146206	1462.06	0.0941	1	4	1	4	404	True		4			4			0.0941			97.74		4	Master
51	74	P20908	Collagen alpha-1(V) chain OS=Homo sapiens (Human) OX=9606 GN=COL5A1 PE=1 SV=3 - [CO5A1_HUMAN]	183.4	5.06	7242000	0.145025	1450.25	0.0103	1	1	1	1	1838	True		1			1			0.0103			27.37		1	Master
52	54	P0DOY2	Immunoglobulin lambda constant 2 OS=Homo sapiens (Human) OX=9606 GN=IGLC2 PE=1 SV=1 - [IGLC2_HUMAN]	11.3	7.24	7022000	0.140619	1406.19	0.0943	2	1	1	1	106	True		1			1			0.0943			60.17		1	Master
52	54	P0DOY3	Immunoglobulin lambda constant 3 OS=Homo sapiens (Human) OX=9606 GN=IGLC3 PE=1 SV=1 - [IGLC3_HUMAN]	11.3	7.24	7022000	0.140619	1406.19	0.0943	2	1	1	1	106	False		1			1			0.0943			60.17		1	OK
53	119	Q15113	Procollagen C-endopeptidase enhancer 1 OS=Homo sapiens (Human) OX=9606 GN=PCOLCE PE=1 SV=2 - [PCOC1_HUMAN]	47.9	7.43	6980000	0.139778	1397.78	0.1047	1	3	3	3	449	True		3			3			0.1047			70.77		3	Master
54	80	P47929	Galectin-7 OS=Homo sapiens (Human) OX=9606 GN=LGALS7B PE=1 SV=2 - [LEG7_HUMAN]	15.1	7.62	6650000	0.13317	1331.7	0.1838	1	2	2	4	136	True		2			4			0.1838			140.76		2	Master
55	31	Q06830	Peroxiredoxin-1 OS=Homo sapiens (Human) OX=9606 GN=PRDX1 PE=1 SV=1 - [PRDX1_HUMAN]	22.1	8.13	6343000	0.127022	1270.22	0.1457	1	3	2	4	199	True		3			4			0.1457			93.89		3	Master
56	107	P01344	Insulin-like growth factor II OS=Homo sapiens (Human) OX=9606 GN=IGF2 PE=1 SV=1 - [IGF2_HUMAN]	20.1	9.32	6105000	0.122256	1222.56	0.1389	1	2	2	2	180	True		2			2			0.1389			61.09		2	Master
57	81	P07339	Cathepsin D OS=Homo sapiens (Human) OX=9606 GN=CTSD PE=1 SV=1 - [CATD_HUMAN]	44.5	6.54	5699000	0.114125	1141.25	0.0194	1	1	1	1	412	True		1			1			0.0194			47.73		1	Master
58	36	P68871	Hemoglobin subunit beta OS=Homo sapiens (Human) OX=9606 GN=HBB PE=1 SV=2 - [HBB_HUMAN]	16	7.28	5660000	0.113344	1133.44	0.1701	1	2	2	2	147	True		2			2			0.1701			81.93		2	Master
59	61	Q8WVV4	Protein POF1B OS=Homo sapiens (Human) OX=9606 GN=POF1B PE=1 SV=3 - [POF1B_HUMAN]	68	6.32	5654000	0.113224	1132.24	0.017	1	1	1	1	589	True		1			1			0.017			53.95		1	Master
60	99	P31151	Protein S100-A7 OS=Homo sapiens (Human) OX=9606 GN=S100A7 PE=1 SV=4 - [S10A7_HUMAN]	11.5	6.77	5421000	0.108558	1085.58	0.1089	1	1	1	1	101	True		1			1			0.1089			57.22		1	Master
61	105	P11362	Fibroblast growth factor receptor 1 OS=Homo sapiens (Human) OX=9606 GN=FGFR1 PE=1 SV=3 - [FGFR1_HUMAN]	91.8	6.21	5373000	0.107597	1075.97	0.0292	1	2	2	3	822	True		2			3			0.0292			64.22		2	Master
62	12	Q9BQE3	Tubulin alpha-1C chain OS=Homo sapiens (Human) OX=9606 GN=TUBA1C PE=1 SV=1 - [TBA1C_HUMAN]	49.9	5.1	5226000	0.104653	1046.53	0.02	3	1	1	1	449	True		1			1			0.02			48.74		1	Master
62	12	Q71U36	Tubulin alpha-1A chain OS=Homo sapiens (Human) OX=9606 GN=TUBA1A PE=1 SV=1 - [TBA1A_HUMAN]	50.1	5.06	5226000	0.104653	1046.53	0.02	3	1	1	1	451	False		1			1			0.02			48.74		1	OK
62	12	P68363	Tubulin alpha-1B chain OS=Homo sapiens (Human) OX=9606 GN=TUBA1B PE=1 SV=1 - [TBA1B_HUMAN]	50.1	5.06	5226000	0.104653	1046.53	0.02	3	1	1	1	451	False		1			1			0.02			48.74		1	OK
63	98	A6NCN2	Putative keratin-87 protein OS=Homo sapiens (Human) OX=9606 GN=KRT87P PE=5 SV=4 - [KR87P_HUMAN]	29.1	5.8	5165000	0.103432	1034.32	0.0275	4	1	1	1	255	True		1			1			0.0275			29.27		1	Master
63	98	P78385	Keratin, type II cuticular Hb3 OS=Homo sapiens (Human) OX=9606 GN=KRT83 PE=1 SV=2 - [KRT83_HUMAN]	54.2	5.64	5165000	0.103432	1034.32	0.0142	4	1	1	1	493	False		1			1			0.0142			29.27		1	OK
63	98	P78386	Keratin, type II cuticular Hb5 OS=Homo sapiens (Human) OX=9606 GN=KRT85 PE=1 SV=1 - [KRT85_HUMAN]	55.8	6.55	5165000	0.103432	1034.32	0.0138	4	1	1	1	507	False		1			1			0.0138			29.27		1	OK
63	98	O43790	Keratin, type II cuticular Hb6 OS=Homo sapiens (Human) OX=9606 GN=KRT86 PE=1 SV=1 - [KRT86_HUMAN]	53.5	5.66	5165000	0.103432	1034.32	0.0144	4	1	1	1	486	False		1			1			0.0144			29.27		1	OK
64	115	P07305	Histone H1.0 OS=Homo sapiens (Human) OX=9606 GN=H1-0 PE=1 SV=3 - [H10_HUMAN]	20.9	10.84	4942000	0.098966	989.66	0.0515	1	1	1	1	194	True		1			1			0.0515			30.67		1	Master
65	87	Q6ZVX7	F-box only protein 50 OS=Homo sapiens (Human) OX=9606 GN=NCCRP1 PE=1 SV=1 - [FBX50_HUMAN]	30.8	6.62	4789000	0.0959021	959.021	0.0436	1	2	2	2	275	True		2			2			0.0436			92.9		2	Master
66	113	P05060	Secretogranin-1 OS=Homo sapiens (Human) OX=9606 GN=CHGB PE=1 SV=2 - [SCG1_HUMAN]	78.2	5.07	4473000	0.089574	895.74	0.0428	1	2	2	2	677	True		2			2			0.0428			51.01		2	Master
67	13	O60814	Histone H2B type 1-K OS=Homo sapiens (Human) OX=9606 GN=H2BC12 PE=1 SV=3 - [H2B1K_HUMAN]	13.9	10.32	4340000	0.0869106	869.106	0.2063	14	2	2	2	126	True		2			2			0.2063			66.87		2	Master
67	13	Q99880	Histone H2B type 1-L OS=Homo sapiens (Human) OX=9606 GN=H2BC13 PE=1 SV=3 - [H2B1L_HUMAN]	13.9	10.32	4340000	0.0869106	869.106	0.2063	14	2	2	2	126	False		2			2			0.2063			66.87		2	OK
67	13	P57053	Histone H2B type F-S OS=Homo sapiens (Human) OX=9606 GN=H2BFS PE=1 SV=2 - [H2BFS_HUMAN]	13.9	10.37	4340000	0.0869106	869.106	0.2063	14	2	2	2	126	False		2			2			0.2063			66.87		2	OK
67	13	P33778	Histone H2B type 1-B OS=Homo sapiens (Human) OX=9606 GN=HIST1H2BB PE=1 SV=2 - [H2B1B_HUMAN]	13.9	10.32	4340000	0.0869106	869.106	0.2063	14	2	2	2	126	False		2			2			0.2063			66.87		2	OK
67	13	P62807	Histone H2B type 1-C/E/F/G/I OS=Homo sapiens (Human) OX=9606 GN=H2BC8 PE=1 SV=4 - [H2B1C_HUMAN]	13.9	10.32	4340000	0.0869106	869.106	0.2063	14	2	2	2	126	False		2			2			0.2063			66.87		2	OK
67	13	P58876	Histone H2B type 1-D OS=Homo sapiens (Human) OX=9606 GN=HIST1H2BD PE=1 SV=2 - [H2B1D_HUMAN]	13.9	10.32	4340000	0.0869106	869.106	0.2063	14	2	2	2	126	False		2			2			0.2063			66.87		2	OK
67	13	Q93079	Histone H2B type 1-H OS=Homo sapiens (Human) OX=9606 GN=HIST1H2BH PE=1 SV=3 - [H2B1H_HUMAN]	13.9	10.32	4340000	0.0869106	869.106	0.2063	14	2	2	2	126	False		2			2			0.2063			66.87		2	OK
67	13	P06899	Histone H2B type 1-J OS=Homo sapiens (Human) OX=9606 GN=H2BC11 PE=1 SV=3 - [H2B1J_HUMAN]	13.9	10.32	4340000	0.0869106	869.106	0.2063	14	2	2	2	126	False		2			2			0.2063			66.87		2	OK
67	13	Q99879	Histone H2B type 1-M OS=Homo sapiens (Human) OX=9606 GN=H2BC14 PE=1 SV=3 - [H2B1M_HUMAN]	14	10.32	4340000	0.0869106	869.106	0.2063	14	2	2	2	126	False		2			2			0.2063			66.87		2	OK
67	13	Q99877	Histone H2B type 1-N OS=Homo sapiens (Human) OX=9606 GN=H2BC15 PE=1 SV=3 - [H2B1N_HUMAN]	13.9	10.32	4340000	0.0869106	869.106	0.2063	14	2	2	2	126	False		2			2			0.2063			66.87		2	OK
67	13	P23527	Histone H2B type 1-O OS=Homo sapiens (Human) OX=9606 GN=HIST1H2BO PE=1 SV=3 - [H2B1O_HUMAN]	13.9	10.32	4340000	0.0869106	869.106	0.2063	14	2	2	2	126	False		2			2			0.2063			66.87		2	OK
67	13	Q5QNW6	Histone H2B type 2-F OS=Homo sapiens (Human) OX=9606 GN=HIST2H2BF PE=1 SV=3 - [H2B2F_HUMAN]	13.9	10.32	4340000	0.0869106	869.106	0.2063	14	2	2	2	126	False		2			2			0.2063			66.87		2	OK
67	13	Q16778	Histone H2B type 2-E OS=Homo sapiens (Human) OX=9606 GN=HIST2H2BE PE=1 SV=3 - [H2B2E_HUMAN]	13.9	10.32	4340000	0.0869106	869.106	0.2063	14	2	2	2	126	False		2			2			0.2063			66.87		2	OK
67	13	Q8N257	Histone H2B type 3-B OS=Homo sapiens (Human) OX=9606 GN=HIST3H2BB PE=1 SV=3 - [H2B3B_HUMAN]	13.9	10.32	4340000	0.0869106	869.106	0.2063	14	2	2	2	126	False		2			2			0.2063			66.87		2	OK
68	76	O94769	Extracellular matrix protein 2 OS=Homo sapiens (Human) OX=9606 GN=ECM2 PE=2 SV=1 - [ECM2_HUMAN]	79.7	5.41	4204000	0.0841872	841.872	0.0114	1	1	1	1	699	True		1			1			0.0114			29.6		1	Master
69	111	A0A140TA62	IF rod domain-containing protein OS=Homo sapiens (Human) OX=9606 GN=ENSG00000262748 PE=3 SV=2 - [A0A140TA62_HUMAN]	49.4	5.06	4179000	0.0836865	836.865	0.0528	2	2	1	2	436	True		2			2			0.0528			42.72		2	Master
69	111	O76011	Keratin, type I cuticular Ha4 OS=Homo sapiens (Human) OX=9606 GN=KRT34 PE=1 SV=2 - [KRT34_HUMAN]	49.4	5.06	4179000	0.0836865	836.865	0.0528	2	2	1	2	436	False		2			2			0.0528			42.72		2	OK
70	145	O15240	Neurosecretory protein VGF OS=Homo sapiens (Human) OX=9606 GN=VGF PE=1 SV=2 - [VGF_HUMAN]	67.2	4.78	4148000	0.0830657	830.657	0.0472	1	2	2	3	615	True		2			3			0.0472			67.63		2	Master
71	100	P29966	Myristoylated alanine-rich C-kinase substrate OS=Homo sapiens (Human) OX=9606 GN=MARCKS PE=1 SV=4 - [MARCS_HUMAN]	31.5	4.45	4073000	0.0815638	815.638	0.0542	1	1	1	1	332	True		1			1			0.0542			48.43		1	Master
72	48	P05109	Protein S100-A8 OS=Homo sapiens (Human) OX=9606 GN=S100A8 PE=1 SV=1 - [S10A8_HUMAN]	10.8	7.03	4031000	0.0807228	807.228	0.1935	1	2	2	2	93	True		2			2			0.1935			47.31		2	Master
73	96	P36955	Pigment epithelium-derived factor OS=Homo sapiens (Human) OX=9606 GN=SERPINF1 PE=1 SV=4 - [PEDF_HUMAN]	46.3	6.38	3948000	0.0790606	790.606	0.0598	1	2	2	4	418	True		2			4			0.0598			118.82		2	Master
74	132	P00740	Coagulation factor IX OS=Homo sapiens (Human) OX=9606 GN=F9 PE=1 SV=2 - [FA9_HUMAN]	51.7	5.47	3867000	0.0774386	774.386	0.0521	1	2	2	2	461	True		2			2			0.0521			51.94		2	Master
75	26	Q01469	Fatty acid-binding protein 5 OS=Homo sapiens (Human) OX=9606 GN=FABP5 PE=1 SV=3 - [FABP5_HUMAN]	15.2	7.01	3776000	0.0756163	756.163	0.1481	1	2	2	2	135	True		2			2			0.1481			63.45		2	Master
76	117	P02748	Complement component C9 OS=Homo sapiens (Human) OX=9606 GN=C9 PE=1 SV=2 - [CO9_HUMAN]	63.1	5.59	3705000	0.0741944	741.944	0.0161	1	1	1	1	559	True		1			1			0.0161			42.92		1	Master
77	143	P10645	Chromogranin-A OS=Homo sapiens (Human) OX=9606 GN=CHGA PE=1 SV=7 - [CMGA_HUMAN]	50.7	4.6	3699000	0.0740743	740.743	0.046	1	2	2	2	457	True		2			2			0.046			70.15		2	Master
78	9	P14618	Pyruvate kinase PKM OS=Homo sapiens (Human) OX=9606 GN=PKM PE=1 SV=4 - [KPYM_HUMAN]	57.9	7.84	3569000	0.071471	714.71	0.0847	1	4	4	4	531	True		4			4			0.0847			110.56		4	Master
79	44	P01009	Alpha-1-antitrypsin OS=Homo sapiens (Human) OX=9606 GN=SERPINA1 PE=1 SV=3 - [A1AT_HUMAN]	46.7	5.59	3478000	0.0696487	696.487	0.0861	1	3	3	3	418	True		3			3			0.0861			88.72		3	Master
80	77	Q6UWN5	Ly6/PLAUR domain-containing protein 5 OS=Homo sapiens (Human) OX=9606 GN=LYPD5 PE=1 SV=2 - [LYPD5_HUMAN]	26.9	7.24	3264000	0.0653632	653.632	0.0279	1	1	1	1	251	True		1			1			0.0279			38.25		1	Master
81	28	P07237	Protein disulfide-isomerase OS=Homo sapiens (Human) OX=9606 GN=P4HB PE=1 SV=3 - [PDIA1_HUMAN]	57.1	4.87	3210000	0.0642818	642.818	0.0177	1	1	1	2	508	True		1			2			0.0177			45.73		1	Master
82	4	P48741	Putative heat shock 70 kDa protein 7 OS=Homo sapiens (Human) OX=9606 GN=HSPA7 PE=5 SV=2 - [HSP77_HUMAN]	40.2	7.87	3208000	0.0642418	642.418	0.0354	6	1	1	1	367	True		1			1			0.0354			49.83		1	Master
82	4	P34931	Heat shock 70 kDa protein 1-like OS=Homo sapiens (Human) OX=9606 GN=HSPA1L PE=1 SV=2 - [HS71L_HUMAN]	70.3	6.02	3208000	0.0642418	642.418	0.0203	6	1	1	1	641	False		1			1			0.0203			49.83		1	OK
82	4	P17066	Heat shock 70 kDa protein 6 OS=Homo sapiens (Human) OX=9606 GN=HSPA6 PE=1 SV=2 - [HSP76_HUMAN]	71	6.14	3208000	0.0642418	642.418	0.0202	6	1	1	1	643	False		1			1			0.0202			49.83		1	OK
82	4	P54652	Heat shock-related 70 kDa protein 2 OS=Homo sapiens (Human) OX=9606 GN=HSPA2 PE=1 SV=1 - [HSP72_HUMAN]	70	5.74	3208000	0.0642418	642.418	0.0203	6	1	1	1	639	False		1			1			0.0203			49.83		1	OK
82	4	P11142	Heat shock cognate 71 kDa protein OS=Homo sapiens (Human) OX=9606 GN=HSPA8 PE=1 SV=1 - [HSP7C_HUMAN]	70.9	5.52	3208000	0.0642418	642.418	0.0201	6	1	1	1	646	False		1			1			0.0201			49.83		1	OK
82	4	P0DMV8	Heat shock 70 kDa protein 1A OS=Homo sapiens (Human) OX=9606 GN=HSPA1A PE=1 SV=1 - [HS71A_HUMAN]	70	5.66	3208000	0.0642418	642.418	0.0203	6	1	1	1	641	False		1			1			0.0203			49.83		1	OK
83	86	P04040	Catalase OS=Homo sapiens (Human) OX=9606 GN=CAT PE=1 SV=3 - [CATA_HUMAN]	59.7	7.39	3206000	0.0642017	642.017	0.0683	1	3	3	3	527	True		3			3			0.0683			177.02		3	Master
84	68	P04792	Heat shock protein beta-1 OS=Homo sapiens (Human) OX=9606 GN=HSPB1 PE=1 SV=2 - [HSPB1_HUMAN]	22.8	6.4	3157000	0.0632205	632.205	0.0488	1	1	1	1	205	True		1			1			0.0488			52.51		1	Master
85	14	P06733	Alpha-enolase OS=Homo sapiens (Human) OX=9606 GN=ENO1 PE=1 SV=2 - [ENOA_HUMAN]	47.1	7.39	3078000	0.0616385	616.385	0.0737	1	2	2	2	434	True		2			2			0.0737			53.78		2	Master
86	135	Q13103	Secreted phosphoprotein 24 OS=Homo sapiens (Human) OX=9606 GN=SPP2 PE=1 SV=1 - [SPP24_HUMAN]	24.3	8.32	2912000	0.0583142	583.142	0.0569	1	1	1	1	211	True		1			1			0.0569			36.58		1	Master
87	47	P58107	Epiplakin OS=Homo sapiens (Human) OX=9606 GN=EPPK1 PE=1 SV=3 - [EPIPL_HUMAN]	555.3	5.62	2887000	0.0578136	578.136	0.011	2	1	1	1	5088	True		1			1			0.011			30.86		1	Master
87	47	Q15149	Plectin OS=Homo sapiens (Human) OX=9606 GN=PLEC PE=1 SV=3 - [PLEC_HUMAN]	531.5	5.96	2887000	0.0578136	578.136	0.0017	2	1	1	1	4684	False		1			1			0.0017			30.86		1	OK
88	141	Q9NS15	Latent-transforming growth factor beta-binding protein 3 OS=Homo sapiens (Human) OX=9606 GN=LTBP3 PE=1 SV=4 - [LTBP3_HUMAN]	139.3	6.07	2720000	0.0544693	544.693	0.0345	1	3	3	3	1303	True		3			3			0.0345			90.35		3	Master
89	70	O75342	Arachidonate 12-lipoxygenase, 12R-type OS=Homo sapiens (Human) OX=9606 GN=ALOX12B PE=1 SV=1 - [LX12B_HUMAN]	80.3	7.64	2655000	0.0531677	531.677	0.0171	1	1	1	1	701	True		1			1			0.0171			37.06		1	Master
90	97	P02760	Protein AMBP OS=Homo sapiens (Human) OX=9606 GN=AMBP PE=1 SV=1 - [AMBP_HUMAN]	39	6.25	2581000	0.0516858	516.858	0.0227	1	1	1	1	352	True		1			1			0.0227			40.89		1	Master
91	32	P60842	Eukaryotic initiation factor 4A-I OS=Homo sapiens (Human) OX=9606 GN=EIF4A1 PE=1 SV=1 - [IF4A1_HUMAN]	46.1	5.48	2498000	0.0500237	500.237	0.0246	2	1	1	1	406	True		1			1			0.0246			37.77		1	Master
91	32	Q14240	Eukaryotic initiation factor 4A-II OS=Homo sapiens (Human) OX=9606 GN=EIF4A2 PE=1 SV=2 - [IF4A2_HUMAN]	46.4	5.48	2498000	0.0500237	500.237	0.0246	2	1	1	1	407	False		1			1			0.0246			37.77		1	OK
92	139	Q9UMD9	Collagen alpha-1(XVII) chain OS=Homo sapiens (Human) OX=9606 GN=COL17A1 PE=1 SV=3 - [COHA1_HUMAN]	150.3	8.79	2477000	0.0496031	496.031	0.008	1	1	1	2	1497	True		1			2			0.008			40.82		1	Master
93	17	P02545	Prelamin-A/C OS=Homo sapiens (Human) OX=9606 GN=LMNA PE=1 SV=1 - [LMNA_HUMAN]	74.1	7.02	2472000	0.049503	495.03	0.0151	1	1	1	1	664	True		1			1			0.0151			67.71		1	Master
94	144	P07998	Ribonuclease pancreatic OS=Homo sapiens (Human) OX=9606 GN=RNASE1 PE=1 SV=4 - [RNAS1_HUMAN]	17.6	8.79	2451000	0.0490825	490.825	0.1154	1	2	2	2	156	True		2			2			0.1154			48.86		2	Master
95	110	Q14515	SPARC-like protein 1 OS=Homo sapiens (Human) OX=9606 GN=SPARCL1 PE=1 SV=2 - [SPRL1_HUMAN]	75.2	4.81	2442000	0.0489022	489.022	0.0226	1	1	1	1	664	True		1			1			0.0226			47.69		1	Master
96	120	O60882	Matrix metalloproteinase-20 OS=Homo sapiens (Human) OX=9606 GN=MMP20 PE=1 SV=3 - [MMP20_HUMAN]	54.4	8.87	2413000	0.0483215	483.215	0.0186	1	1	1	1	483	True		1			1			0.0186			37.21		1	Master
97	52	P01011	Alpha-1-antichymotrypsin OS=Homo sapiens (Human) OX=9606 GN=SERPINA3 PE=1 SV=2 - [AACT_HUMAN]	47.6	5.52	2393000	0.047921	479.21	0.0236	1	1	1	1	423	True		1			1			0.0236			29.1		1	Master
98	82	P42357	Histidine ammonia-lyase OS=Homo sapiens (Human) OX=9606 GN=HAL PE=1 SV=1 - [HUTH_HUMAN]	72.7	6.95	2346000	0.0469798	469.798	0.0122	1	1	1	1	657	True		1			1			0.0122			50.47		1	Master
99	6	P11021	Endoplasmic reticulum chaperone BiP OS=Homo sapiens (Human) OX=9606 GN=HSPA5 PE=1 SV=2 - [BIP_HUMAN]	72.3	5.16	2316000	0.046379	463.79	0.0398	1	2	2	2	654	True		2			2			0.0398			53.92		2	Master
100	41	P28072	Proteasome subunit beta type-6 OS=Homo sapiens (Human) OX=9606 GN=PSMB6 PE=1 SV=4 - [PSB6_HUMAN]	25.3	4.92	2305000	0.0461588	461.588	0.0879	1	2	2	2	239	True		2			2			0.0879			77.8		2	Master
101	63	P80723	Brain acid soluble protein 1 OS=Homo sapiens (Human) OX=9606 GN=BASP1 PE=1 SV=2 - [BASP1_HUMAN]	22.7	4.63	2285000	0.0457582	457.582	0.0617	1	1	1	1	227	True		1			1			0.0617			35.2		1	Master
102	7	P68104	Elongation factor 1-alpha 1 OS=Homo sapiens (Human) OX=9606 GN=EEF1A1 PE=1 SV=1 - [EF1A1_HUMAN]	50.1	9.01	2215000	0.0443565	443.565	0.0238	3	1	1	1	462	True		1			1			0.0238			25.59		1	Master
102	7	Q5VTE0	Putative elongation factor 1-alpha-like 3 OS=Homo sapiens (Human) OX=9606 GN=EEF1A1P5 PE=5 SV=1 - [EF1A3_HUMAN]	50.2	9.07	2215000	0.0443565	443.565	0.0238	3	1	1	1	462	False		1			1			0.0238			25.59		1	OK
102	7	Q05639	Elongation factor 1-alpha 2 OS=Homo sapiens (Human) OX=9606 GN=EEF1A2 PE=1 SV=1 - [EF1A2_HUMAN]	50.4	9.03	2215000	0.0443565	443.565	0.0238	3	1	1	1	463	False		1			1			0.0238			25.59		1	OK
103	130	P51884	Lumican OS=Homo sapiens (Human) OX=9606 GN=LUM PE=1 SV=2 - [LUM_HUMAN]	38.4	6.61	2189000	0.0438358	438.358	0.0325	1	1	1	2	338	True		1			2			0.0325			78.85		1	Master
104	34	Q9H1E3	Nuclear ubiquitous casein and cyclin-dependent kinase substrate 1 OS=Homo sapiens (Human) OX=9606 GN=NUCKS1 PE=1 SV=1 - [NUCKS_HUMAN]	27.3	5.08	2133000	0.0427144	427.144	0.037	1	1	1	1	243	True		1			1			0.037			32.89		1	Master
105	45	P01008	Antithrombin-III OS=Homo sapiens (Human) OX=9606 GN=SERPINC1 PE=1 SV=1 - [ANT3_HUMAN]	52.6	6.71	2129000	0.0426343	426.343	0.0431	1	2	2	2	464	True		2			2			0.0431			69.12		2	Master
106	126	P13942	Collagen alpha-2(XI) chain OS=Homo sapiens (Human) OX=9606 GN=COL11A2 PE=1 SV=5 - [COBA2_HUMAN]	171.7	6.21	2073000	0.0415128	415.128	0.034	1	6	6	6	1736	True		6			6			0.034			124.06		6	Master
107	39	P25789	Proteasome subunit alpha type-4 OS=Homo sapiens (Human) OX=9606 GN=PSMA4 PE=1 SV=1 - [PSA4_HUMAN]	29.5	7.72	2048000	0.0410122	410.122	0.0345	1	1	1	1	261	True		1			1			0.0345			26.77		1	Master
108	131	Q14210	Lymphocyte antigen 6D OS=Homo sapiens (Human) OX=9606 GN=LY6D PE=1 SV=1 - [LY6D_HUMAN]	13.3	8.21	1956000	0.0391699	391.699	0.0703	1	1	1	1	128	True		1			1			0.0703			39.84		1	Master
109	95	Q8NFW1	Collagen alpha-1(XXII) chain OS=Homo sapiens (Human) OX=9606 GN=COL22A1 PE=2 SV=2 - [COMA1_HUMAN]	161	7.23	1942000	0.0388895	388.895	0.0062	1	1	1	1	1626	True		1			1			0.0062			26		1	Master
110	25	P08670	Vimentin OS=Homo sapiens (Human) OX=9606 GN=VIM PE=1 SV=4 - [VIME_HUMAN]	53.6	5.12	1932000	0.0386892	386.892	0.0665	1	3	3	3	466	True		3			3			0.0665			95.1		3	Master
111	147	Q9UP79	A disintegrin and metalloproteinase with thrombospondin motifs 8 OS=Homo sapiens (Human) OX=9606 GN=ADAMTS8 PE=2 SV=2 - [ATS8_HUMAN]	96.4	6.16	1932000	0.0386892	386.892	0.0146	1	1	1	1	889	True		1			1			0.0146			52.86		1	Master
112	71	P07996	Thrombospondin-1 OS=Homo sapiens (Human) OX=9606 GN=THBS1 PE=1 SV=2 - [TSP1_HUMAN]	129.3	4.94	1785000	0.0357455	357.455	0.0179	1	2	2	2	1170	True		2			2			0.0179			58.35		2	Master
113	23	P25705	ATP synthase subunit alpha, mitochondrial OS=Homo sapiens (Human) OX=9606 GN=ATP5F1A PE=1 SV=1 - [ATPA_HUMAN]	59.7	9.13	1778000	0.0356053	356.053	0.0181	1	1	1	1	553	True		1			1			0.0181			38.11		1	Master
114	51	P02788	Lactotransferrin OS=Homo sapiens (Human) OX=9606 GN=LTF PE=1 SV=6 - [TRFL_HUMAN]	78.1	8.12	1778000	0.0356053	356.053	0.0141	1	1	1	2	710	True		1			2			0.0141			75.28		1	Master
115	20	P37837	Transaldolase OS=Homo sapiens (Human) OX=9606 GN=TALDO1 PE=1 SV=2 - [TALDO_HUMAN]	37.5	6.81	1715000	0.0343437	343.437	0.0237	1	1	1	1	337	True		1			1			0.0237			43.96		1	Master
116	89	Q9HCY8	Protein S100-A14 OS=Homo sapiens (Human) OX=9606 GN=S100A14 PE=1 SV=1 - [S10AE_HUMAN]	11.7	5.24	1662000	0.0332824	332.824	0.1442	1	1	1	1	104	True		1			1			0.1442			71.99		1	Master
117	142	P21741	Midkine OS=Homo sapiens (Human) OX=9606 GN=MDK PE=1 SV=1 - [MK_HUMAN]	15.6	9.79	1657000	0.0331822	331.822	0.0699	1	1	1	2	143	True		1			2			0.0699			64.83		1	Master
118	106	P10909	Clusterin OS=Homo sapiens (Human) OX=9606 GN=CLU PE=1 SV=1 - [CLUS_HUMAN]	52.5	6.27	1632000	0.0326816	326.816	0.0245	1	1	1	1	449	True		1			1			0.0245			52.88		1	Master
119	93	P20930	Filaggrin OS=Homo sapiens (Human) OX=9606 GN=FLG PE=1 SV=3 - [FILA_HUMAN]	434.9	9.25	1585000	0.0317404	317.404	0.0025	1	1	1	1	4061	True		1			1			0.0025			57.61		1	Master
120	57	Q03591	Complement factor H-related protein 1 OS=Homo sapiens (Human) OX=9606 GN=CFHR1 PE=1 SV=2 - [FHR1_HUMAN]	37.6	7.39	1576000	0.0315602	315.602	0.0394	2	1	1	1	330	True		1			1			0.0394			48		1	Master
120	57	Q9BXR6	Complement factor H-related protein 5 OS=Homo sapiens (Human) OX=9606 GN=CFHR5 PE=1 SV=1 - [FHR5_HUMAN]	64.4	7.06	1576000	0.0315602	315.602	0.0228	2	1	1	1	569	False		1			1			0.0228			48		1	OK
121	19	P46821	Microtubule-associated protein 1B OS=Homo sapiens (Human) OX=9606 GN=MAP1B PE=1 SV=2 - [MAP1B_HUMAN]	270.5	4.81	1545000	0.0309394	309.394	0.0032	1	1	1	1	2468	True		1			1			0.0032			29.72		1	Master
122	43	P21399	Cytoplasmic aconitate hydratase OS=Homo sapiens (Human) OX=9606 GN=ACO1 PE=1 SV=3 - [ACOC_HUMAN]	98.3	6.68	1539000	0.0308192	308.192	0.0079	1	1	1	1	889	True		1			1			0.0079			25.7		1	Master
123	27	O60361	Putative nucleoside diphosphate kinase OS=Homo sapiens (Human) OX=9606 GN=NME2P1 PE=5 SV=1 - [NDK8_HUMAN]	15.5	8.57	1515000	0.0303386	303.386	0.0657	3	1	1	1	137	True		1			1			0.0657			48.17		1	Master
123	27	P15531	Nucleoside diphosphate kinase A OS=Homo sapiens (Human) OX=9606 GN=NME1 PE=1 SV=1 - [NDKA_HUMAN]	17.1	6.19	1515000	0.0303386	303.386	0.0592	3	1	1	1	152	False		1			1			0.0592			48.17		1	OK
123	27	P22392	Nucleoside diphosphate kinase B OS=Homo sapiens (Human) OX=9606 GN=NME2 PE=1 SV=1 - [NDKB_HUMAN]	17.3	8.41	1515000	0.0303386	303.386	0.0592	3	1	1	1	152	False		1			1			0.0592			48.17		1	OK
124	73	Q6UWP8	Suprabasin OS=Homo sapiens (Human) OX=9606 GN=SBSN PE=1 SV=2 - [SBSN_HUMAN]	60.5	7.01	1511000	0.0302585	302.585	0.0305	1	1	1	1	590	True		1			1			0.0305			49.04		1	Master
125	101	Q02952	A-kinase anchor protein 12 OS=Homo sapiens (Human) OX=9606 GN=AKAP12 PE=1 SV=4 - [AKA12_HUMAN]	191.4	4.41	1507000	0.0301784	301.784	0.0146	1	2	2	2	1782	True		2			2			0.0146			48.63		2	Master
126	67	P01036	Cystatin-S OS=Homo sapiens (Human) OX=9606 GN=CST4 PE=1 SV=3 - [CYTS_HUMAN]	16.2	5.02	1481000	0.0296578	296.578	0.0496	2	1	1	1	141	True		1			1			0.0496			28.68		1	Master
126	67	P09228	Cystatin-SA OS=Homo sapiens (Human) OX=9606 GN=CST2 PE=1 SV=1 - [CYTT_HUMAN]	16.4	4.93	1481000	0.0296578	296.578	0.0496	2	1	1	1	141	False		1			1			0.0496			28.68		1	OK
127	140	P08833	Insulin-like growth factor-binding protein 1 OS=Homo sapiens (Human) OX=9606 GN=IGFBP1 PE=1 SV=1 - [IBP1_HUMAN]	27.9	5.19	1454000	0.0291171	291.171	0.0309	1	1	1	1	259	True		1			1			0.0309			26		1	Master
128	88	P22735	Protein-glutamine gamma-glutamyltransferase K OS=Homo sapiens (Human) OX=9606 GN=TGM1 PE=1 SV=4 - [TGM1_HUMAN]	89.7	6.04	1442000	0.0288768	288.768	0.0685	1	4	4	4	817	True		4			4			0.0685			60.59		4	Master
129	33	O75223	Gamma-glutamylcyclotransferase OS=Homo sapiens (Human) OX=9606 GN=GGCT PE=1 SV=1 - [GGCT_HUMAN]	21	5.14	1394000	0.0279155	279.155	0.0585	1	1	1	1	188	True		1			1			0.0585			29.68		1	Master
130	72	P04745	Alpha-amylase 1 OS=Homo sapiens (Human) OX=9606 GN=AMY1A PE=1 SV=2 - [AMY1_HUMAN]	57.7	6.93	1360000	0.0272347	272.347	0.0391	3	2	2	2	511	True		2			2			0.0391			75.26		2	Master
130	72	P19961	Alpha-amylase 2B OS=Homo sapiens (Human) OX=9606 GN=AMY2B PE=1 SV=1 - [AMY2B_HUMAN]	57.7	7.09	1360000	0.0272347	272.347	0.0391	3	2	2	2	511	False		2			2			0.0391			75.26		2	OK
130	72	P04746	Pancreatic alpha-amylase OS=Homo sapiens (Human) OX=9606 GN=AMY2A PE=1 SV=2 - [AMYP_HUMAN]	57.7	7.05	1360000	0.0272347	272.347	0.0391	3	2	2	2	511	False		2			2			0.0391			75.26		2	OK
131	112	Q9UK55	Protein Z-dependent protease inhibitor OS=Homo sapiens (Human) OX=9606 GN=SERPINA10 PE=1 SV=1 - [ZPI_HUMAN]	50.7	8.27	1186000	0.0237502	237.502	0.0248	1	1	1	1	444	True		1			1			0.0248			28.98		1	Master
132	102	P07225	Vitamin K-dependent protein S OS=Homo sapiens (Human) OX=9606 GN=PROS1 PE=1 SV=1 - [PROS_HUMAN]	75.1	5.67	1112000	0.0222683	222.683	0.0163	1	1	1	1	676	True		1			1			0.0163			26.49		1	Master
133	5	Q09666	Neuroblast differentiation-associated protein AHNAK OS=Homo sapiens (Human) OX=9606 GN=AHNAK PE=1 SV=2 - [AHNK_HUMAN]	628.7	6.15	1107000	0.0221682	221.682	0.0168	1	1	1	2	5890	True		1			2			0.0168			36.66		1	Master
134	133	Q14393	Growth arrest-specific protein 6 OS=Homo sapiens (Human) OX=9606 GN=GAS6 PE=1 SV=3 - [GAS6_HUMAN]	74.9	5.69	1075000	0.0215274	215.274	0.0103	1	1	1	1	678	True		1			1			0.0103			25.16		1	Master
135	29	O14818	Proteasome subunit alpha type-7 OS=Homo sapiens (Human) OX=9606 GN=PSMA7 PE=1 SV=1 - [PSA7_HUMAN]	27.9	8.46	1005000	0.0201256	201.256	0.0565	2	1	1	1	248	True		1			1			0.0565			28.53		1	Master
135	29	Q8TAA3	Proteasome subunit alpha-type 8 OS=Homo sapiens (Human) OX=9606 GN=PSMA8 PE=2 SV=3 - [PSMA8_HUMAN]	28.5	8.98	1005000	0.0201256	201.256	0.0547	2	1	1	1	256	False		1			1			0.0547			28.53		1	OK
136	18	P28066	Proteasome subunit alpha type-5 OS=Homo sapiens (Human) OX=9606 GN=PSMA5 PE=1 SV=3 - [PSA5_HUMAN]	26.4	4.79	949000	0.0190042	190.042	0.0415	1	1	1	1	241	True		1			1			0.0415			46.7		1	Master
137	91	Q96P63	Serpin B12 OS=Homo sapiens (Human) OX=9606 GN=SERPINB12 PE=1 SV=1 - [SPB12_HUMAN]	46.2	5.53	944600	0.0189161	189.161	0.0198	1	1	1	1	405	True		1			1			0.0198			37.76		1	Master
138	125	P01033	Metalloproteinase inhibitor 1 OS=Homo sapiens (Human) OX=9606 GN=TIMP1 PE=1 SV=1 - [TIMP1_HUMAN]	23.2	8.1	726100	0.0145405	145.405	0.0531	1	1	1	1	207	True		1			1			0.0531			27.14		1	Master
139	50	P05164	Myeloperoxidase OS=Homo sapiens (Human) OX=9606 GN=MPO PE=1 SV=1 - [PERM_HUMAN]	83.8	8.97	645300	0.0129224	129.224	0.0161	1	1	1	1	745	True		1			1			0.0161			28.99		1	Master
140	42	P02795	Metallothionein-2 OS=Homo sapiens (Human) OX=9606 GN=MT2A PE=1 SV=1 - [MT2_HUMAN]	6	7.83	641300	0.0128423	128.423	0.1967	5	1	1	1	61	True		1			1			0.1967			41.43		1	Master
140	42	P04732	Metallothionein-1E OS=Homo sapiens (Human) OX=9606 GN=MT1E PE=1 SV=1 - [MT1E_HUMAN]	6	7.96	641300	0.0128423	128.423	0.1967	5	1	1	1	61	False		1			1			0.1967			41.43		1	OK
140	42	P13640	Metallothionein-1G OS=Homo sapiens (Human) OX=9606 GN=MT1G PE=1 SV=2 - [MT1G_HUMAN]	6.1	7.96	641300	0.0128423	128.423	0.1935	5	1	1	1	62	False		1			1			0.1935			41.43		1	OK
140	42	P80297	Metallothionein-1X OS=Homo sapiens (Human) OX=9606 GN=MT1X PE=1 SV=1 - [MT1X_HUMAN]	6.1	7.96	641300	0.0128423	128.423	0.1967	5	1	1	1	61	False		1			1			0.1967			41.43		1	OK
140	42	Q8N339	Metallothionein-1M OS=Homo sapiens (Human) OX=9606 GN=MT1M PE=3 SV=2 - [MT1M_HUMAN]	6.1	7.69	641300	0.0128423	128.423	0.1967	5	1	1	1	61	False		1			1			0.1967			41.43		1	OK
141	148	P18510	Interleukin-1 receptor antagonist protein OS=Homo sapiens (Human) OX=9606 GN=IL1RN PE=1 SV=1 - [IL1RA_HUMAN]	20	6.19	611100	0.0122376	122.376	0.0847	1	1	1	2	177	True		1			2			0.0847			47.84		1	Master
142	90	P67936	Tropomyosin alpha-4 chain OS=Homo sapiens (Human) OX=9606 GN=TPM4 PE=1 SV=3 - [TPM4_HUMAN]	28.5	4.69	508600	0.010185	101.85	0.0403	2	1	1	1	248	True		1			1			0.0403			29.4		1	Master
142	90	P07951	Tropomyosin beta chain OS=Homo sapiens (Human) OX=9606 GN=TPM2 PE=1 SV=1 - [TPM2_HUMAN]	32.8	4.7	508600	0.010185	101.85	0.0352	2	1	1	1	284	False		1			1			0.0352			29.4		1	OK
143	60	P28799	Progranulin OS=Homo sapiens (Human) OX=9606 GN=GRN PE=1 SV=2 - [GRN_HUMAN]	63.5	6.83	486700	0.00974641	97.4641	0.0253	1	1	1	1	593	True		1			1			0.0253			25.56		1	Master
144	92	Q9Y3R4	Sialidase-2 OS=Homo sapiens (Human) OX=9606 GN=NEU2 PE=1 SV=2 - [NEUR2_HUMAN]	42.2	6.87	397600	0.00796214	79.6214	0.0316	1	1	1	1	380	True		1			1			0.0316			45.5		1	Master
145	40	P18206	Vinculin OS=Homo sapiens (Human) OX=9606 GN=VCL PE=1 SV=4 - [VINC_HUMAN]	123.7	5.66	0	0	0	0.0097	1	1	1	1	1134	True		1			1			0.0097			35.9		1	Master
146	62	P01859	Immunoglobulin heavy constant gamma 2 OS=Homo sapiens (Human) OX=9606 GN=IGHG2 PE=1 SV=2 - [IGHG2_HUMAN]	35.9	7.59	0	0	0	0.0337	3	1	1	1	326	True		1			1			0.0337			35.2		1	Master
146	62	P01857	Immunoglobulin heavy constant gamma 1 OS=Homo sapiens (Human) OX=9606 GN=IGHG1 PE=1 SV=1 - [IGHG1_HUMAN]	36.1	8.19	0	0	0	0.0333	3	1	1	1	330	False		1			1			0.0333			35.2		1	OK
146	62	P01860	Immunoglobulin heavy constant gamma 3 OS=Homo sapiens (Human) OX=9606 GN=IGHG3 PE=1 SV=2 - [IGHG3_HUMAN]	41.3	7.9	0	0	0	0.0292	3	1	1	1	377	False		1			1			0.0292			35.2		1	OK
147	116	Q8N129	Protein canopy homolog 4 OS=Homo sapiens (Human) OX=9606 GN=CNPY4 PE=1 SV=1 - [CNPY4_HUMAN]	28.3	4.64	0	0	0	0.0484	1	1	1	1	248	True		1			1			0.0484			55.9		1	Master
148	138	P17936	Insulin-like growth factor-binding protein 3 OS=Homo sapiens (Human) OX=9606 GN=IGFBP3 PE=1 SV=2 - [IBP3_HUMAN]	31.7	8.69	0	0	0	0.0584	1	1	1	1	291	True		1			1			0.0584			27.53		1	Master

## Sheet: CA10_2
Prot Group		Accession	Description	MW [kDa]	calc. pI	Area	Area (%)	ppm	Sum(Coverage)	Sum(# Proteins)	Sum(# Peptides)	Sum(# Unique Peptides)	Sum(# PSMs)	# AAs	Is Master Protein	# Peptides A3	# Peptides A5	# Peptides A7	# PSM A3	# PSM A5	# PSM A7	Coverage A3	Coverage A5	Coverage A7	Score A3	Score A5	Score A7	Group #Peptides	Is Prot OK?
1	61	P02452	Collagen alpha-1(I) chain OS=Homo sapiens (Human) OX=9606 GN=COL1A1 PE=1 SV=5 - [CO1A1_HUMAN]	138.9	5.8	1575000000	41.6924	416924	0.4918	1	55	53	383	1464	True		55			383			0.4918			10901.3		55	Master
2	47	P08123	Collagen alpha-2(I) chain OS=Homo sapiens (Human) OX=9606 GN=COL1A2 PE=1 SV=7 - [CO1A2_HUMAN]	129.2	8.95	551300000	14.5936	145936	0.4934	1	48	48	181	1366	True		48			181			0.4934			5084.88		48	Master
3	98	Q13316	Dentin matrix acidic phosphoprotein 1 OS=Homo sapiens (Human) OX=9606 GN=DMP1 PE=1 SV=2 - [DMP1_HUMAN]	55.7	4.15	382000000	10.1121	101121	0.0877	1	5	5	10	513	True		5			10			0.0877			198.67		5	Master
4	111	P10451	Osteopontin OS=Homo sapiens (Human) OX=9606 GN=SPP1 PE=1 SV=1 - [OSTP_HUMAN]	35.4	4.58	189900000	5.02691	50269.1	0.1242	1	3	3	25	314	True		3			25			0.1242			784.32		3	Master
5	100	Q9NZW4	Dentin sialophosphoprotein OS=Homo sapiens (Human) OX=9606 GN=DSPP PE=1 SV=2 - [DSPP_HUMAN]	131.1	3.87	105500000	2.79273	27927.3	0.0822	1	9	9	34	1301	True		9			34			0.0822			940.39		9	Master
6	105	P02458	Collagen alpha-1(II) chain OS=Homo sapiens (Human) OX=9606 GN=COL2A1 PE=1 SV=3 - [CO2A1_HUMAN]	141.7	6.92	67310000	1.78179	17817.9	0.0451	1	4	2	19	1487	True		4			19			0.0451			467.68		4	Master
7	58	P02765	Alpha-2-HS-glycoprotein OS=Homo sapiens (Human) OX=9606 GN=AHSG PE=1 SV=2 - [FETUA_HUMAN]	39.3	5.72	67280000	1.78099	17809.9	0.0572	1	2	2	5	367	True		2			5			0.0572			138.2		2	Master
8	101	Q9NP70	Ameloblastin OS=Homo sapiens (Human) OX=9606 GN=AMBN PE=1 SV=1 - [AMBN_HUMAN]	48.3	4.92	53430000	1.41436	14143.6	0.0358	1	2	2	9	447	True		2			9			0.0358			269.66		2	Master
9	48	P08493	Matrix Gla protein OS=Homo sapiens (Human) OX=9606 GN=MGP PE=1 SV=2 - [MGP_HUMAN]	12.3	9.67	49090000	1.29948	12994.8	0.2427	1	3	3	34	103	True		3			34			0.2427			666.52		3	Master
10	26	P06454	Prothymosin alpha OS=Homo sapiens (Human) OX=9606 GN=PTMA PE=1 SV=2 - [PTMA_HUMAN]	12.2	3.78	44990000	1.19095	11909.5	0.2342	1	5	5	12	111	True		5			12			0.2342			458.32		5	Master
11	33	Q5T750	Skin-specific protein 32 OS=Homo sapiens (Human) OX=9606 GN=XP32 PE=1 SV=1 - [XP32_HUMAN]	26.2	7.97	40730000	1.07818	10781.8	0.032	1	1	1	2	250	True		1			2			0.032			68.36		1	Master
12	116	P21815	Bone sialoprotein 2 OS=Homo sapiens (Human) OX=9606 GN=IBSP PE=1 SV=4 - [SIAL_HUMAN]	35.1	4.18	34920000	0.924379	9243.79	0.0347	1	2	2	3	317	True		2			3			0.0347			109.99		2	Master
13	53	P81605	Dermcidin OS=Homo sapiens (Human) OX=9606 GN=DCD PE=1 SV=2 - [DCD_HUMAN]	11.3	6.54	30310000	0.802346	8023.46	0.2273	1	3	3	5	110	True		3			5			0.2273			127.89		3	Master
14	96	P00734	Prothrombin OS=Homo sapiens (Human) OX=9606 GN=F2 PE=1 SV=2 - [THRB_HUMAN]	70	5.9	25860000	0.684549	6845.49	0.1447	1	6	6	12	622	True		6			12			0.1447			309.49		6	Master
15	62	P02461	Collagen alpha-1(III) chain OS=Homo sapiens (Human) OX=9606 GN=COL3A1 PE=1 SV=4 - [CO3A1_HUMAN]	138.5	6.61	25470000	0.674225	6742.25	0.1173	1	11	11	18	1466	True		11			18			0.1173			425.41		11	Master
16	104	P00742	Coagulation factor X OS=Homo sapiens (Human) OX=9606 GN=F10 PE=1 SV=2 - [FA10_HUMAN]	54.7	5.94	24890000	0.658872	6588.72	0.0184	1	1	1	2	488	True		1			2			0.0184			66.45		1	Master
17	85	P05067	Amyloid-beta precursor protein OS=Homo sapiens (Human) OX=9606 GN=APP PE=1 SV=3 - [A4_HUMAN]	86.9	4.82	23540000	0.623135	6231.35	0.0169	1	1	1	2	770	True		1			2			0.0169			75.49		1	Master
18	31	P61626	Lysozyme C OS=Homo sapiens (Human) OX=9606 GN=LYZ PE=1 SV=1 - [LYSC_HUMAN]	16.5	9.16	22670000	0.600105	6001.05	0.0811	1	1	1	2	148	True		1			2			0.0811			88.3		1	Master
19	67	P05089	Arginase-1 OS=Homo sapiens (Human) OX=9606 GN=ARG1 PE=1 SV=2 - [ARGI1_HUMAN]	34.7	7.21	22420000	0.593487	5934.87	0.0807	1	3	3	4	322	True		3			4			0.0807			91.73		3	Master
20	16	P14625	Endoplasmin OS=Homo sapiens (Human) OX=9606 GN=HSP90B1 PE=1 SV=1 - [ENPL_HUMAN]	92.4	4.84	20870000	0.552457	5524.57	0.0125	1	1	1	2	803	True		1			2			0.0125			90.86		1	Master
21	69	Q9NZT1	Calmodulin-like protein 5 OS=Homo sapiens (Human) OX=9606 GN=CALML5 PE=1 SV=2 - [CALL5_HUMAN]	15.9	4.44	19460000	0.515132	5151.32	0.0548	1	1	1	1	146	True		1			1			0.0548			52.91		1	Master
22	41	Q86YZ3	Hornerin OS=Homo sapiens (Human) OX=9606 GN=HRNR PE=1 SV=2 - [HORN_HUMAN]	282.2	10.04	18350000	0.485749	4857.49	0.1109	1	10	10	12	2850	True		10			12			0.1109			327.18		10	Master
23	22	P32119	Peroxiredoxin-2 OS=Homo sapiens (Human) OX=9606 GN=PRDX2 PE=1 SV=5 - [PRDX2_HUMAN]	21.9	5.97	15100000	0.399717	3997.17	0.1061	1	2	1	5	198	True		2			5			0.1061			108.22		2	Master
24	11	P60709	Actin, cytoplasmic 1 OS=Homo sapiens (Human) OX=9606 GN=ACTB PE=1 SV=1 - [ACTB_HUMAN]	41.7	5.48	14850000	0.393099	3930.99	0.0533	2	2	2	2	375	True		2			2			0.0533			80.82		2	Master
24	11	P63261	Actin, cytoplasmic 2 OS=Homo sapiens (Human) OX=9606 GN=ACTG1 PE=1 SV=1 - [ACTG_HUMAN]	41.8	5.48	14850000	0.393099	3930.99	0.0533	2	2	2	2	375	False		2			2			0.0533			80.82		2	OK
25	30	P01009	Alpha-1-antitrypsin OS=Homo sapiens (Human) OX=9606 GN=SERPINA1 PE=1 SV=3 - [A1AT_HUMAN]	46.7	5.59	14720000	0.389658	3896.58	0.0598	1	2	2	3	418	True		2			3			0.0598			65.24		2	Master
26	21	Q06830	Peroxiredoxin-1 OS=Homo sapiens (Human) OX=9606 GN=PRDX1 PE=1 SV=1 - [PRDX1_HUMAN]	22.1	8.13	14000000	0.370599	3705.99	0.0905	1	2	1	5	199	True		2			5			0.0905			113.56		2	Master
27	36	P59665	Neutrophil defensin 1 OS=Homo sapiens (Human) OX=9606 GN=DEFA1 PE=1 SV=1 - [DEF1_HUMAN]	10.2	6.99	13210000	0.349686	3496.86	0.1915	2	2	2	2	94	True		2			2			0.1915			57.59		2	Master
27	36	P59666	Neutrophil defensin 3 OS=Homo sapiens (Human) OX=9606 GN=DEFA3 PE=1 SV=1 - [DEF3_HUMAN]	10.2	5.99	13210000	0.349686	3496.86	0.1915	2	2	2	2	94	False		2			2			0.1915			57.59		2	OK
28	8	P07355	Annexin A2 OS=Homo sapiens (Human) OX=9606 GN=ANXA2 PE=1 SV=2 - [ANXA2_HUMAN]	38.6	7.75	13180000	0.348892	3488.92	0.174	1	5	5	8	339	True		5			8			0.174			215.16		5	Master
29	3	Q7Z3Z0	Keratin, type I cytoskeletal 25 OS=Homo sapiens (Human) OX=9606 GN=KRT25 PE=1 SV=1 - [K1C25_HUMAN]	49.3	5.08	10480000	0.27742	2774.2	0.1044	1	4	1	5	450	True		4			5			0.1044			108.83		4	Master
30	78	Q6E0U4	Dermokine OS=Homo sapiens (Human) OX=9606 GN=DMKN PE=1 SV=3 - [DMKN_HUMAN]	47.1	7.28	10480000	0.27742	2774.2	0.0147	1	1	1	1	476	True		1			1			0.0147			27.63		1	Master
31	106	P21810	Biglycan OS=Homo sapiens (Human) OX=9606 GN=BGN PE=1 SV=2 - [PGS1_HUMAN]	41.6	7.52	10100000	0.26736	2673.6	0.0272	1	1	1	2	368	True		1			2			0.0272			55.33		1	Master
32	49	Q08188	Protein-glutamine gamma-glutamyltransferase E OS=Homo sapiens (Human) OX=9606 GN=TGM3 PE=1 SV=4 - [TGM3_HUMAN]	76.6	5.86	9946000	0.263284	2632.84	0.1025	1	5	5	5	693	True		5			5			0.1025			152.33		5	Master
33	12	P0CG48	Polyubiquitin-C OS=Homo sapiens (Human) OX=9606 GN=UBC PE=1 SV=3 - [UBC_HUMAN]	77	7.66	9627000	0.25484	2548.4	0.2102	4	1	1	1	685	True		1			1			0.2102			31		1	Master
33	12	P62987	Ubiquitin-60S ribosomal protein L40 OS=Homo sapiens (Human) OX=9606 GN=UBA52 PE=1 SV=2 - [RL40_HUMAN]	14.7	9.83	9627000	0.25484	2548.4	0.125	4	1	1	1	128	False		1			1			0.125			31		1	OK
33	12	P62979	Ubiquitin-40S ribosomal protein S27a OS=Homo sapiens (Human) OX=9606 GN=RPS27A PE=1 SV=2 - [RS27A_HUMAN]	18	9.64	9627000	0.25484	2548.4	0.1026	4	1	1	1	156	False		1			1			0.1026			31		1	OK
33	12	P0CG47	Polyubiquitin-B OS=Homo sapiens (Human) OX=9606 GN=UBB PE=1 SV=1 - [UBB_HUMAN]	25.7	7.43	9627000	0.25484	2548.4	0.2096	4	1	1	1	229	False		1			1			0.2096			31		1	OK
34	25	P10599	Thioredoxin OS=Homo sapiens (Human) OX=9606 GN=TXN PE=1 SV=3 - [THIO_HUMAN]	11.7	4.92	9320000	0.246713	2467.13	0.2095	1	2	2	2	105	True		2			2			0.2095			76.9		2	Master
35	70	P31944	Caspase-14 OS=Homo sapiens (Human) OX=9606 GN=CASP14 PE=1 SV=2 - [CASPE_HUMAN]	27.7	5.58	8990000	0.237977	2379.77	0.1405	1	3	3	4	242	True		3			4			0.1405			113.76		3	Master
36	64	Q8IW75	Serpin A12 OS=Homo sapiens (Human) OX=9606 GN=SERPINA12 PE=1 SV=1 - [SPA12_HUMAN]	47.1	9.29	7953000	0.210527	2105.27	0.0193	1	1	1	1	414	True		1			1			0.0193			36.32		1	Master
37	9	P04406	Glyceraldehyde-3-phosphate dehydrogenase OS=Homo sapiens (Human) OX=9606 GN=GAPDH PE=1 SV=3 - [G3P_HUMAN]	36	8.46	7869000	0.208303	2083.03	0.0418	1	1	1	1	335	True		1			1			0.0418			52.21		1	Master
38	65	P07339	Cathepsin D OS=Homo sapiens (Human) OX=9606 GN=CTSD PE=1 SV=1 - [CATD_HUMAN]	44.5	6.54	7397000	0.195808	1958.08	0.0194	1	1	1	1	412	True		1			1			0.0194			48.19		1	Master
39	39	P12273	Prolactin-inducible protein OS=Homo sapiens (Human) OX=9606 GN=PIP PE=1 SV=1 - [PIP_HUMAN]	16.6	8.05	7074000	0.187258	1872.58	0.0822	1	1	1	2	146	True		1			2			0.0822			46.59		1	Master
40	43	Q8WVV4	Protein POF1B OS=Homo sapiens (Human) OX=9606 GN=POF1B PE=1 SV=3 - [POF1B_HUMAN]	68	6.32	6405000	0.169549	1695.49	0.017	1	1	1	1	589	True		1			1			0.017			49.58		1	Master
41	24	P68871	Hemoglobin subunit beta OS=Homo sapiens (Human) OX=9606 GN=HBB PE=1 SV=2 - [HBB_HUMAN]	16	7.28	5772000	0.152793	1527.93	0.0884	1	1	1	1	147	True		1			1			0.0884			42.21		1	Master
42	6	P62805	Histone H4 OS=Homo sapiens (Human) OX=9606 GN=H4C5 PE=1 SV=2 - [H4_HUMAN]	11.4	11.36	5615000	0.148637	1486.37	0.1748	1	2	2	2	103	True		2			2			0.1748			54.19		2	Master
43	38	P02763	Alpha-1-acid glycoprotein 1 OS=Homo sapiens (Human) OX=9606 GN=ORM1 PE=1 SV=1 - [A1AG1_HUMAN]	23.5	5.02	5532000	0.146439	1464.39	0.1542	1	3	3	4	201	True		3			4			0.1542			180.09		3	Master
44	37	P0DOY2	Immunoglobulin lambda constant 2 OS=Homo sapiens (Human) OX=9606 GN=IGLC2 PE=1 SV=1 - [IGLC2_HUMAN]	11.3	7.24	5308000	0.14051	1405.1	0.0943	2	1	1	1	106	True		1			1			0.0943			57.87		1	Master
44	37	P0DOY3	Immunoglobulin lambda constant 3 OS=Homo sapiens (Human) OX=9606 GN=IGLC3 PE=1 SV=1 - [IGLC3_HUMAN]	11.3	7.24	5308000	0.14051	1405.1	0.0943	2	1	1	1	106	False		1			1			0.0943			57.87		1	OK
45	15	P16403	Histone H1.2 OS=Homo sapiens (Human) OX=9606 GN=H1-2 PE=1 SV=2 - [H12_HUMAN]	21.4	10.93	5293000	0.140113	1401.13	0.1831	3	4	4	4	213	True		4			4			0.1831			141.21		4	Master
45	15	P10412	Histone H1.4 OS=Homo sapiens (Human) OX=9606 GN=H1-4 PE=1 SV=2 - [H14_HUMAN]	21.9	11.03	5293000	0.140113	1401.13	0.1781	3	4	4	4	219	False		4			4			0.1781			141.21		4	OK
45	15	P16402	Histone H1.3 OS=Homo sapiens (Human) OX=9606 GN=H1-3 PE=1 SV=2 - [H13_HUMAN]	22.3	11.02	5293000	0.140113	1401.13	0.1765	3	4	4	4	221	False		4			4			0.1765			141.21		4	OK
46	63	P47929	Galectin-7 OS=Homo sapiens (Human) OX=9606 GN=LGALS7B PE=1 SV=2 - [LEG7_HUMAN]	15.1	7.62	5250000	0.138975	1389.75	0.1838	1	2	2	3	136	True		2			3			0.1838			96.51		2	Master
47	18	Q01469	Fatty acid-binding protein 5 OS=Homo sapiens (Human) OX=9606 GN=FABP5 PE=1 SV=3 - [FABP5_HUMAN]	15.2	7.01	5247000	0.138895	1388.95	0.1481	1	2	2	2	135	True		2			2			0.1481			63.46		2	Master
48	1	Q15323	Keratin, type I cuticular Ha1 OS=Homo sapiens (Human) OX=9606 GN=KRT31 PE=1 SV=3 - [K1H1_HUMAN]	47.2	4.88	4959000	0.131271	1312.71	0.0481	2	2	1	2	416	True		2			2			0.0481			50.3		2	Master
48	1	Q14532	Keratin, type I cuticular Ha2 OS=Homo sapiens (Human) OX=9606 GN=KRT32 PE=2 SV=3 - [K1H2_HUMAN]	50.3	4.84	4959000	0.131271	1312.71	0.0446	2	2	1	2	448	False		2			2			0.0446			50.3		2	OK
49	68	P31025	Lipocalin-1 OS=Homo sapiens (Human) OX=9606 GN=LCN1 PE=1 SV=1 - [LCN1_HUMAN]	19.2	5.58	4938000	0.130715	1307.15	0.125	1	2	2	2	176	True		2			2			0.125			68.07		2	Master
50	73	Q9C0H9	SRC kinase signaling inhibitor 1 OS=Homo sapiens (Human) OX=9606 GN=SRCIN1 PE=1 SV=4 - [SRCN1_HUMAN]	127	9.38	4706000	0.124574	1245.74	0.0059	1	1	1	1	1183	True		1			1			0.0059			30.77		1	Master
51	88	P01344	Insulin-like growth factor II OS=Homo sapiens (Human) OX=9606 GN=IGF2 PE=1 SV=1 - [IGF2_HUMAN]	20.1	9.32	4637000	0.122748	1227.48	0.05	1	1	1	1	180	True		1			1			0.05			42.87		1	Master
52	59	P27482	Calmodulin-like protein 3 OS=Homo sapiens (Human) OX=9606 GN=CALML3 PE=1 SV=2 - [CALL3_HUMAN]	16.9	4.42	4488000	0.118803	1188.03	0.0805	1	1	1	1	149	True		1			1			0.0805			46.19		1	Master
53	72	Q6ZVX7	F-box only protein 50 OS=Homo sapiens (Human) OX=9606 GN=NCCRP1 PE=1 SV=1 - [FBX50_HUMAN]	30.8	6.62	4481000	0.118618	1186.18	0.0436	1	2	2	2	275	True		2			2			0.0436			109.82		2	Master
54	57	P20908	Collagen alpha-1(V) chain OS=Homo sapiens (Human) OX=9606 GN=COL5A1 PE=1 SV=3 - [CO5A1_HUMAN]	183.4	5.06	4292000	0.113615	1136.15	0.0109	1	2	2	2	1838	True		2			2			0.0109			41.82		2	Master
55	108	P01042	Kininogen-1 OS=Homo sapiens (Human) OX=9606 GN=KNG1 PE=1 SV=2 - [KNG1_HUMAN]	71.9	6.81	4285000	0.11343	1134.3	0.0186	1	1	1	1	644	True		1			1			0.0186			72.11		1	Master
56	107	Q14210	Lymphocyte antigen 6D OS=Homo sapiens (Human) OX=9606 GN=LY6D PE=1 SV=1 - [LY6D_HUMAN]	13.3	8.21	4242000	0.112291	1122.91	0.0703	1	1	1	1	128	True		1			1			0.0703			52.1		1	Master
57	60	Q6UWN5	Ly6/PLAUR domain-containing protein 5 OS=Homo sapiens (Human) OX=9606 GN=LYPD5 PE=1 SV=2 - [LYPD5_HUMAN]	26.9	7.24	4233000	0.112053	1120.53	0.0279	1	1	1	1	251	True		1			1			0.0279			43.31		1	Master
58	94	O00461	Golgi integral membrane protein 4 OS=Homo sapiens (Human) OX=9606 GN=GOLIM4 PE=1 SV=1 - [GOLI4_HUMAN]	81.8	4.77	4225000	0.111841	1118.41	0.0144	1	1	1	1	696	True		1			1			0.0144			32.62		1	Master
59	54	O75342	Arachidonate 12-lipoxygenase, 12R-type OS=Homo sapiens (Human) OX=9606 GN=ALOX12B PE=1 SV=1 - [LX12B_HUMAN]	80.3	7.64	4024000	0.106521	1065.21	0.0171	1	1	1	1	701	True		1			1			0.0171			66.57		1	Master
60	84	P20962	Parathymosin OS=Homo sapiens (Human) OX=9606 GN=PTMS PE=1 SV=2 - [PTMS_HUMAN]	11.5	4.16	3883000	0.102788	1027.88	0.1078	1	1	1	1	102	True		1			1			0.1078			37		1	Master
61	115	O15240	Neurosecretory protein VGF OS=Homo sapiens (Human) OX=9606 GN=VGF PE=1 SV=2 - [VGF_HUMAN]	67.2	4.78	3817000	0.101041	1010.41	0.0325	1	1	1	2	615	True		1			2			0.0325			70.32		1	Master
62	28	P28072	Proteasome subunit beta type-6 OS=Homo sapiens (Human) OX=9606 GN=PSMB6 PE=1 SV=4 - [PSB6_HUMAN]	25.3	4.92	3583000	0.0948468	948.468	0.046	1	1	1	1	239	True		1			1			0.046			41.13		1	Master
63	71	P04040	Catalase OS=Homo sapiens (Human) OX=9606 GN=CAT PE=1 SV=3 - [CATA_HUMAN]	59.7	7.39	3330000	0.0881495	881.495	0.0683	1	3	3	3	527	True		3			3			0.0683			138.55		3	Master
64	56	P04745	Alpha-amylase 1 OS=Homo sapiens (Human) OX=9606 GN=AMY1A PE=1 SV=2 - [AMY1_HUMAN]	57.7	6.93	3277000	0.0867466	867.466	0.0157	3	1	1	2	511	True		1			2			0.0157			83.22		1	Master
64	56	P19961	Alpha-amylase 2B OS=Homo sapiens (Human) OX=9606 GN=AMY2B PE=1 SV=1 - [AMY2B_HUMAN]	57.7	7.09	3277000	0.0867466	867.466	0.0157	3	1	1	2	511	False		1			2			0.0157			83.22		1	OK
64	56	P04746	Pancreatic alpha-amylase OS=Homo sapiens (Human) OX=9606 GN=AMY2A PE=1 SV=2 - [AMYP_HUMAN]	57.7	7.05	3277000	0.0867466	867.466	0.0157	3	1	1	2	511	False		1			2			0.0157			83.22		1	OK
65	46	P01591	Immunoglobulin J chain OS=Homo sapiens (Human) OX=9606 GN=JCHAIN PE=1 SV=4 - [IGJ_HUMAN]	18.1	5.24	3152000	0.0834377	834.377	0.0755	1	1	1	1	159	True		1			1			0.0755			64.53		1	Master
66	103	P13942	Collagen alpha-2(XI) chain OS=Homo sapiens (Human) OX=9606 GN=COL11A2 PE=1 SV=5 - [COBA2_HUMAN]	171.7	6.21	3123000	0.08267	826.7	0.0052	1	1	1	1	1736	True		1			1			0.0052			27.74		1	Master
67	91	Q14515	SPARC-like protein 1 OS=Homo sapiens (Human) OX=9606 GN=SPARCL1 PE=1 SV=2 - [SPRL1_HUMAN]	75.2	4.81	2966000	0.078514	785.14	0.0226	1	1	1	1	664	True		1			1			0.0226			39.43		1	Master
68	75	Q9HCY8	Protein S100-A14 OS=Homo sapiens (Human) OX=9606 GN=S100A14 PE=1 SV=1 - [S10AE_HUMAN]	11.7	5.24	2863000	0.0757874	757.874	0.1442	1	1	1	1	104	True		1			1			0.1442			75.5		1	Master
69	118	A1E959	Odontogenic ameloblast-associated protein OS=Homo sapiens (Human) OX=9606 GN=ODAM PE=1 SV=1 - [ODAM_HUMAN]	30.8	4.56	2746000	0.0726903	726.903	0.0251	1	1	1	1	279	True		1			1			0.0251			34.84		1	Master
70	102	P02689	Myelin P2 protein OS=Homo sapiens (Human) OX=9606 GN=PMP2 PE=1 SV=3 - [MYP2_HUMAN]	14.9	9.83	2704000	0.0715785	715.785	0.053	2	1	1	1	132	True		1			1			0.053			40.26		1	Master
70	102	P05413	Fatty acid-binding protein, heart OS=Homo sapiens (Human) OX=9606 GN=FABP3 PE=1 SV=4 - [FABPH_HUMAN]	14.8	6.8	2704000	0.0715785	715.785	0.0526	2	1	1	1	133	False		1			1			0.0526			40.26		1	OK
71	93	A0A140TA62	IF rod domain-containing protein OS=Homo sapiens (Human) OX=9606 GN=ENSG00000262748 PE=3 SV=2 - [A0A140TA62_HUMAN]	49.4	5.06	2667000	0.0705991	705.991	0.0252	2	1	1	1	436	True		1			1			0.0252			35.99		1	Master
71	93	O76011	Keratin, type I cuticular Ha4 OS=Homo sapiens (Human) OX=9606 GN=KRT34 PE=1 SV=2 - [KRT34_HUMAN]	49.4	5.06	2667000	0.0705991	705.991	0.0252	2	1	1	1	436	False		1			1			0.0252			35.99		1	OK
72	90	P04004	Vitronectin OS=Homo sapiens (Human) OX=9606 GN=VTN PE=1 SV=1 - [VTNC_HUMAN]	54.3	5.8	2494000	0.0660195	660.195	0.0397	1	2	2	2	478	True		2			2			0.0397			56.52		2	Master
73	50	P01876	Immunoglobulin heavy constant alpha 1 OS=Homo sapiens (Human) OX=9606 GN=IGHA1 PE=1 SV=2 - [IGHA1_HUMAN]	37.6	6.51	2360000	0.0624724	624.724	0.068	1	2	2	2	353	True		2			2			0.068			53.48		2	Master
74	10	P06733	Alpha-enolase OS=Homo sapiens (Human) OX=9606 GN=ENO1 PE=1 SV=2 - [ENOA_HUMAN]	47.1	7.39	2262000	0.0598782	598.782	0.03	1	1	1	1	434	True		1			1			0.03			31.22		1	Master
75	51	Q16610	Extracellular matrix protein 1 OS=Homo sapiens (Human) OX=9606 GN=ECM1 PE=1 SV=2 - [ECM1_HUMAN]	60.6	6.71	2253000	0.0596399	596.399	0.0426	1	2	2	2	540	True		2			2			0.0426			57.22		2	Master
76	13	P02545	Prelamin-A/C OS=Homo sapiens (Human) OX=9606 GN=LMNA PE=1 SV=1 - [LMNA_HUMAN]	74.1	7.02	2212000	0.0585546	585.546	0.0301	1	2	2	2	664	True		2			2			0.0301			64.97		2	Master
77	35	P02788	Lactotransferrin OS=Homo sapiens (Human) OX=9606 GN=LTF PE=1 SV=6 - [TRFL_HUMAN]	78.1	8.12	2200000	0.0582369	582.369	0.0141	1	1	1	2	710	True		1			2			0.0141			92.52		1	Master
78	45	P80723	Brain acid soluble protein 1 OS=Homo sapiens (Human) OX=9606 GN=BASP1 PE=1 SV=2 - [BASP1_HUMAN]	22.7	4.63	2200000	0.0582369	582.369	0.0617	1	1	1	1	227	True		1			1			0.0617			53.91		1	Master
79	20	P69905	Hemoglobin subunit alpha OS=Homo sapiens (Human) OX=9606 GN=HBA2 PE=1 SV=2 - [HBA_HUMAN]	15.2	8.68	2156000	0.0570722	570.722	0.2183	1	3	3	3	142	True		3			3			0.2183			69.47		3	Master
80	86	P11362	Fibroblast growth factor receptor 1 OS=Homo sapiens (Human) OX=9606 GN=FGFR1 PE=1 SV=3 - [FGFR1_HUMAN]	91.8	6.21	2140000	0.0566487	566.487	0.0146	1	1	1	1	822	True		1			1			0.0146			36.25		1	Master
81	82	Q00587	Cdc42 effector protein 1 OS=Homo sapiens (Human) OX=9606 GN=CDC42EP1 PE=1 SV=1 - [BORG5_HUMAN]	40.3	7.15	2047000	0.0541868	541.868	0.023	1	1	1	1	391	True		1			1			0.023			32.11		1	Master
82	5	P06576	ATP synthase subunit beta, mitochondrial OS=Homo sapiens (Human) OX=9606 GN=ATP5F1B PE=1 SV=3 - [ATPB_HUMAN]	56.5	5.4	1983000	0.0524927	524.927	0.0265	1	1	1	1	529	True		1			1			0.0265			27.1		1	Master
83	97	Q15113	Procollagen C-endopeptidase enhancer 1 OS=Homo sapiens (Human) OX=9606 GN=PCOLCE PE=1 SV=2 - [PCOC1_HUMAN]	47.9	7.43	1917000	0.0507456	507.456	0.0334	1	1	1	1	449	True		1			1			0.0334			48.13		1	Master
84	52	P04792	Heat shock protein beta-1 OS=Homo sapiens (Human) OX=9606 GN=HSPB1 PE=1 SV=2 - [HSPB1_HUMAN]	22.8	6.4	1897000	0.0502161	502.161	0.0976	1	2	2	2	205	True		2			2			0.0976			67.59		2	Master
85	27	P18206	Vinculin OS=Homo sapiens (Human) OX=9606 GN=VCL PE=1 SV=4 - [VINC_HUMAN]	123.7	5.66	1893000	0.0501102	501.102	0.0097	1	1	1	1	1134	True		1			1			0.0097			56.15		1	Master
86	92	O95969	Secretoglobin family 1D member 2 OS=Homo sapiens (Human) OX=9606 GN=SCGB1D2 PE=2 SV=1 - [SG1D2_HUMAN]	9.9	8.25	1854000	0.0490779	490.779	0.1	1	1	1	1	90	True		1			1			0.1			27.29		1	Master
87	4	P48741	Putative heat shock 70 kDa protein 7 OS=Homo sapiens (Human) OX=9606 GN=HSPA7 PE=5 SV=2 - [HSP77_HUMAN]	40.2	7.87	1801000	0.0476749	476.749	0.0654	6	2	2	2	367	True		2			2			0.0654			64		2	Master
87	4	P34931	Heat shock 70 kDa protein 1-like OS=Homo sapiens (Human) OX=9606 GN=HSPA1L PE=1 SV=2 - [HS71L_HUMAN]	70.3	6.02	1801000	0.0476749	476.749	0.0374	6	2	2	2	641	False		2			2			0.0374			64		2	OK
87	4	P17066	Heat shock 70 kDa protein 6 OS=Homo sapiens (Human) OX=9606 GN=HSPA6 PE=1 SV=2 - [HSP76_HUMAN]	71	6.14	1801000	0.0476749	476.749	0.0373	6	2	2	2	643	False		2			2			0.0373			64		2	OK
87	4	P54652	Heat shock-related 70 kDa protein 2 OS=Homo sapiens (Human) OX=9606 GN=HSPA2 PE=1 SV=1 - [HSP72_HUMAN]	70	5.74	1801000	0.0476749	476.749	0.0376	6	2	2	2	639	False		2			2			0.0376			64		2	OK
87	4	P11142	Heat shock cognate 71 kDa protein OS=Homo sapiens (Human) OX=9606 GN=HSPA8 PE=1 SV=1 - [HSP7C_HUMAN]	70.9	5.52	1801000	0.0476749	476.749	0.0372	6	2	2	2	646	False		2			2			0.0372			64		2	OK
87	4	P0DMV8	Heat shock 70 kDa protein 1A OS=Homo sapiens (Human) OX=9606 GN=HSPA1A PE=1 SV=1 - [HS71A_HUMAN]	70	5.66	1801000	0.0476749	476.749	0.0374	6	2	2	2	641	False		2			2			0.0374			64		2	OK
88	113	Q9UMD9	Collagen alpha-1(XVII) chain OS=Homo sapiens (Human) OX=9606 GN=COL17A1 PE=1 SV=3 - [COHA1_HUMAN]	150.3	8.79	1750000	0.0463248	463.248	0.008	1	1	1	2	1497	True		1			2			0.008			35.58		1	Master
89	14	P28066	Proteasome subunit alpha type-5 OS=Homo sapiens (Human) OX=9606 GN=PSMA5 PE=1 SV=3 - [PSA5_HUMAN]	26.4	4.79	1734000	0.0459013	459.013	0.0415	1	1	1	1	241	True		1			1			0.0415			34.65		1	Master
90	66	P42357	Histidine ammonia-lyase OS=Homo sapiens (Human) OX=9606 GN=HAL PE=1 SV=1 - [HUTH_HUMAN]	72.7	6.95	1574000	0.0416659	416.659	0.0122	1	1	1	1	657	True		1			1			0.0122			42.52		1	Master
91	44	P01859	Immunoglobulin heavy constant gamma 2 OS=Homo sapiens (Human) OX=9606 GN=IGHG2 PE=1 SV=2 - [IGHG2_HUMAN]	35.9	7.59	1550000	0.0410306	410.306	0.0337	3	1	1	2	326	True		1			2			0.0337			50.88		1	Master
91	44	P01857	Immunoglobulin heavy constant gamma 1 OS=Homo sapiens (Human) OX=9606 GN=IGHG1 PE=1 SV=1 - [IGHG1_HUMAN]	36.1	8.19	1550000	0.0410306	410.306	0.0333	3	1	1	2	330	False		1			2			0.0333			50.88		1	OK
91	44	P01860	Immunoglobulin heavy constant gamma 3 OS=Homo sapiens (Human) OX=9606 GN=IGHG3 PE=1 SV=2 - [IGHG3_HUMAN]	41.3	7.9	1550000	0.0410306	410.306	0.0292	3	1	1	2	377	False		1			2			0.0292			50.88		1	OK
92	80	Q8NFW1	Collagen alpha-1(XXII) chain OS=Homo sapiens (Human) OX=9606 GN=COL22A1 PE=2 SV=2 - [COMA1_HUMAN]	161	7.23	1493000	0.0395217	395.217	0.0098	1	1	1	1	1626	True		1			1			0.0098			26.19		1	Master
93	112	P17936	Insulin-like growth factor-binding protein 3 OS=Homo sapiens (Human) OX=9606 GN=IGFBP3 PE=1 SV=2 - [IBP3_HUMAN]	31.7	8.69	1491000	0.0394688	394.688	0.11	1	2	2	2	291	True		2			2			0.11			50.47		2	Master
94	114	P10645	Chromogranin-A OS=Homo sapiens (Human) OX=9606 GN=CHGA PE=1 SV=7 - [CMGA_HUMAN]	50.7	4.6	1469000	0.0388864	388.864	0.0219	1	1	1	1	457	True		1			1			0.0219			30.05		1	Master
95	99	P05997	Collagen alpha-2(V) chain OS=Homo sapiens (Human) OX=9606 GN=COL5A2 PE=1 SV=3 - [CO5A2_HUMAN]	144.8	6.46	1401000	0.0370863	370.863	0.0127	1	1	1	2	1499	True		1			2			0.0127			35.27		1	Master
96	110	P24593	Insulin-like growth factor-binding protein 5 OS=Homo sapiens (Human) OX=9606 GN=IGFBP5 PE=1 SV=1 - [IBP5_HUMAN]	30.6	8.21	1351000	0.0357628	357.628	0.0882	1	1	1	4	272	True		1			4			0.0882			80.19		1	Master
97	2	Q9NSB2	Keratin, type II cuticular Hb4 OS=Homo sapiens (Human) OX=9606 GN=KRT84 PE=2 SV=2 - [KRT84_HUMAN]	64.8	7.56	1311000	0.0347039	347.039	0.0317	1	2	2	2	600	True		2			2			0.0317			71.5		2	Master
98	34	P78386	Keratin, type II cuticular Hb5 OS=Homo sapiens (Human) OX=9606 GN=KRT85 PE=1 SV=1 - [KRT85_HUMAN]	55.8	6.55	1290000	0.034148	341.48	0.0158	1	1	1	1	507	True		1			1			0.0158			25.05		1	Master
99	17	P08670	Vimentin OS=Homo sapiens (Human) OX=9606 GN=VIM PE=1 SV=4 - [VIME_HUMAN]	53.6	5.12	1281000	0.0339098	339.098	0.0429	1	2	2	2	466	True		2			2			0.0429			82.35		2	Master
100	109	Q13103	Secreted phosphoprotein 24 OS=Homo sapiens (Human) OX=9606 GN=SPP2 PE=1 SV=1 - [SPP24_HUMAN]	24.3	8.32	1251000	0.0331156	331.156	0.0569	1	1	1	1	211	True		1			1			0.0569			43.83		1	Master
101	55	P09228	Cystatin-SA OS=Homo sapiens (Human) OX=9606 GN=CST2 PE=1 SV=1 - [CYTT_HUMAN]	16.4	4.93	1174000	0.0310773	310.773	0.156	1	2	2	2	141	True		2			2			0.156			54.17		2	Master
102	81	P36955	Pigment epithelium-derived factor OS=Homo sapiens (Human) OX=9606 GN=SERPINF1 PE=1 SV=4 - [PEDF_HUMAN]	46.3	6.38	1159000	0.0306803	306.803	0.0263	1	1	1	1	418	True		1			1			0.0263			34.42		1	Master
103	87	P10909	Clusterin OS=Homo sapiens (Human) OX=9606 GN=CLU PE=1 SV=1 - [CLUS_HUMAN]	52.5	6.27	1142000	0.0302303	302.303	0.0423	1	2	2	2	449	True		2			2			0.0423			62.35		2	Master
104	95	P07305	Histone H1.0 OS=Homo sapiens (Human) OX=9606 GN=H1-0 PE=1 SV=3 - [H10_HUMAN]	20.9	10.84	1134000	0.0300185	300.185	0.0515	1	1	1	1	194	True		1			1			0.0515			29.15		1	Master
105	19	P04350	Tubulin beta-4A chain OS=Homo sapiens (Human) OX=9606 GN=TUBB4A PE=1 SV=2 - [TBB4A_HUMAN]	49.6	4.88	1085000	0.0287214	287.214	0.0225	6	1	1	1	444	True		1			1			0.0225			37.52		1	Master
105	19	P07437	Tubulin beta chain OS=Homo sapiens (Human) OX=9606 GN=TUBB PE=1 SV=2 - [TBB5_HUMAN]	49.6	4.89	1085000	0.0287214	287.214	0.0225	6	1	1	1	444	False		1			1			0.0225			37.52		1	OK
105	19	P68371	Tubulin beta-4B chain OS=Homo sapiens (Human) OX=9606 GN=TUBB4B PE=1 SV=1 - [TBB4B_HUMAN]	49.8	4.89	1085000	0.0287214	287.214	0.0225	6	1	1	1	445	False		1			1			0.0225			37.52		1	OK
105	19	Q13885	Tubulin beta-2A chain OS=Homo sapiens (Human) OX=9606 GN=TUBB2A PE=1 SV=1 - [TBB2A_HUMAN]	49.9	4.89	1085000	0.0287214	287.214	0.0225	6	1	1	1	445	False		1			1			0.0225			37.52		1	OK
105	19	Q9BVA1	Tubulin beta-2B chain OS=Homo sapiens (Human) OX=9606 GN=TUBB2B PE=1 SV=1 - [TBB2B_HUMAN]	49.9	4.89	1085000	0.0287214	287.214	0.0225	6	1	1	1	445	False		1			1			0.0225			37.52		1	OK
105	19	Q13509	Tubulin beta-3 chain OS=Homo sapiens (Human) OX=9606 GN=TUBB3 PE=1 SV=2 - [TBB3_HUMAN]	50.4	4.93	1085000	0.0287214	287.214	0.0222	6	1	1	1	450	False		1			1			0.0222			37.52		1	OK
106	42	P28799	Progranulin OS=Homo sapiens (Human) OX=9606 GN=GRN PE=1 SV=2 - [GRN_HUMAN]	63.5	6.83	897300	0.0237527	237.527	0.0236	1	1	1	1	593	True		1			1			0.0236			55.08		1	Master
107	117	Q9UP79	A disintegrin and metalloproteinase with thrombospondin motifs 8 OS=Homo sapiens (Human) OX=9606 GN=ADAMTS8 PE=2 SV=2 - [ATS8_HUMAN]	96.4	6.16	832600	0.02204	220.4	0.0146	1	1	1	1	889	True		1			1			0.0146			29.49		1	Master
108	76	Q96P63	Serpin B12 OS=Homo sapiens (Human) OX=9606 GN=SERPINB12 PE=1 SV=1 - [SPB12_HUMAN]	46.2	5.53	717800	0.0190011	190.011	0.0198	1	1	1	1	405	True		1			1			0.0198			28.71		1	Master
109	77	Q9Y3R4	Sialidase-2 OS=Homo sapiens (Human) OX=9606 GN=NEU2 PE=1 SV=2 - [NEUR2_HUMAN]	42.2	6.87	674400	0.0178523	178.523	0.0316	1	1	1	1	380	True		1			1			0.0316			28.27		1	Master
110	29	P02795	Metallothionein-2 OS=Homo sapiens (Human) OX=9606 GN=MT2A PE=1 SV=1 - [MT2_HUMAN]	6	7.83	611000	0.016174	161.74	0.1967	5	1	1	1	61	True		1			1			0.1967			28.74		1	Master
110	29	P04732	Metallothionein-1E OS=Homo sapiens (Human) OX=9606 GN=MT1E PE=1 SV=1 - [MT1E_HUMAN]	6	7.96	611000	0.016174	161.74	0.1967	5	1	1	1	61	False		1			1			0.1967			28.74		1	OK
110	29	P13640	Metallothionein-1G OS=Homo sapiens (Human) OX=9606 GN=MT1G PE=1 SV=2 - [MT1G_HUMAN]	6.1	7.96	611000	0.016174	161.74	0.1935	5	1	1	1	62	False		1			1			0.1935			28.74		1	OK
110	29	P80297	Metallothionein-1X OS=Homo sapiens (Human) OX=9606 GN=MT1X PE=1 SV=1 - [MT1X_HUMAN]	6.1	7.96	611000	0.016174	161.74	0.1967	5	1	1	1	61	False		1			1			0.1967			28.74		1	OK
110	29	Q8N339	Metallothionein-1M OS=Homo sapiens (Human) OX=9606 GN=MT1M PE=3 SV=2 - [MT1M_HUMAN]	6.1	7.69	611000	0.016174	161.74	0.1967	5	1	1	1	61	False		1			1			0.1967			28.74		1	OK
111	7	P14618	Pyruvate kinase PKM OS=Homo sapiens (Human) OX=9606 GN=PKM PE=1 SV=4 - [KPYM_HUMAN]	57.9	7.84	0	0	0	0.0207	1	1	1	1	531	True		1			1			0.0207			27.52		1	Master
112	23	P68366	Tubulin alpha-4A chain OS=Homo sapiens (Human) OX=9606 GN=TUBA4A PE=1 SV=1 - [TBA4A_HUMAN]	49.9	5.06	0	0	0	0.0179	4	1	1	1	448	True		1			1			0.0179			29.94		1	Master
112	23	Q71U36	Tubulin alpha-1A chain OS=Homo sapiens (Human) OX=9606 GN=TUBA1A PE=1 SV=1 - [TBA1A_HUMAN]	50.1	5.06	0	0	0	0.0177	4	1	1	1	451	False		1			1			0.0177			29.94		1	OK
112	23	P68363	Tubulin alpha-1B chain OS=Homo sapiens (Human) OX=9606 GN=TUBA1B PE=1 SV=1 - [TBA1B_HUMAN]	50.1	5.06	0	0	0	0.0177	4	1	1	1	451	False		1			1			0.0177			29.94		1	OK
112	23	Q9BQE3	Tubulin alpha-1C chain OS=Homo sapiens (Human) OX=9606 GN=TUBA1C PE=1 SV=1 - [TBA1C_HUMAN]	49.9	5.1	0	0	0	0.0178	4	1	1	1	449	False		1			1			0.0178			29.94		1	OK
113	32	P05109	Protein S100-A8 OS=Homo sapiens (Human) OX=9606 GN=S100A8 PE=1 SV=1 - [S10A8_HUMAN]	10.8	7.03	0	0	0	0.1183	1	1	1	1	93	True		1			1			0.1183			31.54		1	Master
114	40	P25311	Zinc-alpha-2-glycoprotein OS=Homo sapiens (Human) OX=9606 GN=AZGP1 PE=1 SV=2 - [ZA2G_HUMAN]	34.2	6.05	0	0	0	0.0336	1	1	1	2	298	True		1			2			0.0336			76.2		1	Master
115	74	P22735	Protein-glutamine gamma-glutamyltransferase K OS=Homo sapiens (Human) OX=9606 GN=TGM1 PE=1 SV=4 - [TGM1_HUMAN]	89.7	6.04	0	0	0	0.0159	1	1	1	1	817	True		1			1			0.0159			28.81		1	Master
116	79	P22531	Small proline-rich protein 2E OS=Homo sapiens (Human) OX=9606 GN=SPRR2E PE=2 SV=2 - [SPR2E_HUMAN]	7.8	8.31	0	0	0	0.25	6	1	1	2	72	True		1			2			0.25			104.54		1	Master
116	79	P35326	Small proline-rich protein 2A OS=Homo sapiens (Human) OX=9606 GN=SPRR2A PE=1 SV=1 - [SPR2A_HUMAN]	8	8.43	0	0	0	0.25	6	1	1	2	72	False		1			2			0.25			104.54		1	OK
116	79	P35325	Small proline-rich protein 2B OS=Homo sapiens (Human) OX=9606 GN=SPRR2B PE=2 SV=1 - [SPR2B_HUMAN]	8	8.43	0	0	0	0.25	6	1	1	2	72	False		1			2			0.25			104.54		1	OK
116	79	P22532	Small proline-rich protein 2D OS=Homo sapiens (Human) OX=9606 GN=SPRR2D PE=2 SV=2 - [SPR2D_HUMAN]	7.9	8.37	0	0	0	0.125	6	1	1	2	72	False		1			2			0.125			104.54		1	OK
116	79	Q96RM1	Small proline-rich protein 2F OS=Homo sapiens (Human) OX=9606 GN=SPRR2F PE=3 SV=1 - [SPR2F_HUMAN]	7.8	8.31	0	0	0	0.125	6	1	1	2	72	False		1			2			0.125			104.54		1	OK
116	79	Q9BYE4	Small proline-rich protein 2G OS=Homo sapiens (Human) OX=9606 GN=SPRR2G PE=3 SV=1 - [SPR2G_HUMAN]	8.2	7.96	0	0	0	0.1233	6	1	1	2	73	False		1			2			0.1233			104.54		1	OK
117	83	Q9P2F6	Rho GTPase-activating protein 20 OS=Homo sapiens (Human) OX=9606 GN=ARHGAP20 PE=1 SV=2 - [RHG20_HUMAN]	132.5	7.99	0	0	0	0.0059	1	1	1	1	1191	True		1			1			0.0059			30.3		1	Master
118	89	Q99983	Osteomodulin OS=Homo sapiens (Human) OX=9606 GN=OMD PE=1 SV=1 - [OMD_HUMAN]	49.5	5.59	0	0	0	0.0238	1	1	1	1	421	True		1			1			0.0238			39.99		1	Master

## Sheet: CA10_3
Prot Group		Accession	Description	MW [kDa]	calc. pI	Area	Area (%)	ppm	Sum(Coverage)	Sum(# Proteins)	Sum(# Peptides)	Sum(# Unique Peptides)	Sum(# PSMs)	# AAs	Is Master Protein	# Peptides A3	# Peptides A5	# Peptides A7	# PSM A3	# PSM A5	# PSM A7	Coverage A3	Coverage A5	Coverage A7	Score A3	Score A5	Score A7	Group #Peptides	Is Prot OK?
1	109	Q13316	Dentin matrix acidic phosphoprotein 1 OS=Homo sapiens (Human) OX=9606 GN=DMP1 PE=1 SV=2 - [DMP1_HUMAN]	55.7	4.15	2886000000	36.6528	366528	0.0955	1	6	6	24	513	True		6			24			0.0955			486.77		6	Master
2	72	P02452	Collagen alpha-1(I) chain OS=Homo sapiens (Human) OX=9606 GN=COL1A1 PE=1 SV=5 - [CO1A1_HUMAN]	138.9	5.8	1986000000	25.2226	252226	0.5041	1	54	53	440	1464	True		54			440			0.5041			12786.4		54	Master
3	56	P08123	Collagen alpha-2(I) chain OS=Homo sapiens (Human) OX=9606 GN=COL1A2 PE=1 SV=7 - [CO1A2_HUMAN]	129.2	8.95	973800000	12.3674	123674	0.4949	1	50	50	242	1366	True		50			242			0.4949			6873.56		50	Master
4	124	P10451	Osteopontin OS=Homo sapiens (Human) OX=9606 GN=SPP1 PE=1 SV=1 - [OSTP_HUMAN]	35.4	4.58	409200000	5.19692	51969.2	0.1338	1	3	3	22	314	True		3			22			0.1338			795.06		3	Master
5	111	Q9NZW4	Dentin sialophosphoprotein OS=Homo sapiens (Human) OX=9606 GN=DSPP PE=1 SV=2 - [DSPP_HUMAN]	131.1	3.87	217200000	2.75848	27584.8	0.0976	1	11	11	53	1301	True		11			53			0.0976			1672.71		11	Master
6	115	P02458	Collagen alpha-1(II) chain OS=Homo sapiens (Human) OX=9606 GN=COL2A1 PE=1 SV=3 - [CO2A1_HUMAN]	141.7	6.92	128600000	1.63324	16332.4	0.0215	1	2	1	15	1487	True		2			15			0.0215			398.42		2	Master
7	70	P02765	Alpha-2-HS-glycoprotein OS=Homo sapiens (Human) OX=9606 GN=AHSG PE=1 SV=2 - [FETUA_HUMAN]	39.3	5.72	109100000	1.38559	13855.9	0.2153	1	6	6	17	367	True		6			17			0.2153			366.06		6	Master
8	129	P21815	Bone sialoprotein 2 OS=Homo sapiens (Human) OX=9606 GN=IBSP PE=1 SV=4 - [SIAL_HUMAN]	35.1	4.18	82590000	1.04891	10489.1	0.0347	1	1	1	2	317	True		1			2			0.0347			80.21		1	Master
9	57	P08493	Matrix Gla protein OS=Homo sapiens (Human) OX=9606 GN=MGP PE=1 SV=2 - [MGP_HUMAN]	12.3	9.67	70110000	0.89041	8904.1	0.2427	1	3	3	47	103	True		3			47			0.2427			1003.48		3	Master
10	34	P06454	Prothymosin alpha OS=Homo sapiens (Human) OX=9606 GN=PTMA PE=1 SV=2 - [PTMA_HUMAN]	12.2	3.78	64660000	0.821194	8211.94	0.2342	1	5	5	14	111	True		5			14			0.2342			575.34		5	Master
11	112	Q9NP70	Ameloblastin OS=Homo sapiens (Human) OX=9606 GN=AMBN PE=1 SV=1 - [AMBN_HUMAN]	48.3	4.92	58750000	0.746136	7461.36	0.0358	1	2	2	9	447	True		2			9			0.0358			253.11		2	Master
12	78	P05089	Arginase-1 OS=Homo sapiens (Human) OX=9606 GN=ARG1 PE=1 SV=2 - [ARGI1_HUMAN]	34.7	7.21	53530000	0.679841	6798.41	0.0342	1	1	1	2	322	True		1			2			0.0342			53.66		1	Master
13	49	P25311	Zinc-alpha-2-glycoprotein OS=Homo sapiens (Human) OX=9606 GN=AZGP1 PE=1 SV=2 - [ZA2G_HUMAN]	34.2	6.05	53260000	0.676412	6764.12	0.0336	1	1	1	2	298	True		1			2			0.0336			82.85		1	Master
14	107	P00734	Prothrombin OS=Homo sapiens (Human) OX=9606 GN=F2 PE=1 SV=2 - [THRB_HUMAN]	70	5.9	43300000	0.549918	5499.18	0.2106	1	10	10	26	622	True		10			26			0.2106			859.56		10	Master
15	62	P81605	Dermcidin OS=Homo sapiens (Human) OX=9606 GN=DCD PE=1 SV=2 - [DCD_HUMAN]	11.3	6.54	38550000	0.489592	4895.92	0.2	1	2	2	3	110	True		2			3			0.2			111.65		2	Master
16	87	P22531	Small proline-rich protein 2E OS=Homo sapiens (Human) OX=9606 GN=SPRR2E PE=2 SV=2 - [SPR2E_HUMAN]	7.8	8.31	37780000	0.479813	4798.13	0.25	6	1	1	3	72	True		1			3			0.25			97.78		1	Master
16	87	P35326	Small proline-rich protein 2A OS=Homo sapiens (Human) OX=9606 GN=SPRR2A PE=1 SV=1 - [SPR2A_HUMAN]	8	8.43	37780000	0.479813	4798.13	0.25	6	1	1	3	72	False		1			3			0.25			97.78		1	OK
16	87	P35325	Small proline-rich protein 2B OS=Homo sapiens (Human) OX=9606 GN=SPRR2B PE=2 SV=1 - [SPR2B_HUMAN]	8	8.43	37780000	0.479813	4798.13	0.25	6	1	1	3	72	False		1			3			0.25			97.78		1	OK
16	87	P22532	Small proline-rich protein 2D OS=Homo sapiens (Human) OX=9606 GN=SPRR2D PE=2 SV=2 - [SPR2D_HUMAN]	7.9	8.37	37780000	0.479813	4798.13	0.125	6	1	1	3	72	False		1			3			0.125			97.78		1	OK
16	87	Q96RM1	Small proline-rich protein 2F OS=Homo sapiens (Human) OX=9606 GN=SPRR2F PE=3 SV=1 - [SPR2F_HUMAN]	7.8	8.31	37780000	0.479813	4798.13	0.125	6	1	1	3	72	False		1			3			0.125			97.78		1	OK
16	87	Q9BYE4	Small proline-rich protein 2G OS=Homo sapiens (Human) OX=9606 GN=SPRR2G PE=3 SV=1 - [SPR2G_HUMAN]	8.2	7.96	37780000	0.479813	4798.13	0.1233	6	1	1	3	73	False		1			3			0.1233			97.78		1	OK
17	73	P02461	Collagen alpha-1(III) chain OS=Homo sapiens (Human) OX=9606 GN=COL3A1 PE=1 SV=4 - [CO3A1_HUMAN]	138.5	6.61	37760000	0.479559	4795.59	0.1344	1	13	13	28	1466	True		13			28			0.1344			598.73		13	Master
18	50	Q86YZ3	Hornerin OS=Homo sapiens (Human) OX=9606 GN=HRNR PE=1 SV=2 - [HORN_HUMAN]	282.2	10.04	36240000	0.460255	4602.55	0.0579	1	6	6	8	2850	True		6			8			0.0579			261.06		6	Master
19	42	Q5T750	Skin-specific protein 32 OS=Homo sapiens (Human) OX=9606 GN=XP32 PE=1 SV=1 - [XP32_HUMAN]	26.2	7.97	30590000	0.388499	3884.99	0.032	1	1	1	4	250	True		1			4			0.032			124.41		1	Master
20	48	P12273	Prolactin-inducible protein OS=Homo sapiens (Human) OX=9606 GN=PIP PE=1 SV=1 - [PIP_HUMAN]	16.6	8.05	25790000	0.327538	3275.38	0.0822	1	1	1	4	146	True		1			4			0.0822			140.52		1	Master
21	22	P14625	Endoplasmin OS=Homo sapiens (Human) OX=9606 GN=HSP90B1 PE=1 SV=1 - [ENPL_HUMAN]	92.4	4.84	25520000	0.324109	3241.09	0.0224	1	2	2	6	803	True		2			6			0.0224			235.83		2	Master
22	130	A1E959	Odontogenic ameloblast-associated protein OS=Homo sapiens (Human) OX=9606 GN=ODAM PE=1 SV=1 - [ODAM_HUMAN]	30.8	4.56	22970000	0.291723	2917.23	0.0251	1	1	1	2	279	True		1			2			0.0251			55.24		1	Master
23	96	P05067	Amyloid-beta precursor protein OS=Homo sapiens (Human) OX=9606 GN=APP PE=1 SV=3 - [A4_HUMAN]	86.9	4.82	22110000	0.280801	2808.01	0.0338	1	2	2	4	770	True		2			4			0.0338			149.31		2	Master
24	16	P60709	Actin, cytoplasmic 1 OS=Homo sapiens (Human) OX=9606 GN=ACTB PE=1 SV=1 - [ACTB_HUMAN]	41.7	5.48	18660000	0.236986	2369.86	0.0533	2	2	2	2	375	True		2			2			0.0533			92.88		2	Master
24	16	P63261	Actin, cytoplasmic 2 OS=Homo sapiens (Human) OX=9606 GN=ACTG1 PE=1 SV=1 - [ACTG_HUMAN]	41.8	5.48	18660000	0.236986	2369.86	0.0533	2	2	2	2	375	False		2			2			0.0533			92.88		2	OK
25	39	P61626	Lysozyme C OS=Homo sapiens (Human) OX=9606 GN=LYZ PE=1 SV=1 - [LYSC_HUMAN]	16.5	9.16	17460000	0.221745	2217.45	0.1892	1	3	3	7	148	True		3			7			0.1892			244.83		3	Master
26	45	P59665	Neutrophil defensin 1 OS=Homo sapiens (Human) OX=9606 GN=DEFA1 PE=1 SV=1 - [DEF1_HUMAN]	10.2	6.99	13290000	0.168786	1687.86	0.1915	2	2	2	2	94	True		2			2			0.1915			44.27		2	Master
26	45	P59666	Neutrophil defensin 3 OS=Homo sapiens (Human) OX=9606 GN=DEFA3 PE=1 SV=1 - [DEF3_HUMAN]	10.2	5.99	13290000	0.168786	1687.86	0.1915	2	2	2	2	94	False		2			2			0.1915			44.27		2	OK
27	110	P05997	Collagen alpha-2(V) chain OS=Homo sapiens (Human) OX=9606 GN=COL5A2 PE=1 SV=3 - [CO5A2_HUMAN]	144.8	6.46	12440000	0.15799	1579.9	0.0147	1	1	1	8	1499	True		1			8			0.0147			251.92		1	Master
28	123	P24593	Insulin-like growth factor-binding protein 5 OS=Homo sapiens (Human) OX=9606 GN=IGFBP5 PE=1 SV=1 - [IBP5_HUMAN]	30.6	8.21	11030000	0.140083	1400.83	0.1471	1	2	2	3	272	True		2			3			0.1471			86.22		2	Master
29	58	Q08188	Protein-glutamine gamma-glutamyltransferase E OS=Homo sapiens (Human) OX=9606 GN=TGM3 PE=1 SV=4 - [TGM3_HUMAN]	76.6	5.86	10820000	0.137416	1374.16	0.0491	1	3	3	3	693	True		3			3			0.0491			75.13		3	Master
30	10	P07355	Annexin A2 OS=Homo sapiens (Human) OX=9606 GN=ANXA2 PE=1 SV=2 - [ANXA2_HUMAN]	38.6	7.75	10790000	0.137035	1370.35	0.0973	1	3	3	6	339	True		3			6			0.0973			174.28		3	Master
31	121	P01042	Kininogen-1 OS=Homo sapiens (Human) OX=9606 GN=KNG1 PE=1 SV=2 - [KNG1_HUMAN]	71.9	6.81	10550000	0.133987	1339.87	0.0186	1	1	1	1	644	True		1			1			0.0186			67.75		1	Master
32	21	P16403	Histone H1.2 OS=Homo sapiens (Human) OX=9606 GN=H1-2 PE=1 SV=2 - [H12_HUMAN]	21.4	10.93	10320000	0.131066	1310.66	0.1549	3	4	4	5	213	True		4			5			0.1549			186.77		4	Master
32	21	P10412	Histone H1.4 OS=Homo sapiens (Human) OX=9606 GN=H1-4 PE=1 SV=2 - [H14_HUMAN]	21.9	11.03	10320000	0.131066	1310.66	0.1507	3	4	4	5	219	False		4			5			0.1507			186.77		4	OK
32	21	P16402	Histone H1.3 OS=Homo sapiens (Human) OX=9606 GN=H1-3 PE=1 SV=2 - [H13_HUMAN]	22.3	11.02	10320000	0.131066	1310.66	0.1493	3	4	4	5	221	False		4			5			0.1493			186.77		4	OK
33	116	P21810	Biglycan OS=Homo sapiens (Human) OX=9606 GN=BGN PE=1 SV=2 - [PGS1_HUMAN]	41.6	7.52	10240000	0.13005	1300.5	0.0815	1	3	3	3	368	True		3			3			0.0815			88.36		3	Master
34	47	P02763	Alpha-1-acid glycoprotein 1 OS=Homo sapiens (Human) OX=9606 GN=ORM1 PE=1 SV=1 - [A1AG1_HUMAN]	23.5	5.02	10170000	0.129161	1291.61	0.1542	1	3	3	6	201	True		3			6			0.1542			232.44		3	Master
35	31	P32119	Peroxiredoxin-2 OS=Homo sapiens (Human) OX=9606 GN=PRDX2 PE=1 SV=5 - [PRDX2_HUMAN]	21.9	5.97	9138000	0.116054	1160.54	0.0909	1	2	1	5	198	True		2			5			0.0909			122.02		2	Master
36	28	Q06830	Peroxiredoxin-1 OS=Homo sapiens (Human) OX=9606 GN=PRDX1 PE=1 SV=1 - [PRDX1_HUMAN]	22.1	8.13	8892000	0.11293	1129.3	0.0905	1	2	1	5	199	True		2			5			0.0905			120.31		2	Master
37	114	P00742	Coagulation factor X OS=Homo sapiens (Human) OX=9606 GN=F10 PE=1 SV=2 - [FA10_HUMAN]	54.7	5.94	8783000	0.111546	1115.46	0.1107	1	5	5	10	488	True		5			10			0.1107			156.98		5	Master
38	94	Q9NQ38	Serine protease inhibitor Kazal-type 5 OS=Homo sapiens (Human) OX=9606 GN=SPINK5 PE=1 SV=2 - [ISK5_HUMAN]	120.6	8.06	8673000	0.110149	1101.49	0.0085	1	1	1	1	1064	True		1			1			0.0085			26.28		1	Master
39	13	O60814	Histone H2B type 1-K OS=Homo sapiens (Human) OX=9606 GN=H2BC12 PE=1 SV=3 - [H2B1K_HUMAN]	13.9	10.32	8539000	0.108447	1084.47	0.3175	9	4	4	4	126	True		4			4			0.3175			114.29		4	Master
39	13	Q99880	Histone H2B type 1-L OS=Homo sapiens (Human) OX=9606 GN=H2BC13 PE=1 SV=3 - [H2B1L_HUMAN]	13.9	10.32	8539000	0.108447	1084.47	0.3175	9	4	4	4	126	False		4			4			0.3175			114.29		4	OK
39	13	P57053	Histone H2B type F-S OS=Homo sapiens (Human) OX=9606 GN=H2BFS PE=1 SV=2 - [H2BFS_HUMAN]	13.9	10.37	8539000	0.108447	1084.47	0.3175	9	4	4	4	126	False		4			4			0.3175			114.29		4	OK
39	13	P62807	Histone H2B type 1-C/E/F/G/I OS=Homo sapiens (Human) OX=9606 GN=H2BC8 PE=1 SV=4 - [H2B1C_HUMAN]	13.9	10.32	8539000	0.108447	1084.47	0.3175	9	4	4	4	126	False		4			4			0.3175			114.29		4	OK
39	13	P58876	Histone H2B type 1-D OS=Homo sapiens (Human) OX=9606 GN=HIST1H2BD PE=1 SV=2 - [H2B1D_HUMAN]	13.9	10.32	8539000	0.108447	1084.47	0.3175	9	4	4	4	126	False		4			4			0.3175			114.29		4	OK
39	13	Q93079	Histone H2B type 1-H OS=Homo sapiens (Human) OX=9606 GN=HIST1H2BH PE=1 SV=3 - [H2B1H_HUMAN]	13.9	10.32	8539000	0.108447	1084.47	0.3175	9	4	4	4	126	False		4			4			0.3175			114.29		4	OK
39	13	Q99879	Histone H2B type 1-M OS=Homo sapiens (Human) OX=9606 GN=H2BC14 PE=1 SV=3 - [H2B1M_HUMAN]	14	10.32	8539000	0.108447	1084.47	0.3175	9	4	4	4	126	False		4			4			0.3175			114.29		4	OK
39	13	Q99877	Histone H2B type 1-N OS=Homo sapiens (Human) OX=9606 GN=H2BC15 PE=1 SV=3 - [H2B1N_HUMAN]	13.9	10.32	8539000	0.108447	1084.47	0.3175	9	4	4	4	126	False		4			4			0.3175			114.29		4	OK
39	13	Q5QNW6	Histone H2B type 2-F OS=Homo sapiens (Human) OX=9606 GN=HIST2H2BF PE=1 SV=3 - [H2B2F_HUMAN]	13.9	10.32	8539000	0.108447	1084.47	0.3175	9	4	4	4	126	False		4			4			0.3175			114.29		4	OK
40	80	Q9NZT1	Calmodulin-like protein 5 OS=Homo sapiens (Human) OX=9606 GN=CALML5 PE=1 SV=2 - [CALL5_HUMAN]	15.9	4.44	8422000	0.106961	1069.61	0.1849	1	3	3	4	146	True		3			4			0.1849			111.69		3	Master
41	103	O00461	Golgi integral membrane protein 4 OS=Homo sapiens (Human) OX=9606 GN=GOLIM4 PE=1 SV=1 - [GOLI4_HUMAN]	81.8	4.77	8363000	0.106212	1062.12	0.0144	1	1	1	1	696	True		1			1			0.0144			36.9		1	Master
42	38	P01009	Alpha-1-antitrypsin OS=Homo sapiens (Human) OX=9606 GN=SERPINA1 PE=1 SV=3 - [A1AT_HUMAN]	46.7	5.59	8233000	0.104561	1045.61	0.0598	1	3	3	3	418	True		3			3			0.0598			62.63		3	Master
43	11	P04406	Glyceraldehyde-3-phosphate dehydrogenase OS=Homo sapiens (Human) OX=9606 GN=GAPDH PE=1 SV=3 - [G3P_HUMAN]	36	8.46	8088000	0.102719	1027.19	0.0418	1	1	1	2	335	True		1			2			0.0418			119.72		1	Master
44	100	Q14515	SPARC-like protein 1 OS=Homo sapiens (Human) OX=9606 GN=SPARCL1 PE=1 SV=2 - [SPRL1_HUMAN]	75.2	4.81	7919000	0.100573	1005.73	0.0422	1	2	2	3	664	True		2			3			0.0422			95.17		2	Master
45	17	P0CG48	Polyubiquitin-C OS=Homo sapiens (Human) OX=9606 GN=UBC PE=1 SV=3 - [UBC_HUMAN]	77	7.66	7339000	0.0932067	932.067	0.2102	4	1	1	2	685	True		1			2			0.2102			49.32		1	Master
45	17	P62987	Ubiquitin-60S ribosomal protein L40 OS=Homo sapiens (Human) OX=9606 GN=UBA52 PE=1 SV=2 - [RL40_HUMAN]	14.7	9.83	7339000	0.0932067	932.067	0.125	4	1	1	2	128	False		1			2			0.125			49.32		1	OK
45	17	P62979	Ubiquitin-40S ribosomal protein S27a OS=Homo sapiens (Human) OX=9606 GN=RPS27A PE=1 SV=2 - [RS27A_HUMAN]	18	9.64	7339000	0.0932067	932.067	0.1026	4	1	1	2	156	False		1			2			0.1026			49.32		1	OK
45	17	P0CG47	Polyubiquitin-B OS=Homo sapiens (Human) OX=9606 GN=UBB PE=1 SV=1 - [UBB_HUMAN]	25.7	7.43	7339000	0.0932067	932.067	0.2096	4	1	1	2	229	False		1			2			0.2096			49.32		1	OK
46	9	P14618	Pyruvate kinase PKM OS=Homo sapiens (Human) OX=9606 GN=PKM PE=1 SV=4 - [KPYM_HUMAN]	57.9	7.84	7158000	0.090908	909.08	0.0151	1	1	1	1	531	True		1			1			0.0151			35.85		1	Master
47	51	P28799	Progranulin OS=Homo sapiens (Human) OX=9606 GN=GRN PE=1 SV=2 - [GRN_HUMAN]	63.5	6.83	6929000	0.0879996	879.996	0.0489	1	2	2	3	593	True		2			3			0.0489			133.48		2	Master
48	1	Q5T749	Keratinocyte proline-rich protein OS=Homo sapiens (Human) OX=9606 GN=KPRP PE=1 SV=1 - [KPRP_HUMAN]	64.1	8.27	6833000	0.0867804	867.804	0.0501	1	3	3	3	579	True		3			3			0.0501			48.5		3	Master
49	32	P68871	Hemoglobin subunit beta OS=Homo sapiens (Human) OX=9606 GN=HBB PE=1 SV=2 - [HBB_HUMAN]	16	7.28	6733000	0.0855104	855.104	0.0884	1	1	1	1	147	True		1			1			0.0884			46.26		1	Master
50	76	P07339	Cathepsin D OS=Homo sapiens (Human) OX=9606 GN=CTSD PE=1 SV=1 - [CATD_HUMAN]	44.5	6.54	6675000	0.0847738	847.738	0.0194	1	1	1	1	412	True		1			1			0.0194			44.2		1	Master
51	81	P31944	Caspase-14 OS=Homo sapiens (Human) OX=9606 GN=CASP14 PE=1 SV=2 - [CASPE_HUMAN]	27.7	5.58	6206000	0.0788174	788.174	0.0785	1	2	2	2	242	True		2			2			0.0785			95.82		2	Master
52	75	Q8IW75	Serpin A12 OS=Homo sapiens (Human) OX=9606 GN=SERPINA12 PE=1 SV=1 - [SPA12_HUMAN]	47.1	9.29	5920000	0.0751851	751.851	0.0193	1	1	1	1	414	True		1			1			0.0193			31.96		1	Master
53	46	P0DOY2	Immunoglobulin lambda constant 2 OS=Homo sapiens (Human) OX=9606 GN=IGLC2 PE=1 SV=1 - [IGLC2_HUMAN]	11.3	7.24	5843000	0.0742072	742.072	0.0943	2	1	1	1	106	True		1			1			0.0943			53.86		1	Master
53	46	P0DOY3	Immunoglobulin lambda constant 3 OS=Homo sapiens (Human) OX=9606 GN=IGLC3 PE=1 SV=1 - [IGLC3_HUMAN]	11.3	7.24	5843000	0.0742072	742.072	0.0943	2	1	1	1	106	False		1			1			0.0943			53.86		1	OK
54	69	P20908	Collagen alpha-1(V) chain OS=Homo sapiens (Human) OX=9606 GN=COL5A1 PE=1 SV=3 - [CO5A1_HUMAN]	183.4	5.06	5768000	0.0732547	732.547	0.0065	1	2	2	3	1838	True		2			3			0.0065			81.38		2	Master
55	33	P10599	Thioredoxin OS=Homo sapiens (Human) OX=9606 GN=TXN PE=1 SV=3 - [THIO_HUMAN]	11.7	4.92	5709000	0.0725054	725.054	0.2095	1	2	2	2	105	True		2			2			0.2095			55.16		2	Master
56	118	Q9Y240	C-type lectin domain family 11 member A OS=Homo sapiens (Human) OX=9606 GN=CLEC11A PE=1 SV=1 - [CLC11_HUMAN]	35.7	5.16	5700000	0.0723911	723.911	0.0372	1	1	1	1	323	True		1			1			0.0372			31.88		1	Master
57	82	P04040	Catalase OS=Homo sapiens (Human) OX=9606 GN=CAT PE=1 SV=3 - [CATA_HUMAN]	59.7	7.39	5572000	0.0707655	707.655	0.0209	1	1	1	1	527	True		1			1			0.0209			70.13		1	Master
58	128	O15240	Neurosecretory protein VGF OS=Homo sapiens (Human) OX=9606 GN=VGF PE=1 SV=2 - [VGF_HUMAN]	67.2	4.78	5474000	0.0695209	695.209	0.0472	1	2	2	3	615	True		2			3			0.0472			158.87		2	Master
59	90	A6NCN2	Putative keratin-87 protein OS=Homo sapiens (Human) OX=9606 GN=KRT87P PE=5 SV=4 - [KR87P_HUMAN]	29.1	5.8	5042000	0.0640344	640.344	0.0275	4	1	1	1	255	True		1			1			0.0275			26.57		1	Master
59	90	P78385	Keratin, type II cuticular Hb3 OS=Homo sapiens (Human) OX=9606 GN=KRT83 PE=1 SV=2 - [KRT83_HUMAN]	54.2	5.64	5042000	0.0640344	640.344	0.0142	4	1	1	1	493	False		1			1			0.0142			26.57		1	OK
59	90	P78386	Keratin, type II cuticular Hb5 OS=Homo sapiens (Human) OX=9606 GN=KRT85 PE=1 SV=1 - [KRT85_HUMAN]	55.8	6.55	5042000	0.0640344	640.344	0.0138	4	1	1	1	507	False		1			1			0.0138			26.57		1	OK
59	90	O43790	Keratin, type II cuticular Hb6 OS=Homo sapiens (Human) OX=9606 GN=KRT86 PE=1 SV=1 - [KRT86_HUMAN]	53.5	5.66	5042000	0.0640344	640.344	0.0144	4	1	1	1	486	False		1			1			0.0144			26.57		1	OK
60	27	P69905	Hemoglobin subunit alpha OS=Homo sapiens (Human) OX=9606 GN=HBA2 PE=1 SV=2 - [HBA_HUMAN]	15.2	8.68	4973000	0.0631581	631.581	0.2183	1	3	3	4	142	True		3			4			0.2183			72.6		3	Master
61	98	Q99983	Osteomodulin OS=Homo sapiens (Human) OX=9606 GN=OMD PE=1 SV=1 - [OMD_HUMAN]	49.5	5.59	4906000	0.0623071	623.071	0.0428	1	2	2	3	421	True		2			3			0.0428			87.19		2	Master
62	40	P58107	Epiplakin OS=Homo sapiens (Human) OX=9606 GN=EPPK1 PE=1 SV=3 - [EPIPL_HUMAN]	555.3	5.62	4604000	0.0584717	584.717	0.011	2	1	1	1	5088	True		1			1			0.011			26.89		1	Master
62	40	Q15149	Plectin OS=Homo sapiens (Human) OX=9606 GN=PLEC PE=1 SV=3 - [PLEC_HUMAN]	531.5	5.96	4604000	0.0584717	584.717	0.0017	2	1	1	1	4684	False		1			1			0.0017			26.89		1	OK
63	97	P01344	Insulin-like growth factor II OS=Homo sapiens (Human) OX=9606 GN=IGF2 PE=1 SV=1 - [IGF2_HUMAN]	20.1	9.32	4593000	0.058332	583.32	0.05	1	1	1	1	180	True		1			1			0.05			32.96		1	Master
64	23	P08670	Vimentin OS=Homo sapiens (Human) OX=9606 GN=VIM PE=1 SV=4 - [VIME_HUMAN]	53.6	5.12	4461000	0.0566556	566.556	0.0794	1	4	4	4	466	True		4			4			0.0794			131.1		4	Master
65	104	P07305	Histone H1.0 OS=Homo sapiens (Human) OX=9606 GN=H1-0 PE=1 SV=3 - [H10_HUMAN]	20.9	10.84	4228000	0.0536964	536.964	0.0515	1	1	1	1	194	True		1			1			0.0515			47.8		1	Master
66	24	Q01469	Fatty acid-binding protein 5 OS=Homo sapiens (Human) OX=9606 GN=FABP5 PE=1 SV=3 - [FABP5_HUMAN]	15.2	7.01	4145000	0.0526423	526.423	0.0667	1	1	1	1	135	True		1			1			0.0667			47.06		1	Master
67	83	Q6ZVX7	F-box only protein 50 OS=Homo sapiens (Human) OX=9606 GN=NCCRP1 PE=1 SV=1 - [FBX50_HUMAN]	30.8	6.62	4061000	0.0515755	515.755	0.0436	1	2	2	2	275	True		2			2			0.0436			97.94		2	Master
68	105	P02748	Complement component C9 OS=Homo sapiens (Human) OX=9606 GN=C9 PE=1 SV=2 - [CO9_HUMAN]	63.1	5.59	3724000	0.0472955	472.955	0.0161	1	1	1	1	559	True		1			1			0.0161			38.36		1	Master
69	53	P80723	Brain acid soluble protein 1 OS=Homo sapiens (Human) OX=9606 GN=BASP1 PE=1 SV=2 - [BASP1_HUMAN]	22.7	4.63	3623000	0.0460128	460.128	0.0617	1	1	1	1	227	True		1			1			0.0617			41.78		1	Master
70	74	P47929	Galectin-7 OS=Homo sapiens (Human) OX=9606 GN=LGALS7B PE=1 SV=2 - [LEG7_HUMAN]	15.1	7.62	3603000	0.0457588	457.588	0.1838	1	2	2	4	136	True		2			4			0.1838			103.88		2	Master
71	79	Q5VSP4	Putative lipocalin 1-like protein 1 OS=Homo sapiens (Human) OX=9606 GN=LCN1P1 PE=5 SV=1 - [LC1L1_HUMAN]	17.9	5	3536000	0.0449079	449.079	0.0679	2	1	1	2	162	True		1			2			0.0679			54.84		1	Master
71	79	P31025	Lipocalin-1 OS=Homo sapiens (Human) OX=9606 GN=LCN1 PE=1 SV=1 - [LCN1_HUMAN]	19.2	5.58	3536000	0.0449079	449.079	0.0625	2	1	1	2	176	False		1			2			0.0625			54.84		1	OK
72	95	P20962	Parathymosin OS=Homo sapiens (Human) OX=9606 GN=PTMS PE=1 SV=2 - [PTMS_HUMAN]	11.5	4.16	3496000	0.0443999	443.999	0.2157	1	2	2	2	102	True		2			2			0.2157			46.67		2	Master
73	63	O75342	Arachidonate 12-lipoxygenase, 12R-type OS=Homo sapiens (Human) OX=9606 GN=ALOX12B PE=1 SV=1 - [LX12B_HUMAN]	80.3	7.64	3480000	0.0441967	441.967	0.0171	1	1	1	1	701	True		1			1			0.0171			64.18		1	Master
74	108	Q15113	Procollagen C-endopeptidase enhancer 1 OS=Homo sapiens (Human) OX=9606 GN=PCOLCE PE=1 SV=2 - [PCOC1_HUMAN]	47.9	7.43	3454000	0.0438665	438.665	0.069	1	2	2	2	449	True		2			2			0.069			73.81		2	Master
75	30	Q9H1E3	Nuclear ubiquitous casein and cyclin-dependent kinase substrate 1 OS=Homo sapiens (Human) OX=9606 GN=NUCKS1 PE=1 SV=1 - [NUCKS_HUMAN]	27.3	5.08	3412000	0.0433331	433.331	0.037	1	1	1	1	243	True		1			1			0.037			45.6		1	Master
76	71	P01833	Polymeric immunoglobulin receptor OS=Homo sapiens (Human) OX=9606 GN=PIGR PE=1 SV=4 - [PIGR_HUMAN]	83.2	5.74	3276000	0.0416058	416.058	0.0092	1	1	1	1	764	True		1			1			0.0092			32.73		1	Master
77	126	Q9UMD9	Collagen alpha-1(XVII) chain OS=Homo sapiens (Human) OX=9606 GN=COL17A1 PE=1 SV=3 - [COHA1_HUMAN]	150.3	8.79	2984000	0.0378974	378.974	0.008	1	1	1	1	1497	True		1			1			0.008			29.08		1	Master
78	125	P17936	Insulin-like growth factor-binding protein 3 OS=Homo sapiens (Human) OX=9606 GN=IGFBP3 PE=1 SV=2 - [IBP3_HUMAN]	31.7	8.69	2961000	0.0376053	376.053	0.0515	1	1	1	1	291	True		1			1			0.0515			45.91		1	Master
79	65	P04745	Alpha-amylase 1 OS=Homo sapiens (Human) OX=9606 GN=AMY1A PE=1 SV=2 - [AMY1_HUMAN]	57.7	6.93	2945000	0.0374021	374.021	0.0157	3	1	1	1	511	True		1			1			0.0157			59.48		1	Master
79	65	P19961	Alpha-amylase 2B OS=Homo sapiens (Human) OX=9606 GN=AMY2B PE=1 SV=1 - [AMY2B_HUMAN]	57.7	7.09	2945000	0.0374021	374.021	0.0157	3	1	1	1	511	False		1			1			0.0157			59.48		1	OK
79	65	P04746	Pancreatic alpha-amylase OS=Homo sapiens (Human) OX=9606 GN=AMY2A PE=1 SV=2 - [AMYP_HUMAN]	57.7	7.05	2945000	0.0374021	374.021	0.0157	3	1	1	1	511	False		1			1			0.0157			59.48		1	OK
80	8	P62805	Histone H4 OS=Homo sapiens (Human) OX=9606 GN=H4C5 PE=1 SV=2 - [H4_HUMAN]	11.4	11.36	2927000	0.0371735	371.735	0.0971	1	1	1	1	103	True		1			1			0.0971			26.96		1	Master
81	93	Q02952	A-kinase anchor protein 12 OS=Homo sapiens (Human) OX=9606 GN=AKAP12 PE=1 SV=4 - [AKA12_HUMAN]	191.4	4.41	2879000	0.0365639	365.639	0.0079	1	1	1	1	1782	True		1			1			0.0079			32.55		1	Master
82	61	P04792	Heat shock protein beta-1 OS=Homo sapiens (Human) OX=9606 GN=HSPB1 PE=1 SV=2 - [HSPB1_HUMAN]	22.8	6.4	2869000	0.0364369	364.369	0.0488	1	1	1	1	205	True		1			1			0.0488			50.29		1	Master
83	14	P06733	Alpha-enolase OS=Homo sapiens (Human) OX=9606 GN=ENO1 PE=1 SV=2 - [ENOA_HUMAN]	47.1	7.39	2852000	0.0362209	362.209	0.0415	3	1	1	2	434	True		1			2			0.0415			82.44		1	Master
83	14	P13929	Beta-enolase OS=Homo sapiens (Human) OX=9606 GN=ENO3 PE=1 SV=5 - [ENOB_HUMAN]	47	7.71	2852000	0.0362209	362.209	0.0415	3	1	1	2	434	False		1			2			0.0415			82.44		1	OK
83	14	P09104	Gamma-enolase OS=Homo sapiens (Human) OX=9606 GN=ENO2 PE=1 SV=3 - [ENOG_HUMAN]	47.2	5.03	2852000	0.0362209	362.209	0.0415	3	1	1	2	434	False		1			2			0.0415			82.44		1	OK
84	119	Q14210	Lymphocyte antigen 6D OS=Homo sapiens (Human) OX=9606 GN=LY6D PE=1 SV=1 - [LY6D_HUMAN]	13.3	8.21	2765000	0.035116	351.16	0.0703	1	1	1	1	128	True		1			1			0.0703			38.58		1	Master
85	36	P28072	Proteasome subunit beta type-6 OS=Homo sapiens (Human) OX=9606 GN=PSMB6 PE=1 SV=4 - [PSB6_HUMAN]	25.3	4.92	2764000	0.0351033	351.033	0.046	1	1	1	1	239	True		1			1			0.046			34.27		1	Master
86	35	P25789	Proteasome subunit alpha type-4 OS=Homo sapiens (Human) OX=9606 GN=PSMA4 PE=1 SV=1 - [PSA4_HUMAN]	29.5	7.72	2755000	0.034989	349.89	0.0345	1	1	1	1	261	True		1			1			0.0345			30.22		1	Master
87	99	P04004	Vitronectin OS=Homo sapiens (Human) OX=9606 GN=VTN PE=1 SV=1 - [VTNC_HUMAN]	54.3	5.8	2671000	0.0339222	339.222	0.0649	1	3	3	6	478	True		3			6			0.0649			152.27		3	Master
88	18	P02545	Prelamin-A/C OS=Homo sapiens (Human) OX=9606 GN=LMNA PE=1 SV=1 - [LMNA_HUMAN]	74.1	7.02	2347000	0.0298074	298.074	0.0151	1	1	1	1	664	True		1			1			0.0151			49.57		1	Master
89	77	P42357	Histidine ammonia-lyase OS=Homo sapiens (Human) OX=9606 GN=HAL PE=1 SV=1 - [HUTH_HUMAN]	72.7	6.95	2342000	0.0297438	297.438	0.0122	1	1	1	1	657	True		1			1			0.0122			39.37		1	Master
90	113	P13942	Collagen alpha-2(XI) chain OS=Homo sapiens (Human) OX=9606 GN=COL11A2 PE=1 SV=5 - [COBA2_HUMAN]	171.7	6.21	2338000	0.029693	296.93	0.0161	1	3	3	3	1736	True		3			3			0.0161			80.49		3	Master
91	55	Q9UGM3	Deleted in malignant brain tumors 1 protein OS=Homo sapiens (Human) OX=9606 GN=DMBT1 PE=1 SV=2 - [DMBT1_HUMAN]	260.6	5.44	2331000	0.0296041	296.041	0.0696	1	1	1	2	2413	True		1			2			0.0696			58.2		1	Master
92	85	Q9HCY8	Protein S100-A14 OS=Homo sapiens (Human) OX=9606 GN=S100A14 PE=1 SV=1 - [S10AE_HUMAN]	11.7	5.24	2322000	0.0294898	294.898	0.1442	1	1	1	1	104	True		1			1			0.1442			48.89		1	Master
93	2	Q15323	Keratin, type I cuticular Ha1 OS=Homo sapiens (Human) OX=9606 GN=KRT31 PE=1 SV=3 - [K1H1_HUMAN]	47.2	4.88	2194000	0.0278642	278.642	0.0769	1	3	2	4	416	True		3			4			0.0769			69.1		3	Master
94	84	P22735	Protein-glutamine gamma-glutamyltransferase K OS=Homo sapiens (Human) OX=9606 GN=TGM1 PE=1 SV=4 - [TGM1_HUMAN]	89.7	6.04	2088000	0.026518	265.18	0.0147	1	1	1	1	817	True		1			1			0.0147			57.43		1	Master
95	122	Q13103	Secreted phosphoprotein 24 OS=Homo sapiens (Human) OX=9606 GN=SPP2 PE=1 SV=1 - [SPP24_HUMAN]	24.3	8.32	2041000	0.0259211	259.211	0.0569	1	1	1	1	211	True		1			1			0.0569			65.87		1	Master
96	92	Q00587	Cdc42 effector protein 1 OS=Homo sapiens (Human) OX=9606 GN=CDC42EP1 PE=1 SV=1 - [BORG5_HUMAN]	40.3	7.15	1926000	0.0244606	244.606	0.023	1	1	1	1	391	True		1			1			0.023			35.84		1	Master
97	117	P04070	Vitamin K-dependent protein C OS=Homo sapiens (Human) OX=9606 GN=PROC PE=1 SV=1 - [PROC_HUMAN]	52	6.28	1923000	0.0244225	244.225	0.026	1	1	1	1	461	True		1			1			0.026			52.64		1	Master
98	102	P05060	Secretogranin-1 OS=Homo sapiens (Human) OX=9606 GN=CHGB PE=1 SV=2 - [SCG1_HUMAN]	78.2	5.07	1888000	0.023978	239.78	0.0428	1	2	2	2	677	True		2			2			0.0428			76.56		2	Master
99	41	P05109	Protein S100-A8 OS=Homo sapiens (Human) OX=9606 GN=S100A8 PE=1 SV=1 - [S10A8_HUMAN]	10.8	7.03	1786000	0.0226825	226.825	0.0753	1	1	1	1	93	True		1			1			0.0753			28.68		1	Master
100	43	P02788	Lactotransferrin OS=Homo sapiens (Human) OX=9606 GN=LTF PE=1 SV=6 - [TRFL_HUMAN]	78.1	8.12	1662000	0.0211077	211.077	0.0141	1	1	1	2	710	True		1			2			0.0141			58.85		1	Master
101	7	P68104	Elongation factor 1-alpha 1 OS=Homo sapiens (Human) OX=9606 GN=EEF1A1 PE=1 SV=1 - [EF1A1_HUMAN]	50.1	9.01	1620000	0.0205743	205.743	0.0433	3	2	2	2	462	True		2			2			0.0433			42.25		2	Master
101	7	Q5VTE0	Putative elongation factor 1-alpha-like 3 OS=Homo sapiens (Human) OX=9606 GN=EEF1A1P5 PE=5 SV=1 - [EF1A3_HUMAN]	50.2	9.07	1620000	0.0205743	205.743	0.0433	3	2	2	2	462	False		2			2			0.0433			42.25		2	OK
101	7	Q05639	Elongation factor 1-alpha 2 OS=Homo sapiens (Human) OX=9606 GN=EEF1A2 PE=1 SV=1 - [EF1A2_HUMAN]	50.4	9.03	1620000	0.0205743	205.743	0.0432	3	2	2	2	463	False		2			2			0.0432			42.25		2	OK
102	12	Q9BQE3	Tubulin alpha-1C chain OS=Homo sapiens (Human) OX=9606 GN=TUBA1C PE=1 SV=1 - [TBA1C_HUMAN]	49.9	5.1	1441000	0.018301	183.01	0.02	3	1	1	2	449	True		1			2			0.02			47.77		1	Master
102	12	Q71U36	Tubulin alpha-1A chain OS=Homo sapiens (Human) OX=9606 GN=TUBA1A PE=1 SV=1 - [TBA1A_HUMAN]	50.1	5.06	1441000	0.018301	183.01	0.02	3	1	1	2	451	False		1			2			0.02			47.77		1	OK
102	12	P68363	Tubulin alpha-1B chain OS=Homo sapiens (Human) OX=9606 GN=TUBA1B PE=1 SV=1 - [TBA1B_HUMAN]	50.1	5.06	1441000	0.018301	183.01	0.02	3	1	1	2	451	False		1			2			0.02			47.77		1	OK
103	67	O15399	Glutamate receptor ionotropic, NMDA 2D OS=Homo sapiens (Human) OX=9606 GN=GRIN2D PE=1 SV=2 - [NMDE4_HUMAN]	143.7	8.35	1419000	0.0180216	180.216	0.0052	1	1	1	1	1336	True		1			1			0.0052			38.38		1	Master
104	20	P37837	Transaldolase OS=Homo sapiens (Human) OX=9606 GN=TALDO1 PE=1 SV=2 - [TALDO_HUMAN]	37.5	6.81	1322000	0.0167897	167.897	0.0237	1	1	1	2	337	True		1			2			0.0237			73.91		1	Master
105	101	P13521	Secretogranin-2 OS=Homo sapiens (Human) OX=9606 GN=SCG2 PE=1 SV=2 - [SCG2_HUMAN]	70.9	4.75	1158000	0.0147068	147.068	0.0162	1	1	1	1	617	True		1			1			0.0162			57.27		1	Master
106	86	P20930	Filaggrin OS=Homo sapiens (Human) OX=9606 GN=FLG PE=1 SV=3 - [FILA_HUMAN]	434.9	9.25	1085000	0.0137797	137.797	0.0025	1	1	1	1	4061	True		1			1			0.0025			37.53		1	Master
107	127	Q9NS15	Latent-transforming growth factor beta-binding protein 3 OS=Homo sapiens (Human) OX=9606 GN=LTBP3 PE=1 SV=4 - [LTBP3_HUMAN]	139.3	6.07	1075000	0.0136527	136.527	0.0107	1	1	1	1	1303	True		1			1			0.0107			65.73		1	Master
108	3	Q9NSB2	Keratin, type II cuticular Hb4 OS=Homo sapiens (Human) OX=9606 GN=KRT84 PE=2 SV=2 - [KRT84_HUMAN]	64.8	7.56	1070000	0.0135892	135.892	0.025	1	2	1	2	600	True		2			2			0.025			32.3		2	Master
109	66	Q6UWP8	Suprabasin OS=Homo sapiens (Human) OX=9606 GN=SBSN PE=1 SV=2 - [SBSN_HUMAN]	60.5	7.01	1040000	0.0132082	132.082	0.0305	1	1	1	1	590	True		1			1			0.0305			39.59		1	Master
110	5	P13611	Versican core protein OS=Homo sapiens (Human) OX=9606 GN=VCAN PE=1 SV=3 - [CSPG2_HUMAN]	372.6	4.51	1015000	0.0128907	128.907	0.0032	1	1	1	1	3396	True		1			1			0.0032			44.49		1	Master
111	25	O60361	Putative nucleoside diphosphate kinase OS=Homo sapiens (Human) OX=9606 GN=NME2P1 PE=5 SV=1 - [NDK8_HUMAN]	15.5	8.57	917700	0.011655	116.55	0.0657	3	1	1	1	137	True		1			1			0.0657			50.05		1	Master
111	25	P15531	Nucleoside diphosphate kinase A OS=Homo sapiens (Human) OX=9606 GN=NME1 PE=1 SV=1 - [NDKA_HUMAN]	17.1	6.19	917700	0.011655	116.55	0.0592	3	1	1	1	152	False		1			1			0.0592			50.05		1	OK
111	25	P22392	Nucleoside diphosphate kinase B OS=Homo sapiens (Human) OX=9606 GN=NME2 PE=1 SV=1 - [NDKB_HUMAN]	17.3	8.41	917700	0.011655	116.55	0.0592	3	1	1	1	152	False		1			1			0.0592			50.05		1	OK
112	6	P11021	Endoplasmic reticulum chaperone BiP OS=Homo sapiens (Human) OX=9606 GN=HSPA5 PE=1 SV=2 - [BIP_HUMAN]	72.3	5.16	903100	0.0114695	114.695	0.0214	1	1	1	1	654	True		1			1			0.0214			48		1	Master
113	88	Q8NFW1	Collagen alpha-1(XXII) chain OS=Homo sapiens (Human) OX=9606 GN=COL22A1 PE=2 SV=2 - [COMA1_HUMAN]	161	7.23	891700	0.0113248	113.248	0.0098	1	1	1	1	1626	True		1			1			0.0098			36.99		1	Master
114	59	P01876	Immunoglobulin heavy constant alpha 1 OS=Homo sapiens (Human) OX=9606 GN=IGHA1 PE=1 SV=2 - [IGHA1_HUMAN]	37.6	6.51	874000	0.0111	111	0.0482	1	1	1	1	353	True		1			1			0.0482			29.17		1	Master
115	64	P09228	Cystatin-SA OS=Homo sapiens (Human) OX=9606 GN=CST2 PE=1 SV=1 - [CYTT_HUMAN]	16.4	4.93	858900	0.0109082	109.082	0.156	1	2	2	2	141	True		2			2			0.156			59.72		2	Master
116	19	P22626	Heterogeneous nuclear ribonucleoproteins A2/B1 OS=Homo sapiens (Human) OX=9606 GN=HNRNPA2B1 PE=1 SV=2 - [ROA2_HUMAN]	37.4	8.95	759700	0.00964834	96.4834	0.0453	1	1	1	1	353	True		1			1			0.0453			27.52		1	Master
117	4	P48741	Putative heat shock 70 kDa protein 7 OS=Homo sapiens (Human) OX=9606 GN=HSPA7 PE=5 SV=2 - [HSP77_HUMAN]	40.2	7.87	755400	0.00959372	95.9372	0.0354	6	1	1	1	367	True		1			1			0.0354			28.38		1	Master
117	4	P34931	Heat shock 70 kDa protein 1-like OS=Homo sapiens (Human) OX=9606 GN=HSPA1L PE=1 SV=2 - [HS71L_HUMAN]	70.3	6.02	755400	0.00959372	95.9372	0.0203	6	1	1	1	641	False		1			1			0.0203			28.38		1	OK
117	4	P17066	Heat shock 70 kDa protein 6 OS=Homo sapiens (Human) OX=9606 GN=HSPA6 PE=1 SV=2 - [HSP76_HUMAN]	71	6.14	755400	0.00959372	95.9372	0.0202	6	1	1	1	643	False		1			1			0.0202			28.38		1	OK
117	4	P54652	Heat shock-related 70 kDa protein 2 OS=Homo sapiens (Human) OX=9606 GN=HSPA2 PE=1 SV=1 - [HSP72_HUMAN]	70	5.74	755400	0.00959372	95.9372	0.0203	6	1	1	1	639	False		1			1			0.0203			28.38		1	OK
117	4	P11142	Heat shock cognate 71 kDa protein OS=Homo sapiens (Human) OX=9606 GN=HSPA8 PE=1 SV=1 - [HSP7C_HUMAN]	70.9	5.52	755400	0.00959372	95.9372	0.0201	6	1	1	1	646	False		1			1			0.0201			28.38		1	OK
117	4	P0DMV8	Heat shock 70 kDa protein 1A OS=Homo sapiens (Human) OX=9606 GN=HSPA1A PE=1 SV=1 - [HS71A_HUMAN]	70	5.66	755400	0.00959372	95.9372	0.0203	6	1	1	1	641	False		1			1			0.0203			28.38		1	OK
118	68	P05090	Apolipoprotein D OS=Homo sapiens (Human) OX=9606 GN=APOD PE=1 SV=1 - [APOD_HUMAN]	21.3	5.15	738200	0.00937528	93.7528	0.037	1	1	1	1	189	True		1			1			0.037			46.64		1	Master
119	44	P01011	Alpha-1-antichymotrypsin OS=Homo sapiens (Human) OX=9606 GN=SERPINA3 PE=1 SV=2 - [AACT_HUMAN]	47.6	5.52	726000	0.00922034	92.2034	0.0189	1	1	1	1	423	True		1			1			0.0189			29.54		1	Master
120	106	P61916	NPC intracellular cholesterol transporter 2 OS=Homo sapiens (Human) OX=9606 GN=NPC2 PE=1 SV=1 - [NPC2_HUMAN]	16.6	7.65	541500	0.00687715	68.7715	0.0662	1	1	1	1	151	True		1			1			0.0662			34.78		1	Master
121	29	O43491	Band 4.1-like protein 2 OS=Homo sapiens (Human) OX=9606 GN=EPB41L2 PE=1 SV=1 - [E41L2_HUMAN]	112.5	5.44	419600	0.005329	53.29	0.007	1	1	1	1	1005	True		1			1			0.007			42.54		1	Master
122	15	Q96KK5	Histone H2A type 1-H OS=Homo sapiens (Human) OX=9606 GN=HIST1H2AH PE=1 SV=3 - [H2A1H_HUMAN]	13.9	10.89	0	0	0	0.1484	10	1	1	1	128	True		1			1			0.1484			36.26		1	Master
122	15	P04908	Histone H2A type 1-B/E OS=Homo sapiens (Human) OX=9606 GN=H2AC4 PE=1 SV=2 - [H2A1B_HUMAN]	14.1	11.05	0	0	0	0.1462	10	1	1	1	130	False		1			1			0.1462			36.26		1	OK
122	15	Q93077	Histone H2A type 1-C OS=Homo sapiens (Human) OX=9606 GN=HIST1H2AC PE=1 SV=3 - [H2A1C_HUMAN]	14.1	11.05	0	0	0	0.1462	10	1	1	1	130	False		1			1			0.1462			36.26		1	OK
122	15	P20671	Histone H2A type 1-D OS=Homo sapiens (Human) OX=9606 GN=H2AC7 PE=1 SV=2 - [H2A1D_HUMAN]	14.1	10.9	0	0	0	0.1462	10	1	1	1	130	False		1			1			0.1462			36.26		1	OK
122	15	Q99878	Histone H2A type 1-J OS=Homo sapiens (Human) OX=9606 GN=H2AC14 PE=1 SV=3 - [H2A1J_HUMAN]	13.9	10.89	0	0	0	0.1484	10	1	1	1	128	False		1			1			0.1484			36.26		1	OK
122	15	P0C0S8	Histone H2A type 1 OS=Homo sapiens (Human) OX=9606 GN=H2AC13 PE=1 SV=2 - [H2A1_HUMAN]	14.1	10.9	0	0	0	0.1462	10	1	1	1	130	False		1			1			0.1462			36.26		1	OK
122	15	Q6FI13	Histone H2A type 2-A OS=Homo sapiens (Human) OX=9606 GN=HIST2H2AA3 PE=1 SV=3 - [H2A2A_HUMAN]	14.1	10.9	0	0	0	0.1462	10	1	1	1	130	False		1			1			0.1462			36.26		1	OK
122	15	Q16777	Histone H2A type 2-C OS=Homo sapiens (Human) OX=9606 GN=HIST2H2AC PE=1 SV=4 - [H2A2C_HUMAN]	14	10.9	0	0	0	0.1473	10	1	1	1	129	False		1			1			0.1473			36.26		1	OK
122	15	Q7L7L0	Histone H2A type 3 OS=Homo sapiens (Human) OX=9606 GN=HIST3H2A PE=1 SV=3 - [H2A3_HUMAN]	14.1	11.05	0	0	0	0.1462	10	1	1	1	130	False		1			1			0.1462			36.26		1	OK
122	15	Q9BTM1	Histone H2A.J OS=Homo sapiens (Human) OX=9606 GN=H2AFJ PE=1 SV=1 - [H2AJ_HUMAN]	14	10.9	0	0	0	0.1473	10	1	1	1	129	False		1			1			0.1473			36.26		1	OK
123	26	P07237	Protein disulfide-isomerase OS=Homo sapiens (Human) OX=9606 GN=P4HB PE=1 SV=3 - [PDIA1_HUMAN]	57.1	4.87	0	0	0	0.0177	1	1	1	1	508	True		1			1			0.0177			39.68		1	Master
124	37	P03973	Antileukoproteinase OS=Homo sapiens (Human) OX=9606 GN=SLPI PE=1 SV=2 - [SLPI_HUMAN]	14.3	8.75	0	0	0	0.0909	1	1	1	1	132	True		1			1			0.0909			28.46		1	Master
125	52	P01859	Immunoglobulin heavy constant gamma 2 OS=Homo sapiens (Human) OX=9606 GN=IGHG2 PE=1 SV=2 - [IGHG2_HUMAN]	35.9	7.59	0	0	0	0.0337	3	1	1	1	326	True		1			1			0.0337			29.73		1	Master
125	52	P01857	Immunoglobulin heavy constant gamma 1 OS=Homo sapiens (Human) OX=9606 GN=IGHG1 PE=1 SV=1 - [IGHG1_HUMAN]	36.1	8.19	0	0	0	0.0333	3	1	1	1	330	False		1			1			0.0333			29.73		1	OK
125	52	P01860	Immunoglobulin heavy constant gamma 3 OS=Homo sapiens (Human) OX=9606 GN=IGHG3 PE=1 SV=2 - [IGHG3_HUMAN]	41.3	7.9	0	0	0	0.0292	3	1	1	1	377	False		1			1			0.0292			29.73		1	OK
126	54	P01591	Immunoglobulin J chain OS=Homo sapiens (Human) OX=9606 GN=JCHAIN PE=1 SV=4 - [IGJ_HUMAN]	18.1	5.24	0	0	0	0.0755	1	1	1	1	159	True		1			1			0.0755			35.49		1	Master
127	60	Q16610	Extracellular matrix protein 1 OS=Homo sapiens (Human) OX=9606 GN=ECM1 PE=1 SV=2 - [ECM1_HUMAN]	60.6	6.71	0	0	0	0.0167	1	1	1	1	540	True		1			1			0.0167			44.57		1	Master
128	89	P36955	Pigment epithelium-derived factor OS=Homo sapiens (Human) OX=9606 GN=SERPINF1 PE=1 SV=4 - [PEDF_HUMAN]	46.3	6.38	0	0	0	0.0598	1	2	2	2	418	True		2			2			0.0598			56.48		2	Master
129	91	P29966	Myristoylated alanine-rich C-kinase substrate OS=Homo sapiens (Human) OX=9606 GN=MARCKS PE=1 SV=4 - [MARCS_HUMAN]	31.5	4.45	0	0	0	0.0542	1	1	1	1	332	True		1			1			0.0542			40.51		1	Master
130	120	P00740	Coagulation factor IX OS=Homo sapiens (Human) OX=9606 GN=F9 PE=1 SV=2 - [FA9_HUMAN]	51.7	5.47	0	0	0	0.0304	1	1	1	1	461	True		1			1			0.0304			25.61		1	Master

## Sheet: CA10_4
Prot Group		Accession	Description	MW [kDa]	calc. pI	Area	Area (%)	ppm	Sum(Coverage)	Sum(# Proteins)	Sum(# Peptides)	Sum(# Unique Peptides)	Sum(# PSMs)	# AAs	Is Master Protein	# Peptides A3	# Peptides A5	# Peptides A7	# PSM A3	# PSM A5	# PSM A7	Coverage A3	Coverage A5	Coverage A7	Score A3	Score A5	Score A7	Group #Peptides	Is Prot OK?
1	108	P02452	Collagen alpha-1(I) chain OS=Homo sapiens (Human) OX=9606 GN=COL1A1 PE=1 SV=5 - [CO1A1_HUMAN]	138.9	5.8	9533000000	51.2765	512765	0.5676	1	65	64	659	1464	True		65			659			0.5676			18989.2		65	Master
2	82	P08123	Collagen alpha-2(I) chain OS=Homo sapiens (Human) OX=9606 GN=COL1A2 PE=1 SV=7 - [CO1A2_HUMAN]	129.2	8.95	2859000000	15.3781	153781	0.571	1	57	57	284	1366	True		57			284			0.571			8910.26		57	Master
3	161	Q13316	Dentin matrix acidic phosphoprotein 1 OS=Homo sapiens (Human) OX=9606 GN=DMP1 PE=1 SV=2 - [DMP1_HUMAN]	55.7	4.15	1809000000	9.73033	97303.3	0.1813	1	9	9	37	513	True		9			37			0.1813			976.22		9	Master
4	175	P10451	Osteopontin OS=Homo sapiens (Human) OX=9606 GN=SPP1 PE=1 SV=1 - [OSTP_HUMAN]	35.4	4.58	746000000	4.01262	40126.2	0.1497	1	4	4	43	314	True		4			43			0.1497			1664.53		4	Master
5	163	Q9NZW4	Dentin sialophosphoprotein OS=Homo sapiens (Human) OX=9606 GN=DSPP PE=1 SV=2 - [DSPP_HUMAN]	131.1	3.87	704100000	3.78724	37872.4	0.1153	1	15	15	77	1301	True		15			77			0.1153			2471.22		15	Master
6	166	P02458	Collagen alpha-1(II) chain OS=Homo sapiens (Human) OX=9606 GN=COL2A1 PE=1 SV=3 - [CO2A1_HUMAN]	141.7	6.92	357200000	1.92132	19213.2	0.043	1	5	3	24	1487	True		5			24			0.043			710.22		5	Master
7	109	P02461	Collagen alpha-1(III) chain OS=Homo sapiens (Human) OX=9606 GN=COL3A1 PE=1 SV=4 - [CO3A1_HUMAN]	138.5	6.61	208100000	1.11934	11193.4	0.2769	1	26	25	62	1466	True		26			62			0.2769			1423.03		26	Master
8	49	P06454	Prothymosin alpha OS=Homo sapiens (Human) OX=9606 GN=PTMA PE=1 SV=2 - [PTMA_HUMAN]	12.2	3.78	185800000	0.999389	9993.89	0.3604	1	6	6	17	111	True		6			17			0.3604			682.48		6	Master
9	71	P59665	Neutrophil defensin 1 OS=Homo sapiens (Human) OX=9606 GN=DEFA1 PE=1 SV=1 - [DEF1_HUMAN]	10.2	6.99	141800000	0.76272	7627.2	0.1915	2	2	2	2	94	True		2			2			0.1915			61.32		2	Master
9	71	P59666	Neutrophil defensin 3 OS=Homo sapiens (Human) OX=9606 GN=DEFA3 PE=1 SV=1 - [DEF3_HUMAN]	10.2	5.99	141800000	0.76272	7627.2	0.1915	2	2	2	2	94	False		2			2			0.1915			61.32		2	OK
10	34	P27797	Calreticulin OS=Homo sapiens (Human) OX=9606 GN=CALR PE=1 SV=1 - [CALR_HUMAN]	48.1	4.44	138600000	0.745508	7455.08	0.0216	1	1	1	1	417	True		1			1			0.0216			0		1	Master
11	100	P02765	Alpha-2-HS-glycoprotein OS=Homo sapiens (Human) OX=9606 GN=AHSG PE=1 SV=2 - [FETUA_HUMAN]	39.3	5.72	103400000	0.556173	5561.73	0.2752	1	7	7	20	367	True		7			20			0.2752			332.18		7	Master
12	158	P00734	Prothrombin OS=Homo sapiens (Human) OX=9606 GN=F2 PE=1 SV=2 - [THRB_HUMAN]	70	5.9	92710000	0.498673	4986.73	0.1785	1	9	9	40	622	True		9			40			0.1785			1448.97		9	Master
13	29	P14625	Endoplasmin OS=Homo sapiens (Human) OX=9606 GN=HSP90B1 PE=1 SV=1 - [ENPL_HUMAN]	92.4	4.84	72770000	0.391419	3914.19	0.0336	1	3	3	8	803	True		3			8			0.0336			320.58		3	Master
14	99	P20908	Collagen alpha-1(V) chain OS=Homo sapiens (Human) OX=9606 GN=COL5A1 PE=1 SV=3 - [CO5A1_HUMAN]	183.4	5.06	72200000	0.388353	3883.53	0.0326	1	5	5	9	1838	True		5			9			0.0326			142.87		5	Master
15	76	Q86YZ3	Hornerin OS=Homo sapiens (Human) OX=9606 GN=HRNR PE=1 SV=2 - [HORN_HUMAN]	282.2	10.04	71400000	0.38405	3840.5	0.0793	1	8	8	13	2850	True		8			13			0.0793			419.6		8	Master
16	67	Q5T750	Skin-specific protein 32 OS=Homo sapiens (Human) OX=9606 GN=XP32 PE=1 SV=1 - [XP32_HUMAN]	26.2	7.97	58810000	0.31633	3163.3	0.032	1	1	1	3	250	True		1			3			0.032			91.47		1	Master
17	91	P81605	Dermcidin OS=Homo sapiens (Human) OX=9606 GN=DCD PE=1 SV=2 - [DCD_HUMAN]	11.3	6.54	56050000	0.301484	3014.84	0.2273	1	3	3	5	110	True		3			5			0.2273			156.43		3	Master
18	61	P61626	Lysozyme C OS=Homo sapiens (Human) OX=9606 GN=LYZ PE=1 SV=1 - [LYSC_HUMAN]	16.5	9.16	51460000	0.276795	2767.95	0.1284	1	2	2	4	148	True		2			4			0.1284			180.81		2	Master
19	141	P05067	Amyloid-beta precursor protein OS=Homo sapiens (Human) OX=9606 GN=APP PE=1 SV=3 - [A4_HUMAN]	86.9	4.82	46200000	0.248503	2485.03	0.0455	1	3	3	6	770	True		3			6			0.0455			191.29		3	Master
20	164	Q9NP70	Ameloblastin OS=Homo sapiens (Human) OX=9606 GN=AMBN PE=1 SV=1 - [AMBN_HUMAN]	48.3	4.92	44940000	0.241725	2417.25	0.0358	1	2	2	7	447	True		2			7			0.0358			212.57		2	Master
21	83	P08493	Matrix Gla protein OS=Homo sapiens (Human) OX=9606 GN=MGP PE=1 SV=2 - [MGP_HUMAN]	12.3	9.67	41590000	0.223706	2237.06	0.2427	1	3	3	20	103	True		3			20			0.2427			386.66		3	Master
22	154	O00461	Golgi integral membrane protein 4 OS=Homo sapiens (Human) OX=9606 GN=GOLIM4 PE=1 SV=1 - [GOLI4_HUMAN]	81.8	4.77	39320000	0.211496	2114.96	0.0144	1	1	1	2	696	True		1			2			0.0144			66.15		1	Master
23	75	P25311	Zinc-alpha-2-glycoprotein OS=Homo sapiens (Human) OX=9606 GN=AZGP1 PE=1 SV=2 - [ZA2G_HUMAN]	34.2	6.05	36800000	0.197941	1979.41	0.0738	1	2	2	4	298	True		2			4			0.0738			108.98		2	Master
24	174	P24593	Insulin-like growth factor-binding protein 5 OS=Homo sapiens (Human) OX=9606 GN=IGFBP5 PE=1 SV=1 - [IBP5_HUMAN]	30.6	8.21	32810000	0.17648	1764.8	0.0588	1	1	1	1	272	True		1			1			0.0588			35.37		1	Master
25	127	P22531	Small proline-rich protein 2E OS=Homo sapiens (Human) OX=9606 GN=SPRR2E PE=2 SV=2 - [SPR2E_HUMAN]	7.8	8.31	28740000	0.154588	1545.88	0.25	6	1	1	3	72	True		1			3			0.25			73.15		1	Master
25	127	P35326	Small proline-rich protein 2A OS=Homo sapiens (Human) OX=9606 GN=SPRR2A PE=1 SV=1 - [SPR2A_HUMAN]	8	8.43	28740000	0.154588	1545.88	0.25	6	1	1	3	72	False		1			3			0.25			73.15		1	OK
25	127	P35325	Small proline-rich protein 2B OS=Homo sapiens (Human) OX=9606 GN=SPRR2B PE=2 SV=1 - [SPR2B_HUMAN]	8	8.43	28740000	0.154588	1545.88	0.25	6	1	1	3	72	False		1			3			0.25			73.15		1	OK
25	127	P22532	Small proline-rich protein 2D OS=Homo sapiens (Human) OX=9606 GN=SPRR2D PE=2 SV=2 - [SPR2D_HUMAN]	7.9	8.37	28740000	0.154588	1545.88	0.125	6	1	1	3	72	False		1			3			0.125			73.15		1	OK
25	127	Q96RM1	Small proline-rich protein 2F OS=Homo sapiens (Human) OX=9606 GN=SPRR2F PE=3 SV=1 - [SPR2F_HUMAN]	7.8	8.31	28740000	0.154588	1545.88	0.125	6	1	1	3	72	False		1			3			0.125			73.15		1	OK
25	127	Q9BYE4	Small proline-rich protein 2G OS=Homo sapiens (Human) OX=9606 GN=SPRR2G PE=3 SV=1 - [SPR2G_HUMAN]	8.2	7.96	28740000	0.154588	1545.88	0.1233	6	1	1	3	73	False		1			3			0.1233			73.15		1	OK
26	18	P60709	Actin, cytoplasmic 1 OS=Homo sapiens (Human) OX=9606 GN=ACTB PE=1 SV=1 - [ACTB_HUMAN]	41.7	5.48	28290000	0.152168	1521.68	0.1467	2	5	5	6	375	True		5			6			0.1467			170.86		5	Master
26	18	P63261	Actin, cytoplasmic 2 OS=Homo sapiens (Human) OX=9606 GN=ACTG1 PE=1 SV=1 - [ACTG_HUMAN]	41.8	5.48	28290000	0.152168	1521.68	0.1467	2	5	5	6	375	False		5			6			0.1467			170.86		5	OK
27	73	P02763	Alpha-1-acid glycoprotein 1 OS=Homo sapiens (Human) OX=9606 GN=ORM1 PE=1 SV=1 - [A1AG1_HUMAN]	23.5	5.02	26870000	0.14453	1445.3	0.2139	1	4	4	8	201	True		4			8			0.2139			351.15		4	Master
28	165	P00742	Coagulation factor X OS=Homo sapiens (Human) OX=9606 GN=F10 PE=1 SV=2 - [FA10_HUMAN]	54.7	5.94	26800000	0.144153	1441.53	0.1066	1	5	5	6	488	True		5			6			0.1066			156.63		5	Master
29	114	P05089	Arginase-1 OS=Homo sapiens (Human) OX=9606 GN=ARG1 PE=1 SV=2 - [ARGI1_HUMAN]	34.7	7.21	26610000	0.143131	1431.31	0.1056	1	3	3	4	322	True		3			4			0.1056			79.64		3	Master
30	162	P05997	Collagen alpha-2(V) chain OS=Homo sapiens (Human) OX=9606 GN=COL5A2 PE=1 SV=3 - [CO5A2_HUMAN]	144.8	6.46	25360000	0.136408	1364.08	0.0787	1	7	7	17	1499	True		7			17			0.0787			491.2		7	Master
31	148	Q14515	SPARC-like protein 1 OS=Homo sapiens (Human) OX=9606 GN=SPARCL1 PE=1 SV=2 - [SPRL1_HUMAN]	75.2	4.81	25320000	0.136192	1361.92	0.0422	1	2	2	2	664	True		2			2			0.0422			76.94		2	Master
32	113	P48681	Nestin OS=Homo sapiens (Human) OX=9606 GN=NES PE=1 SV=2 - [NEST_HUMAN]	177.3	4.36	21580000	0.116075	1160.75	0.0056	1	1	1	1	1621	True		1			1			0.0056			44.5		1	Master
33	74	P12273	Prolactin-inducible protein OS=Homo sapiens (Human) OX=9606 GN=PIP PE=1 SV=1 - [PIP_HUMAN]	16.6	8.05	20530000	0.110428	1104.28	0.2123	1	3	3	4	146	True		3			4			0.2123			141.66		3	Master
34	12	P07355	Annexin A2 OS=Homo sapiens (Human) OX=9606 GN=ANXA2 PE=1 SV=2 - [ANXA2_HUMAN]	38.6	7.75	19190000	0.10322	1032.2	0.1858	1	5	5	8	339	True		5			8			0.1858			246.08		5	Master
35	44	Q9H1E3	Nuclear ubiquitous casein and cyclin-dependent kinase substrate 1 OS=Homo sapiens (Human) OX=9606 GN=NUCKS1 PE=1 SV=1 - [NUCKS_HUMAN]	27.3	5.08	18160000	0.0976798	976.798	0.037	1	1	1	1	243	True		1			1			0.037			46.3		1	Master
36	145	P04004	Vitronectin OS=Homo sapiens (Human) OX=9606 GN=VTN PE=1 SV=1 - [VTNC_HUMAN]	54.3	5.8	16740000	0.0900419	900.419	0.1004	1	3	3	7	478	True		3			7			0.1004			226.92		3	Master
37	144	Q99983	Osteomodulin OS=Homo sapiens (Human) OX=9606 GN=OMD PE=1 SV=1 - [OMD_HUMAN]	49.5	5.59	16200000	0.0871373	871.373	0.0428	1	2	2	6	421	True		2			6			0.0428			195.74		2	Master
38	16	O60814	Histone H2B type 1-K OS=Homo sapiens (Human) OX=9606 GN=H2BC12 PE=1 SV=3 - [H2B1K_HUMAN]	13.9	10.32	15200000	0.0817584	817.584	0.1905	14	2	2	4	126	True		2			4			0.1905			150.13		2	Master
38	16	Q99880	Histone H2B type 1-L OS=Homo sapiens (Human) OX=9606 GN=H2BC13 PE=1 SV=3 - [H2B1L_HUMAN]	13.9	10.32	15200000	0.0817584	817.584	0.1905	14	2	2	4	126	False		2			4			0.1905			150.13		2	OK
38	16	P57053	Histone H2B type F-S OS=Homo sapiens (Human) OX=9606 GN=H2BFS PE=1 SV=2 - [H2BFS_HUMAN]	13.9	10.37	15200000	0.0817584	817.584	0.1905	14	2	2	4	126	False		2			4			0.1905			150.13		2	OK
38	16	P33778	Histone H2B type 1-B OS=Homo sapiens (Human) OX=9606 GN=HIST1H2BB PE=1 SV=2 - [H2B1B_HUMAN]	13.9	10.32	15200000	0.0817584	817.584	0.1905	14	2	2	4	126	False		2			4			0.1905			150.13		2	OK
38	16	P62807	Histone H2B type 1-C/E/F/G/I OS=Homo sapiens (Human) OX=9606 GN=H2BC8 PE=1 SV=4 - [H2B1C_HUMAN]	13.9	10.32	15200000	0.0817584	817.584	0.1905	14	2	2	4	126	False		2			4			0.1905			150.13		2	OK
38	16	P58876	Histone H2B type 1-D OS=Homo sapiens (Human) OX=9606 GN=HIST1H2BD PE=1 SV=2 - [H2B1D_HUMAN]	13.9	10.32	15200000	0.0817584	817.584	0.1905	14	2	2	4	126	False		2			4			0.1905			150.13		2	OK
38	16	Q93079	Histone H2B type 1-H OS=Homo sapiens (Human) OX=9606 GN=HIST1H2BH PE=1 SV=3 - [H2B1H_HUMAN]	13.9	10.32	15200000	0.0817584	817.584	0.1905	14	2	2	4	126	False		2			4			0.1905			150.13		2	OK
38	16	P06899	Histone H2B type 1-J OS=Homo sapiens (Human) OX=9606 GN=H2BC11 PE=1 SV=3 - [H2B1J_HUMAN]	13.9	10.32	15200000	0.0817584	817.584	0.1905	14	2	2	4	126	False		2			4			0.1905			150.13		2	OK
38	16	Q99879	Histone H2B type 1-M OS=Homo sapiens (Human) OX=9606 GN=H2BC14 PE=1 SV=3 - [H2B1M_HUMAN]	14	10.32	15200000	0.0817584	817.584	0.1905	14	2	2	4	126	False		2			4			0.1905			150.13		2	OK
38	16	Q99877	Histone H2B type 1-N OS=Homo sapiens (Human) OX=9606 GN=H2BC15 PE=1 SV=3 - [H2B1N_HUMAN]	13.9	10.32	15200000	0.0817584	817.584	0.1905	14	2	2	4	126	False		2			4			0.1905			150.13		2	OK
38	16	P23527	Histone H2B type 1-O OS=Homo sapiens (Human) OX=9606 GN=HIST1H2BO PE=1 SV=3 - [H2B1O_HUMAN]	13.9	10.32	15200000	0.0817584	817.584	0.1905	14	2	2	4	126	False		2			4			0.1905			150.13		2	OK
38	16	Q5QNW6	Histone H2B type 2-F OS=Homo sapiens (Human) OX=9606 GN=HIST2H2BF PE=1 SV=3 - [H2B2F_HUMAN]	13.9	10.32	15200000	0.0817584	817.584	0.1905	14	2	2	4	126	False		2			4			0.1905			150.13		2	OK
38	16	Q16778	Histone H2B type 2-E OS=Homo sapiens (Human) OX=9606 GN=HIST2H2BE PE=1 SV=3 - [H2B2E_HUMAN]	13.9	10.32	15200000	0.0817584	817.584	0.1905	14	2	2	4	126	False		2			4			0.1905			150.13		2	OK
38	16	Q8N257	Histone H2B type 3-B OS=Homo sapiens (Human) OX=9606 GN=HIST3H2BB PE=1 SV=3 - [H2B3B_HUMAN]	13.9	10.32	15200000	0.0817584	817.584	0.1905	14	2	2	4	126	False		2			4			0.1905			150.13		2	OK
39	85	Q08188	Protein-glutamine gamma-glutamyltransferase E OS=Homo sapiens (Human) OX=9606 GN=TGM3 PE=1 SV=4 - [TGM3_HUMAN]	76.6	5.86	15040000	0.0808978	808.978	0.1457	1	8	8	10	693	True		8			10			0.1457			305.31		8	Master
40	27	P0C0S5	Histone H2A.Z OS=Homo sapiens (Human) OX=9606 GN=H2AZ1 PE=1 SV=2 - [H2AZ_HUMAN]	13.5	10.58	14600000	0.0785311	785.311	0.0703	15	1	1	2	128	True		1			2			0.0703			47.58		1	Master
40	27	P04908	Histone H2A type 1-B/E OS=Homo sapiens (Human) OX=9606 GN=H2AC4 PE=1 SV=2 - [H2A1B_HUMAN]	14.1	11.05	14600000	0.0785311	785.311	0.0692	15	1	1	2	130	False		1			2			0.0692			47.58		1	OK
40	27	Q93077	Histone H2A type 1-C OS=Homo sapiens (Human) OX=9606 GN=HIST1H2AC PE=1 SV=3 - [H2A1C_HUMAN]	14.1	11.05	14600000	0.0785311	785.311	0.0692	15	1	1	2	130	False		1			2			0.0692			47.58		1	OK
40	27	P20671	Histone H2A type 1-D OS=Homo sapiens (Human) OX=9606 GN=H2AC7 PE=1 SV=2 - [H2A1D_HUMAN]	14.1	10.9	14600000	0.0785311	785.311	0.0692	15	1	1	2	130	False		1			2			0.0692			47.58		1	OK
40	27	Q96KK5	Histone H2A type 1-H OS=Homo sapiens (Human) OX=9606 GN=HIST1H2AH PE=1 SV=3 - [H2A1H_HUMAN]	13.9	10.89	14600000	0.0785311	785.311	0.0703	15	1	1	2	128	False		1			2			0.0703			47.58		1	OK
40	27	Q99878	Histone H2A type 1-J OS=Homo sapiens (Human) OX=9606 GN=H2AC14 PE=1 SV=3 - [H2A1J_HUMAN]	13.9	10.89	14600000	0.0785311	785.311	0.0703	15	1	1	2	128	False		1			2			0.0703			47.58		1	OK
40	27	P0C0S8	Histone H2A type 1 OS=Homo sapiens (Human) OX=9606 GN=H2AC13 PE=1 SV=2 - [H2A1_HUMAN]	14.1	10.9	14600000	0.0785311	785.311	0.0692	15	1	1	2	130	False		1			2			0.0692			47.58		1	OK
40	27	Q6FI13	Histone H2A type 2-A OS=Homo sapiens (Human) OX=9606 GN=HIST2H2AA3 PE=1 SV=3 - [H2A2A_HUMAN]	14.1	10.9	14600000	0.0785311	785.311	0.0692	15	1	1	2	130	False		1			2			0.0692			47.58		1	OK
40	27	Q16777	Histone H2A type 2-C OS=Homo sapiens (Human) OX=9606 GN=HIST2H2AC PE=1 SV=4 - [H2A2C_HUMAN]	14	10.9	14600000	0.0785311	785.311	0.0698	15	1	1	2	129	False		1			2			0.0698			47.58		1	OK
40	27	Q7L7L0	Histone H2A type 3 OS=Homo sapiens (Human) OX=9606 GN=HIST3H2A PE=1 SV=3 - [H2A3_HUMAN]	14.1	11.05	14600000	0.0785311	785.311	0.0692	15	1	1	2	130	False		1			2			0.0692			47.58		1	OK
40	27	Q9BTM1	Histone H2A.J OS=Homo sapiens (Human) OX=9606 GN=H2AFJ PE=1 SV=1 - [H2AJ_HUMAN]	14	10.9	14600000	0.0785311	785.311	0.0698	15	1	1	2	129	False		1			2			0.0698			47.58		1	OK
40	27	Q8IUE6	Histone H2A type 2-B OS=Homo sapiens (Human) OX=9606 GN=HIST2H2AB PE=1 SV=3 - [H2A2B_HUMAN]	14	10.89	14600000	0.0785311	785.311	0.0692	15	1	1	2	130	False		1			2			0.0692			47.58		1	OK
40	27	P16104	Histone H2AX OS=Homo sapiens (Human) OX=9606 GN=H2AFX PE=1 SV=2 - [H2AX_HUMAN]	15.1	10.74	14600000	0.0785311	785.311	0.0629	15	1	1	2	143	False		1			2			0.0629			47.58		1	OK
40	27	Q71UI9	Histone H2A.V OS=Homo sapiens (Human) OX=9606 GN=H2AFV PE=1 SV=3 - [H2AV_HUMAN]	13.5	10.58	14600000	0.0785311	785.311	0.0703	15	1	1	2	128	False		1			2			0.0703			47.58		1	OK
40	27	Q96QV6	Histone H2A type 1-A OS=Homo sapiens (Human) OX=9606 GN=HIST1H2AA PE=1 SV=3 - [H2A1A_HUMAN]	14.2	10.86	14600000	0.0785311	785.311	0.0687	15	1	1	2	131	False		1			2			0.0687			47.58		1	OK
41	48	P10599	Thioredoxin OS=Homo sapiens (Human) OX=9606 GN=TXN PE=1 SV=3 - [THIO_HUMAN]	11.7	4.92	13930000	0.0749273	749.273	0.2095	1	2	2	2	105	True		2			2			0.2095			107.64		2	Master
42	72	P0DOY2	Immunoglobulin lambda constant 2 OS=Homo sapiens (Human) OX=9606 GN=IGLC2 PE=1 SV=1 - [IGLC2_HUMAN]	11.3	7.24	13770000	0.0740667	740.667	0.0943	2	1	1	1	106	True		1			1			0.0943			53.54		1	Master
42	72	P0DOY3	Immunoglobulin lambda constant 3 OS=Homo sapiens (Human) OX=9606 GN=IGLC3 PE=1 SV=1 - [IGLC3_HUMAN]	11.3	7.24	13770000	0.0740667	740.667	0.0943	2	1	1	1	106	False		1			1			0.0943			53.54		1	OK
43	38	P69905	Hemoglobin subunit alpha OS=Homo sapiens (Human) OX=9606 GN=HBA2 PE=1 SV=2 - [HBA_HUMAN]	15.2	8.68	13680000	0.0735826	735.826	0.2676	1	4	4	6	142	True		4			6			0.2676			121.59		4	Master
44	115	P31025	Lipocalin-1 OS=Homo sapiens (Human) OX=9606 GN=LCN1 PE=1 SV=1 - [LCN1_HUMAN]	19.2	5.58	13430000	0.0722379	722.379	0.125	1	2	2	3	176	True		2			3			0.125			120.39		2	Master
45	19	P0CG48	Polyubiquitin-C OS=Homo sapiens (Human) OX=9606 GN=UBC PE=1 SV=3 - [UBC_HUMAN]	77	7.66	13220000	0.0711083	711.083	0.3285	4	2	2	2	685	True		2			2			0.3285			59.9		2	Master
45	19	P62987	Ubiquitin-60S ribosomal protein L40 OS=Homo sapiens (Human) OX=9606 GN=UBA52 PE=1 SV=2 - [RL40_HUMAN]	14.7	9.83	13220000	0.0711083	711.083	0.1953	4	2	2	2	128	False		2			2			0.1953			59.9		2	OK
45	19	P62979	Ubiquitin-40S ribosomal protein S27a OS=Homo sapiens (Human) OX=9606 GN=RPS27A PE=1 SV=2 - [RS27A_HUMAN]	18	9.64	13220000	0.0711083	711.083	0.1603	4	2	2	2	156	False		2			2			0.1603			59.9		2	OK
45	19	P0CG47	Polyubiquitin-B OS=Homo sapiens (Human) OX=9606 GN=UBB PE=1 SV=1 - [UBB_HUMAN]	25.7	7.43	13220000	0.0711083	711.083	0.3275	4	2	2	2	229	False		2			2			0.3275			59.9		2	OK
46	116	Q9NZT1	Calmodulin-like protein 5 OS=Homo sapiens (Human) OX=9606 GN=CALML5 PE=1 SV=2 - [CALL5_HUMAN]	15.9	4.44	12980000	0.0698174	698.174	0.1849	1	3	3	3	146	True		3			3			0.1849			94.28		3	Master
47	81	Q9UGM3	Deleted in malignant brain tumors 1 protein OS=Homo sapiens (Human) OX=9606 GN=DMBT1 PE=1 SV=2 - [DMBT1_HUMAN]	260.6	5.44	12060000	0.0648689	648.689	0.0696	1	1	1	1	2413	True		1			1			0.0696			77.62		1	Master
48	135	Q00587	Cdc42 effector protein 1 OS=Homo sapiens (Human) OX=9606 GN=CDC42EP1 PE=1 SV=1 - [BORG5_HUMAN]	40.3	7.15	11570000	0.0622332	622.332	0.023	1	1	1	1	391	True		1			1			0.023			31.59		1	Master
49	63	P05109	Protein S100-A8 OS=Homo sapiens (Human) OX=9606 GN=S100A8 PE=1 SV=1 - [S10A8_HUMAN]	10.8	7.03	11300000	0.0607809	607.809	0.1183	1	1	1	1	93	True		1			1			0.1183			43.24		1	Master
50	137	Q15007	Pre-mRNA-splicing regulator WTAP OS=Homo sapiens (Human) OX=9606 GN=WTAP PE=1 SV=2 - [FL2D_HUMAN]	44.2	5.19	11260000	0.0605658	605.658	0.0278	1	1	1	1	396	True		1			1			0.0278			32.64		1	Master
51	59	P01009	Alpha-1-antitrypsin OS=Homo sapiens (Human) OX=9606 GN=SERPINA1 PE=1 SV=3 - [A1AT_HUMAN]	46.7	5.59	11080000	0.0595976	595.976	0.1268	1	5	5	5	418	True		5			5			0.1268			142.58		5	Master
52	111	Q8IW75	Serpin A12 OS=Homo sapiens (Human) OX=9606 GN=SERPINA12 PE=1 SV=1 - [SPA12_HUMAN]	47.1	9.29	11010000	0.0592211	592.211	0.0193	1	1	1	1	414	True		1			1			0.0193			35.62		1	Master
53	24	Q6NXT2	Histone H3.3C OS=Homo sapiens (Human) OX=9606 GN=H3F3C PE=1 SV=3 - [H3C_HUMAN]	15.2	11.11	10770000	0.0579302	579.302	0.0519	6	1	1	1	135	True		1			1			0.0519			29.52		1	Master
53	24	P68431	Histone H3.1 OS=Homo sapiens (Human) OX=9606 GN=H3C4 PE=1 SV=2 - [H31_HUMAN]	15.4	11.12	10770000	0.0579302	579.302	0.0515	6	1	1	1	136	False		1			1			0.0515			29.52		1	OK
53	24	P84243	Histone H3.3 OS=Homo sapiens (Human) OX=9606 GN=H3-3A PE=1 SV=2 - [H33_HUMAN]	15.3	11.27	10770000	0.0579302	579.302	0.0515	6	1	1	1	136	False		1			1			0.0515			29.52		1	OK
53	24	Q16695	Histone H3.1t OS=Homo sapiens (Human) OX=9606 GN=HIST3H3 PE=1 SV=3 - [H31T_HUMAN]	15.5	11.12	10770000	0.0579302	579.302	0.0515	6	1	1	1	136	False		1			1			0.0515			29.52		1	OK
53	24	Q5TEC6	Histone H3 OS=Homo sapiens (Human) OX=9606 GN=H3-2 PE=1 SV=1 - [Q5TEC6_HUMAN]	15.4	11.27	10770000	0.0579302	579.302	0.0515	6	1	1	1	136	False		1			1			0.0515			29.52		1	OK
53	24	Q71DI3	Histone H3.2 OS=Homo sapiens (Human) OX=9606 GN=HIST2H3C PE=1 SV=3 - [H32_HUMAN]	15.4	11.27	10770000	0.0579302	579.302	0.0515	6	1	1	1	136	False		1			1			0.0515			29.52		1	OK
54	88	P01876	Immunoglobulin heavy constant alpha 1 OS=Homo sapiens (Human) OX=9606 GN=IGHA1 PE=1 SV=2 - [IGHA1_HUMAN]	37.6	6.51	10570000	0.0568544	568.544	0.1615	1	5	5	6	353	True		5			6			0.1615			178.2		5	Master
55	167	P21810	Biglycan OS=Homo sapiens (Human) OX=9606 GN=BGN PE=1 SV=2 - [PGS1_HUMAN]	41.6	7.52	10490000	0.0564241	564.241	0.1386	1	5	5	6	368	True		5			6			0.1386			135.11		5	Master
56	140	Q9H8G2	Caspase activity and apoptosis inhibitor 1 OS=Homo sapiens (Human) OX=9606 GN=CAAP1 PE=1 SV=2 - [CAAP1_HUMAN]	38.3	4.72	10130000	0.0544877	544.877	0.0222	1	1	1	1	361	True		1			1			0.0222			34.42		1	Master
57	153	P05060	Secretogranin-1 OS=Homo sapiens (Human) OX=9606 GN=CHGB PE=1 SV=2 - [SCG1_HUMAN]	78.2	5.07	10090000	0.0542725	542.725	0.0517	1	4	4	6	677	True		4			6			0.0517			228		4	Master
58	6	P06576	ATP synthase subunit beta, mitochondrial OS=Homo sapiens (Human) OX=9606 GN=ATP5F1B PE=1 SV=3 - [ATPB_HUMAN]	56.5	5.4	10070000	0.054165	541.65	0.0265	1	1	1	1	529	True		1			1			0.0265			83.56		1	Master
59	79	P80723	Brain acid soluble protein 1 OS=Homo sapiens (Human) OX=9606 GN=BASP1 PE=1 SV=2 - [BASP1_HUMAN]	22.7	4.63	10060000	0.0541112	541.112	0.0617	1	1	1	1	227	True		1			1			0.0617			44.43		1	Master
60	170	Q9Y240	C-type lectin domain family 11 member A OS=Homo sapiens (Human) OX=9606 GN=CLEC11A PE=1 SV=1 - [CLC11_HUMAN]	35.7	5.16	9904000	0.0532721	532.721	0.0372	1	1	1	1	323	True		1			1			0.0372			38.01		1	Master
61	112	P07339	Cathepsin D OS=Homo sapiens (Human) OX=9606 GN=CTSD PE=1 SV=1 - [CATD_HUMAN]	44.5	6.54	9600000	0.0516369	516.369	0.0194	1	1	1	1	412	True		1			1			0.0194			54.65		1	Master
62	39	Q06830	Peroxiredoxin-1 OS=Homo sapiens (Human) OX=9606 GN=PRDX1 PE=1 SV=1 - [PRDX1_HUMAN]	22.1	8.13	9425000	0.0506956	506.956	0.1407	1	3	2	6	199	True		3			6			0.1407			165.6		3	Master
[truncated: 169 more rows]

## Sheet: HCl05_1
Prot Group		Accession	Description	MW [kDa]	calc. pI	Area	Area (%)	ppm	Sum(Coverage)	Sum(# Proteins)	Sum(# Peptides)	Sum(# Unique Peptides)	Sum(# PSMs)	# AAs	Is Master Protein	# Peptides A3	# Peptides A5	# Peptides A7	# PSM A3	# PSM A5	# PSM A7	Coverage A3	Coverage A5	Coverage A7	Score A3	Score A5	Score A7	Group #Peptides	Is Prot OK?
[truncated: 647 more rows]

[truncated: 15 more sheets: HCl05_2, HCl05_3, HCl05_4, HCl10_1, HCl10_2, HCl10_3, HCl10_4, Edetate_1, Edetate_2, Edetate_3, Edetate_4, SDT_1, SDT_2, SDT_3, SDT_4]
