# Supplementary material for: Extraction Protocol for Parallel Analysis of Proteins and DNA from Ancient Teeth and Dental Calculus
Source: J Proteome Res. 2023 Sep 12;22(10):3311–9. doi: 10.1021/acs.jproteome.3c00370 (PMC10563166; doi:10.1021/acs.jproteome.3c00370)
Supplement: Supplementary file 6 — pr3c00370_si_006.xlsx [file pr3c00370_si_006.xlsx]

## Sheet: Description
	Protein list for each calculus sample is on a separate sheet .
	Column description appears when pointing the cursor on a header cell.
	The data might be sorted or filtered by each provided parameter in the table; by selecting dropdown arrow in respective header cell.
	Note:
	Taxonomic information provided in the tables for identified protein groups is a result of automatic assignment by database searching not showing complete homology information and might not correspond with real origin of the proteins.

## Sheet: 20mg_A
Prot Group		Accession	Description	MW [kDa]	calc. pI	# AAs	SAF	NSAF (%)	Sum(Coverage)	Sum(# Proteins)	Sum(# Peptides)	Sum(# Unique Peptides)	Sum(# PSMs)	Is Master Protein	# Peptides A3	# Peptides A5	# Peptides A7	# Peptides B3	# Peptides B5	# Peptides B7	# Peptides C3	# Peptides C5	# Peptides C7	# Peptides D3	# Peptides D5	# Peptides D7	# PSM A3	# PSM A5	# PSM A7	# PSM B3	# PSM B5	# PSM B7	# PSM C3	# PSM C5	# PSM C7	# PSM D3	# PSM D5	# PSM D7	Coverage A3	Coverage A5	Coverage A7	Coverage B3	Coverage B5	Coverage B7	Coverage C3	Coverage C5	Coverage C7	Coverage D3	Coverage D5
1	21	P02452	Collagen alpha-1(I) chain OS=Homo sapiens OX=9606 GN=COL1A1 PE=1 SV=6 - [CO1A1_HUMAN]	138.8	5.8	1464	0.0744536	21.2418	0.138	1	20	19	109	True		19			1			7						88			1			20						0.1318			0.0123			0.0567
2	4	P08123	Collagen alpha-2(I) chain OS=Homo sapiens (Human) OX=9606 GN=COL1A2 PE=1 SV=7 - [CO1A2_HUMAN]	129.2	8.95	1366	0.0768668	21.9302	0.1259	1	15	15	105	True		13						6						92						13						0.1083						0.0608
3	6	P02765	Alpha-2-HS-glycoprotein OS=Homo sapiens (Human) OX=9606 GN=AHSG PE=1 SV=2 - [FETUA_HUMAN]	39.3	5.72	367	0.0926431	26.4313	0.1117	1	2	2	34	True		2												34												0.1117
4	14	P02458	Collagen alpha-1(II) chain OS=Homo sapiens (Human) OX=9606 GN=COL2A1 PE=1 SV=3 - [CO2A1_HUMAN]	141.7	6.92	1487	0.00605245	1.72678	0.0276	1	3	2	9	True		3												9												0.0276
5	16	P01042	Kininogen-1 OS=Homo sapiens (Human) OX=9606 GN=KNG1 PE=1 SV=2 - [KNG1_HUMAN]	71.9	6.81	644	0.0108696	3.10111	0.0311	1	2	2	7	True		2												7												0.0311
6	15	P21810	Biglycan OS=Homo sapiens (Human) OX=9606 GN=BGN PE=1 SV=2 - [PGS1_HUMAN]	41.6	7.52	368	0.0163043	4.65166	0.0761	1	2	2	6	True		2												6												0.0761
7	7	P36955	Pigment epithelium-derived factor OS=Homo sapiens (Human) OX=9606 GN=SERPINF1 PE=1 SV=4 - [PEDF_HUMAN]	46.3	6.38	418	0.00717703	2.04762	0.0526	1	2	2	3	True		2												3												0.0526
8	8	Q15063	Periostin OS=Homo sapiens (Human) OX=9606 GN=POSTN PE=1 SV=2 - [POSTN_HUMAN]	93.3	7.53	836	0.00358852	1.02381	0.0299	1	2	2	3	True		2												3												0.0299
9	9	P00734	Prothrombin OS=Homo sapiens (Human) OX=9606 GN=F2 PE=1 SV=2 - [THRB_HUMAN]	70	5.9	622	0.00482315	1.37605	0.0386	1	2	2	3	True		2												3												0.0386
10	12	P13942	Collagen alpha-2(XI) chain OS=Homo sapiens (Human) OX=9606 GN=COL11A2 PE=1 SV=5 - [COBA2_HUMAN]	171.7	6.21	1736	0.00172811	0.493033	0.0109	1	1	1	3	True		1												3												0.0109
11	1	P01857	Immunoglobulin heavy constant gamma 1 OS=Homo sapiens (Human) OX=9606 GN=IGHG1 PE=1 SV=1 - [IGHG1_HUMAN]	36.1	8.19	330	0.00606061	1.7291	0.0364	1	1	1	2	True		1												2												0.0364
12	3	P03950	Angiogenin OS=Homo sapiens (Human) OX=9606 GN=ANG PE=1 SV=1 - [ANGI_HUMAN]	16.5	9.64	147	0.0136054	3.88166	0.1361	1	1	1	2	True		1												2												0.1361
13	17	Q13103	Secreted phosphoprotein 24 OS=Homo sapiens (Human) OX=9606 GN=SPP2 PE=1 SV=1 - [SPP24_HUMAN]	24.3	8.32	211	0.00947867	2.70428	0.0569	1	1	1	2	True		1												2												0.0569
14	18	P17936	Insulin-like growth factor-binding protein 3 OS=Homo sapiens (Human) OX=9606 GN=IGFBP3 PE=1 SV=2 - [IBP3_HUMAN]	31.7	8.69	291	0.00687285	1.96084	0.0584	1	1	1	2	True		1												2												0.0584
15	19	P08833	Insulin-like growth factor-binding protein 1 OS=Homo sapiens (Human) OX=9606 GN=IGFBP1 PE=1 SV=1 - [IBP1_HUMAN]	27.9	5.19	259	0.00772201	2.2031	0.0541	1	1	1	2	True		1												2												0.0541
16	2	P01008	Antithrombin-III OS=Homo sapiens (Human) OX=9606 GN=SERPINC1 PE=1 SV=1 - [ANT3_HUMAN]	52.6	6.71	464	0.00215517	0.614875	0.0259	1	1	1	1	True		1												1												0.0259
17	5	P07996	Thrombospondin-1 OS=Homo sapiens (Human) OX=9606 GN=THBS1 PE=1 SV=2 - [TSP1_HUMAN]	129.3	4.94	1170	0.000854701	0.243848	0.0103	1	1	1	1	True		1												1												0.0103
18	10	P01137	Transforming growth factor beta-1 proprotein OS=Homo sapiens (Human) OX=9606 GN=TGFB1 PE=1 SV=2 - [TGFB1_HUMAN]	44.3	8.53	390	0.0025641	0.731544	0.0282	1	1	1	1	True		1												1												0.0282
19	11	P05997	Collagen alpha-2(V) chain OS=Homo sapiens (Human) OX=9606 GN=COL5A2 PE=1 SV=3 - [CO5A2_HUMAN]	144.8	6.46	1499	0.000667111	0.190328	0.0087	1	1	1	1	True		1												1												0.0087
20	13	P08294	Extracellular superoxide dismutase [Cu-Zn] OS=Homo sapiens (Human) OX=9606 GN=SOD3 PE=1 SV=2 - [SODE_HUMAN]	25.8	6.61	240	0.00416667	1.18876	0.0333	1	1	1	1	True		1												1												0.0333
21	20	Q86Y22	Collagen alpha-1(XXIII) chain OS=Homo sapiens (Human) OX=9606 GN=COL23A1 PE=1 SV=1 - [CONA1_HUMAN]	51.9	7.25	540	0.00185185	0.528337	0.0167	1	1	1	1	True		1												1												0.0167
[truncated: 15 more columns]

## Sheet: 20mg_B
Prot Group		Accession	Description	MW [kDa]	calc. pI	# AAs	SAF	NSAF (%)	Sum(Coverage)	Sum(# Proteins)	Sum(# Peptides)	Sum(# Unique Peptides)	Sum(# PSMs)	Is Master Protein	# Peptides A3	# Peptides A5	# Peptides A7	# Peptides B3	# Peptides B5	# Peptides B7	# Peptides C3	# Peptides C5	# Peptides C7	# Peptides D3	# Peptides D5	# Peptides D7	# PSM A3	# PSM A5	# PSM A7	# PSM B3	# PSM B5	# PSM B7	# PSM C3	# PSM C5	# PSM C7	# PSM D3	# PSM D5	# PSM D7	Coverage A3	Coverage A5	Coverage A7	Coverage B3	Coverage B5	Coverage B7	Coverage C3	Coverage C5	Coverage C7	Coverage D3	Coverage D5
1	25	P02452	Collagen alpha-1(I) chain OS=Homo sapiens OX=9606 GN=COL1A1 PE=1 SV=6 - [CO1A1_HUMAN]	138.8	5.8	1464	0.0833333	24.2367	0.1592	1	21	20	122	True		21			1			7						101			1			20						0.1592			0.0123			0.0567
2	4	P08123	Collagen alpha-2(I) chain OS=Homo sapiens (Human) OX=9606 GN=COL1A2 PE=1 SV=7 - [CO1A2_HUMAN]	129.2	8.95	1366	0.0724744	21.0785	0.1157	1	14	14	99	True		13						6						86						13						0.1091						0.0608
3	5	P02765	Alpha-2-HS-glycoprotein OS=Homo sapiens (Human) OX=9606 GN=AHSG PE=1 SV=2 - [FETUA_HUMAN]	39.3	5.72	367	0.0871935	25.3594	0.1117	1	2	2	32	True		2												32												0.1117
4	16	P02458	Collagen alpha-1(II) chain OS=Homo sapiens (Human) OX=9606 GN=COL2A1 PE=1 SV=3 - [CO2A1_HUMAN]	141.7	6.92	1487	0.00806994	2.34707	0.0397	1	4	3	12	True		4												12												0.0397
5	15	P13942	Collagen alpha-2(XI) chain OS=Homo sapiens (Human) OX=9606 GN=COL11A2 PE=1 SV=5 - [COBA2_HUMAN]	171.7	6.21	1736	0.00345622	1.00521	0.0161	1	2	2	6	True		2												6												0.0161
6	3	P01008	Antithrombin-III OS=Homo sapiens (Human) OX=9606 GN=SERPINC1 PE=1 SV=1 - [ANT3_HUMAN]	52.6	6.71	464	0.0107759	3.13406	0.0539	1	2	2	5	True		2												5												0.0539
7	10	P00734	Prothrombin OS=Homo sapiens (Human) OX=9606 GN=F2 PE=1 SV=2 - [THRB_HUMAN]	70	5.9	622	0.00643087	1.87036	0.0386	1	2	2	4	True		2												4												0.0386
8	20	P01042	Kininogen-1 OS=Homo sapiens (Human) OX=9606 GN=KNG1 PE=1 SV=2 - [KNG1_HUMAN]	71.9	6.81	644	0.00621118	1.80647	0.0311	1	2	2	4	True		2												4												0.0311
9	2	P01857	Immunoglobulin heavy constant gamma 1 OS=Homo sapiens (Human) OX=9606 GN=IGHG1 PE=1 SV=1 - [IGHG1_HUMAN]	36.1	8.19	330	0.00909091	2.64401	0.0364	1	1	1	3	True		1												3												0.0364
10	1	P04075	Fructose-bisphosphate aldolase A OS=Homo sapiens (Human) OX=9606 GN=ALDOA PE=1 SV=2 - [ALDOA_HUMAN]	39.4	8.09	364	0.00549451	1.59803	0.0549	1	1	1	2	True		1												2												0.0549
11	19	Q9Y240	C-type lectin domain family 11 member A OS=Homo sapiens (Human) OX=9606 GN=CLEC11A PE=1 SV=1 - [CLC11_HUMAN]	35.7	5.16	323	0.00619195	1.80087	0.0433	1	1	1	2	True		1												2												0.0433
12	21	Q13103	Secreted phosphoprotein 24 OS=Homo sapiens (Human) OX=9606 GN=SPP2 PE=1 SV=1 - [SPP24_HUMAN]	24.3	8.32	211	0.00947867	2.75679	0.1137	1	2	2	2	True		2												2												0.1137
13	22	P05452	Tetranectin OS=Homo sapiens (Human) OX=9606 GN=CLEC3B PE=1 SV=3 - [TETN_HUMAN]	22.5	5.67	202	0.00990099	2.87961	0.0594	1	1	1	2	True		1												2												0.0594
14	6	Q8NFW1	Collagen alpha-1(XXII) chain OS=Homo sapiens (Human) OX=9606 GN=COL22A1 PE=2 SV=2 - [COMA1_HUMAN]	161	7.23	1626	0.000615006	0.178869	0.0098	1	1	1	1	True		1												1												0.0098
15	7	P36955	Pigment epithelium-derived factor OS=Homo sapiens (Human) OX=9606 GN=SERPINF1 PE=1 SV=4 - [PEDF_HUMAN]	46.3	6.38	418	0.00239234	0.695792	0.0287	1	1	1	1	True		1												1												0.0287
16	8	O75449	Katanin p60 ATPase-containing subunit A1 OS=Homo sapiens (Human) OX=9606 GN=KATNA1 PE=1 SV=1 - [KTNA1_HUMAN]	55.9	6.9	491	0.00203666	0.592344	0.0143	1	1	1	1	True		1												1												0.0143
17	9	P04004	Vitronectin OS=Homo sapiens (Human) OX=9606 GN=VTN PE=1 SV=1 - [VTNC_HUMAN]	54.3	5.8	478	0.00209205	0.608454	0.0314	1	1	1	1	True		1												1												0.0314
18	11	P01137	Transforming growth factor beta-1 proprotein OS=Homo sapiens (Human) OX=9606 GN=TGFB1 PE=1 SV=2 - [TGFB1_HUMAN]	44.3	8.53	390	0.0025641	0.745746	0.0282	1	1	1	1	True		1												1												0.0282
19	12	Q15334	Lethal(2) giant larvae protein homolog 1 OS=Homo sapiens (Human) OX=9606 GN=LLGL1 PE=1 SV=3 - [L2GL1_HUMAN]	115.3	6.29	1064	0.00093985	0.273347	0.0075	1	1	1	1	True		1												1												0.0075
20	13	P05997	Collagen alpha-2(V) chain OS=Homo sapiens (Human) OX=9606 GN=COL5A2 PE=1 SV=3 - [CO5A2_HUMAN]	144.8	6.46	1499	0.000667111	0.194023	0.0087	1	1	1	1	True		1												1												0.0087
21	14	Q9NP70	Ameloblastin OS=Homo sapiens (Human) OX=9606 GN=AMBN PE=1 SV=1 - [AMBN_HUMAN]	48.3	4.92	447	0.00223714	0.650651	0.0201	1	1	1	1	True		1												1												0.0201
22	17	P21810	Biglycan OS=Homo sapiens (Human) OX=9606 GN=BGN PE=1 SV=2 - [PGS1_HUMAN]	41.6	7.52	368	0.00271739	0.790329	0.038	1	1	1	1	True		1												1												0.038
23	18	P04070	Vitamin K-dependent protein C OS=Homo sapiens (Human) OX=9606 GN=PROC PE=1 SV=1 - [PROC_HUMAN]	52	6.28	461	0.0021692	0.630891	0.0174	1	1	1	1	True		1												1												0.0174
24	23	P17936	Insulin-like growth factor-binding protein 3 OS=Homo sapiens (Human) OX=9606 GN=IGFBP3 PE=1 SV=2 - [IBP3_HUMAN]	31.7	8.69	291	0.00343643	0.999453	0.0584	1	1	1	1	True		1												1												0.0584
25	24	P08833	Insulin-like growth factor-binding protein 1 OS=Homo sapiens (Human) OX=9606 GN=IGFBP1 PE=1 SV=1 - [IBP1_HUMAN]	27.9	5.19	259	0.003861	1.12294	0.0541	1	1	1	1	True		1												1												0.0541
[truncated: 15 more columns]

## Sheet: 20mg_C
Prot Group		Accession	Description	MW [kDa]	calc. pI	# AAs	SAF	NSAF (%)	Sum(Coverage)	Sum(# Proteins)	Sum(# Peptides)	Sum(# Unique Peptides)	Sum(# PSMs)	Is Master Protein	# Peptides A3	# Peptides A5	# Peptides A7	# Peptides B3	# Peptides B5	# Peptides B7	# Peptides C3	# Peptides C5	# Peptides C7	# Peptides D3	# Peptides D5	# Peptides D7	# PSM A3	# PSM A5	# PSM A7	# PSM B3	# PSM B5	# PSM B7	# PSM C3	# PSM C5	# PSM C7	# PSM D3	# PSM D5	# PSM D7	Coverage A3	Coverage A5	Coverage A7	Coverage B3	Coverage B5	Coverage B7	Coverage C3	Coverage C5	Coverage C7	Coverage D3	Coverage D5
1	6	P08123	Collagen alpha-2(I) chain OS=Homo sapiens (Human) OX=9606 GN=COL1A2 PE=1 SV=7 - [CO1A2_HUMAN]	129.2	8.95	1366	0.0849195	27.3163	0.1442	1	17	17	116	True		16						6						103						13						0.1376						0.0608
2	23	P02452	Collagen alpha-1(I) chain OS=Homo sapiens OX=9606 GN=COL1A1 PE=1 SV=6 - [CO1A1_HUMAN]	138.8	5.8	1464	0.0614754	19.775	0.1585	1	19	18	90	True		18			1			7						69			1			20						0.1523			0.0123			0.0567
3	8	P02765	Alpha-2-HS-glycoprotein OS=Homo sapiens (Human) OX=9606 GN=AHSG PE=1 SV=2 - [FETUA_HUMAN]	39.3	5.72	367	0.0844687	27.1713	0.1117	1	2	2	31	True		2												31												0.1117
4	17	P02458	Collagen alpha-1(II) chain OS=Homo sapiens (Human) OX=9606 GN=COL2A1 PE=1 SV=3 - [CO2A1_HUMAN]	141.7	6.92	1487	0.00739744	2.37956	0.0397	1	4	3	11	True		4												11												0.0397
5	3	Q562R1	Beta-actin-like protein 2 OS=Homo sapiens (Human) OX=9606 GN=ACTBL2 PE=1 SV=2 - [ACTBL_HUMAN]	42	5.59	376	0.0106383	3.42206	0.1197	1	3	1	4	True		2			1						1			2			1						1			0.0718			0.0479						0.0479
6	20	P01042	Kininogen-1 OS=Homo sapiens (Human) OX=9606 GN=KNG1 PE=1 SV=2 - [KNG1_HUMAN]	71.9	6.81	644	0.00621118	1.99797	0.0311	1	2	2	4	True		2												4												0.0311
7	13	P00734	Prothrombin OS=Homo sapiens (Human) OX=9606 GN=F2 PE=1 SV=2 - [THRB_HUMAN]	70	5.9	622	0.00482315	1.55148	0.0145	1	1	1	3	True		1												3												0.0145
8	21	Q13103	Secreted phosphoprotein 24 OS=Homo sapiens (Human) OX=9606 GN=SPP2 PE=1 SV=1 - [SPP24_HUMAN]	24.3	8.32	211	0.014218	4.57356	0.1137	1	2	2	3	True		2												3												0.1137
9	4	P01857	Immunoglobulin heavy constant gamma 1 OS=Homo sapiens (Human) OX=9606 GN=IGHG1 PE=1 SV=1 - [IGHG1_HUMAN]	36.1	8.19	330	0.00606061	1.94954	0.0364	1	1	1	2	True		1												2												0.0364
10	9	P36955	Pigment epithelium-derived factor OS=Homo sapiens (Human) OX=9606 GN=SERPINF1 PE=1 SV=4 - [PEDF_HUMAN]	46.3	6.38	418	0.00478469	1.53911	0.0287	1	1	1	2	True		1												2												0.0287
11	16	P13942	Collagen alpha-2(XI) chain OS=Homo sapiens (Human) OX=9606 GN=COL11A2 PE=1 SV=5 - [COBA2_HUMAN]	171.7	6.21	1736	0.00115207	0.370592	0.0109	1	1	1	2	True		1												2												0.0109
12	1	P04075	Fructose-bisphosphate aldolase A OS=Homo sapiens (Human) OX=9606 GN=ALDOA PE=1 SV=2 - [ALDOA_HUMAN]	39.4	8.09	364	0.00274725	0.883719	0.0549	1	1	1	1	True		1												1												0.0549
13	2	O14556	Glyceraldehyde-3-phosphate dehydrogenase, testis-specific OS=Homo sapiens (Human) OX=9606 GN=GAPDHS PE=1 SV=2 - [G3PT_HUMAN]	44.5	8.19	408	0.00245098	0.788416	0.0343	1	1	1	1	True		1												1												0.0343
14	5	P01008	Antithrombin-III OS=Homo sapiens (Human) OX=9606 GN=SERPINC1 PE=1 SV=1 - [ANT3_HUMAN]	52.6	6.71	464	0.00215517	0.693262	0.0259	1	1	1	1	True		1												1												0.0259
15	7	Q6UWP8	Suprabasin OS=Homo sapiens (Human) OX=9606 GN=SBSN PE=1 SV=2 - [SBSN_HUMAN]	60.5	7.01	590	0.00169492	0.545209	0.061	1	1	1	1	True		1												1												0.061
16	10	O75376	Nuclear receptor corepressor 1 OS=Homo sapiens (Human) OX=9606 GN=NCOR1 PE=1 SV=2 - [NCOR1_HUMAN]	270	7.11	2440	0.000409836	0.131833	0.0057	1	1	1	1	True		1												1												0.0057
17	11	P04004	Vitronectin OS=Homo sapiens (Human) OX=9606 GN=VTN PE=1 SV=1 - [VTNC_HUMAN]	54.3	5.8	478	0.00209205	0.672957	0.0314	1	1	1	1	True		1												1												0.0314
18	12	Q15063	Periostin OS=Homo sapiens (Human) OX=9606 GN=POSTN PE=1 SV=2 - [POSTN_HUMAN]	93.3	7.53	836	0.00119617	0.384777	0.0132	1	1	1	1	True		1												1												0.0132
19	14	P01137	Transforming growth factor beta-1 proprotein OS=Homo sapiens (Human) OX=9606 GN=TGFB1 PE=1 SV=2 - [TGFB1_HUMAN]	44.3	8.53	390	0.0025641	0.824804	0.0282	1	1	1	1	True		1												1												0.0282
20	15	P05997	Collagen alpha-2(V) chain OS=Homo sapiens (Human) OX=9606 GN=COL5A2 PE=1 SV=3 - [CO5A2_HUMAN]	144.8	6.46	1499	0.000667111	0.214592	0.0087	1	1	1	1	True		1												1												0.0087
21	18	P21810	Biglycan OS=Homo sapiens (Human) OX=9606 GN=BGN PE=1 SV=2 - [PGS1_HUMAN]	41.6	7.52	368	0.00271739	0.874113	0.038	1	1	1	1	True		1												1												0.038
22	19	P04070	Vitamin K-dependent protein C OS=Homo sapiens (Human) OX=9606 GN=PROC PE=1 SV=1 - [PROC_HUMAN]	52	6.28	461	0.0021692	0.697773	0.0174	1	1	1	1	True		1												1												0.0174
23	22	P08833	Insulin-like growth factor-binding protein 1 OS=Homo sapiens (Human) OX=9606 GN=IGFBP1 PE=1 SV=1 - [IBP1_HUMAN]	27.9	5.19	259	0.003861	1.24198	0.0541	1	1	1	1	True		1												1												0.0541
[truncated: 15 more columns]

## Sheet: 10mg_A
Prot Group		Accession	Description	MW [kDa]	calc. pI	# AAs	SAF	NSAF (%)	Sum(Coverage)	Sum(# Proteins)	Sum(# Peptides)	Sum(# Unique Peptides)	Sum(# PSMs)	Is Master Protein	# Peptides A3	# Peptides A5	# Peptides A7	# Peptides B3	# Peptides B5	# Peptides B7	# Peptides C3	# Peptides C5	# Peptides C7	# Peptides D3	# Peptides D5	# Peptides D7	# PSM A3	# PSM A5	# PSM A7	# PSM B3	# PSM B5	# PSM B7	# PSM C3	# PSM C5	# PSM C7	# PSM D3	# PSM D5	# PSM D7	Coverage A3	Coverage A5	Coverage A7	Coverage B3	Coverage B5	Coverage B7	Coverage C3	Coverage C5	Coverage C7	Coverage D3	Coverage D5
1	14	P08123	Collagen alpha-2(I) chain OS=Homo sapiens (Human) OX=9606 GN=COL1A2 PE=1 SV=7 - [CO1A2_HUMAN]	129.2	8.95	1366	0.079795	12.9922	0.101	1	15	15	109	True		13						6						96						13						0.0878						0.0608
2	39	P02452	Collagen alpha-1(I) chain OS=Homo sapiens OX=9606 GN=COL1A1 PE=1 SV=6 - [CO1A1_HUMAN]	138.8	5.8	1464	0.0628415	10.2318	0.1598	1	19	18	92	True		18			1			7						71			1			20						0.1598			0.0123			0.0567
3	20	P02765	Alpha-2-HS-glycoprotein OS=Homo sapiens (Human) OX=9606 GN=AHSG PE=1 SV=2 - [FETUA_HUMAN]	39.3	5.72	367	0.103542	16.8587	0.1117	1	2	2	38	True		2												38												0.1117
4	32	P02458	Collagen alpha-1(II) chain OS=Homo sapiens (Human) OX=9606 GN=COL2A1 PE=1 SV=3 - [CO2A1_HUMAN]	141.7	6.92	1487	0.00739744	1.20445	0.0397	1	4	3	11	True		4												11												0.0397
5	24	Q9NZT1	Calmodulin-like protein 5 OS=Homo sapiens (Human) OX=9606 GN=CALML5 PE=1 SV=2 - [CALL5_HUMAN]	15.9	4.44	146	0.0479452	7.80643	0.637	1	5	5	7	True		5												7												0.637
6	23	P47929	Galectin-7 OS=Homo sapiens (Human) OX=9606 GN=LGALS7B PE=1 SV=2 - [LEG7_HUMAN]	15.1	7.62	136	0.0441176	7.18323	0.4632	1	4	4	6	True		3			1			1						3			1			2						0.3603			0.1029			0.1029
7	7	P01834	Immunoglobulin kappa constant OS=Homo sapiens (Human) OX=9606 GN=IGKC PE=1 SV=2 - [IGKC_HUMAN]	11.8	6.52	107	0.046729	7.6084	0.486	1	3	3	5	True		2			1			1						3			1			1						0.3551			0.1308			0.1308
8	12	P06702	Protein S100-A9 OS=Homo sapiens (Human) OX=9606 GN=S100A9 PE=1 SV=1 - [S10A9_HUMAN]	13.2	6.13	114	0.0438596	7.14122	0.2456	1	2	2	5	True		2			1									3			2									0.2456			0.114
9	15	P01876	Immunoglobulin heavy constant alpha 1 OS=Homo sapiens (Human) OX=9606 GN=IGHA1 PE=1 SV=2 - [IGHA1_HUMAN]	37.6	6.51	353	0.0141643	2.30623	0.1388	1	2	2	5	True		2						1						4						1						0.1388						0.0482
10	26	P36955	Pigment epithelium-derived factor OS=Homo sapiens (Human) OX=9606 GN=SERPINF1 PE=1 SV=4 - [PEDF_HUMAN]	46.3	6.38	418	0.0119617	1.94761	0.0287	1	1	1	5	True		1												5												0.0287
11	33	P21810	Biglycan OS=Homo sapiens (Human) OX=9606 GN=BGN PE=1 SV=2 - [PGS1_HUMAN]	41.6	7.52	368	0.013587	2.21223	0.0924	1	3	3	5	True		3												5												0.0924
12	3	P01857	Immunoglobulin heavy constant gamma 1 OS=Homo sapiens (Human) OX=9606 GN=IGHG1 PE=1 SV=1 - [IGHG1_HUMAN]	36.1	8.19	330	0.0121212	1.97357	0.0939	1	2	2	4	True		2												4												0.0939
13	21	P04083	Annexin A1 OS=Homo sapiens (Human) OX=9606 GN=ANXA1 PE=1 SV=2 - [ANXA1_HUMAN]	38.7	7.02	346	0.0115607	1.88231	0.1243	1	3	3	4	True		3						1						3						1						0.1243						0.0376
14	35	P01042	Kininogen-1 OS=Homo sapiens (Human) OX=9606 GN=KNG1 PE=1 SV=2 - [KNG1_HUMAN]	71.9	6.81	644	0.00621118	1.0113	0.0311	1	2	2	4	True		2												4												0.0311
15	11	P61626	Lysozyme C OS=Homo sapiens (Human) OX=9606 GN=LYZ PE=1 SV=1 - [LYSC_HUMAN]	16.5	9.16	148	0.0202703	3.3004	0.1892	1	1	1	3	True		1												3												0.1892
16	16	P04792	Heat shock protein beta-1 OS=Homo sapiens (Human) OX=9606 GN=HSPB1 PE=1 SV=2 - [HSPB1_HUMAN]	22.8	6.4	205	0.0146341	2.38273	0.161	1	2	2	3	True		2												3												0.161
17	10	P01008	Antithrombin-III OS=Homo sapiens (Human) OX=9606 GN=SERPINC1 PE=1 SV=1 - [ANT3_HUMAN]	52.6	6.71	464	0.00431034	0.701809	0.0259	1	1	1	2	True		1												2												0.0259
18	18	P04745	Alpha-amylase 1 OS=Homo sapiens (Human) OX=9606 GN=AMY1A PE=1 SV=2 - [AMY1_HUMAN]	57.7	6.93	511	0.00391389	0.637259	0.045	1	2	2	2	True		2												2												0.045
19	28	P00734	Prothrombin OS=Homo sapiens (Human) OX=9606 GN=F2 PE=1 SV=2 - [THRB_HUMAN]	70	5.9	622	0.00321543	0.523536	0.0386	1	2	2	2	True		2												2												0.0386
20	31	P13942	Collagen alpha-2(XI) chain OS=Homo sapiens (Human) OX=9606 GN=COL11A2 PE=1 SV=5 - [COBA2_HUMAN]	171.7	6.21	1736	0.00115207	0.18758	0.0161	1	2	2	2	True		2												2												0.0161
21	1	P36952	Serpin B5 OS=Homo sapiens (Human) OX=9606 GN=SERPINB5 PE=1 SV=2 - [SPB5_HUMAN]	42.1	6.05	375	0.00266667	0.434186	0.04	1	1	1	1	True		1												1												0.04
22	2	P04075	Fructose-bisphosphate aldolase A OS=Homo sapiens (Human) OX=9606 GN=ALDOA PE=1 SV=2 - [ALDOA_HUMAN]	39.4	8.09	364	0.00274725	0.447307	0.0549	1	1	1	1	True		1												1												0.0549
23	4	P30041	Peroxiredoxin-6 OS=Homo sapiens (Human) OX=9606 GN=PRDX6 PE=1 SV=3 - [PRDX6_HUMAN]	25	6.38	224	0.00446429	0.726874	0.0402	1	1	1	1	True		1												1												0.0402
24	5	P15880	40S ribosomal protein S2 OS=Homo sapiens (Human) OX=9606 GN=RPS2 PE=1 SV=2 - [RS2_HUMAN]	31.3	10.24	293	0.00341297	0.555699	0.0717	1	1	1	1	True		1												1												0.0717
25	6	P01024	Complement C3 OS=Homo sapiens (Human) OX=9606 GN=C3 PE=1 SV=2 - [CO3_HUMAN]	187	6.4	1663	0.000601323	0.0979073	0.0096	1	1	1	1	True		1												1												0.0096
26	8	A8MUU1	Putative fatty acid-binding protein 5-like protein 3 OS=Homo sapiens (Human) OX=9606 GN=FABP5P3 PE=5 SV=1 - [FB5L3_HUMAN]	11.3	7.8	101	0.00990099	1.61208	0.2079	2	1	1	1	True		1												1												0.2079
26	8	Q01469	Fatty acid-binding protein 5 OS=Homo sapiens (Human) OX=9606 GN=FABP5 PE=1 SV=3 - [FABP5_HUMAN]	15.2	7.01	135	0.00990099	1.61208	0.1556	2	1	1	1	False		1												1												0.1556
27	9	A0A0C4DH25	Immunoglobulin kappa variable 3D-20 OS=Homo sapiens (Human) OX=9606 GN=IGKV3D-20 PE=3 SV=1 - [KVD20_HUMAN]	12.5	4.59	116	0.00862069	1.40362	0.1379	2	1	1	1	True		1												1												0.1379
27	9	P01619	Immunoglobulin kappa variable 3-20 OS=Homo sapiens (Human) OX=9606 GN=IGKV3-20 PE=1 SV=2 - [KV320_HUMAN]	12.5	4.96	116	0.00862069	1.40362	0.1379	2	1	1	1	False		1												1												0.1379
28	13	Q9UGM3	Deleted in malignant brain tumors 1 protein OS=Homo sapiens (Human) OX=9606 GN=DMBT1 PE=1 SV=2 - [DMBT1_HUMAN]	260.6	5.44	2413	0.000414422	0.0674761	0.0696	1	1	1	1	True		1												1												0.0696
29	17	P07996	Thrombospondin-1 OS=Homo sapiens (Human) OX=9606 GN=THBS1 PE=1 SV=2 - [TSP1_HUMAN]	129.3	4.94	1170	0.000854701	0.139162	0.0103	1	1	1	1	True		1												1												0.0103
30	19	P20908	Collagen alpha-1(V) chain OS=Homo sapiens (Human) OX=9606 GN=COL5A1 PE=1 SV=3 - [CO5A1_HUMAN]	183.4	5.06	1838	0.00054407	0.0885853	0.0103	1	1	1	1	True		1												1												0.0103
31	22	P27482	Calmodulin-like protein 3 OS=Homo sapiens (Human) OX=9606 GN=CALML3 PE=1 SV=2 - [CALL3_HUMAN]	16.9	4.42	149	0.00671141	1.09275	0.1074	1	1	1	1	True		1												1												0.1074
32	25	P20930	Filaggrin OS=Homo sapiens (Human) OX=9606 GN=FLG PE=1 SV=3 - [FILA_HUMAN]	434.9	9.25	4061	0.000246245	0.0400935	0.0177	1	1	1	1	True		1												1												0.0177
33	27	Q15063	Periostin OS=Homo sapiens (Human) OX=9606 GN=POSTN PE=1 SV=2 - [POSTN_HUMAN]	93.3	7.53	836	0.00119617	0.194761	0.0191	1	1	1	1	True		1												1												0.0191
34	29	P01137	Transforming growth factor beta-1 proprotein OS=Homo sapiens (Human) OX=9606 GN=TGFB1 PE=1 SV=2 - [TGFB1_HUMAN]	44.3	8.53	390	0.0025641	0.417487	0.0282	1	1	1	1	True		1												1												0.0282
35	30	P05997	Collagen alpha-2(V) chain OS=Homo sapiens (Human) OX=9606 GN=COL5A2 PE=1 SV=3 - [CO5A2_HUMAN]	144.8	6.46	1499	0.000667111	0.108619	0.0087	1	1	1	1	True		1												1												0.0087
36	34	Q9Y240	C-type lectin domain family 11 member A OS=Homo sapiens (Human) OX=9606 GN=CLEC11A PE=1 SV=1 - [CLC11_HUMAN]	35.7	5.16	323	0.00309598	0.504086	0.0433	1	1	1	1	True		1												1												0.0433
37	36	Q13103	Secreted phosphoprotein 24 OS=Homo sapiens (Human) OX=9606 GN=SPP2 PE=1 SV=1 - [SPP24_HUMAN]	24.3	8.32	211	0.00473934	0.771658	0.0569	1	1	1	1	True		1												1												0.0569
38	37	P08833	Insulin-like growth factor-binding protein 1 OS=Homo sapiens (Human) OX=9606 GN=IGFBP1 PE=1 SV=1 - [IBP1_HUMAN]	27.9	5.19	259	0.003861	0.628648	0.0541	1	1	1	1	True		1												1												0.0541
39	38	P30838	Aldehyde dehydrogenase, dimeric NADP-preferring OS=Homo sapiens (Human) OX=9606 GN=ALDH3A1 PE=1 SV=3 - [AL3A1_HUMAN]	50.4	6.54	453	0.00220751	0.359426	0.0419	1	1	1	1	True		1												1												0.0419
40	40	Q9NVP4	Double zinc ribbon and ankyrin repeat-containing protein 1 OS=Homo sapiens OX=9606 GN=DZANK1 PE=1 SV=3 - [DZAN1_HUMAN]	82.1	8.06	752	0.00132979	0.216516	0.0306	1	1	1	1	True		1												1												0.0306
[truncated: 15 more columns]

## Sheet: 10mg_B
Prot Group		Accession	Description	MW [kDa]	calc. pI	# AAs	SAF	NSAF (%)	Sum(Coverage)	Sum(# Proteins)	Sum(# Peptides)	Sum(# Unique Peptides)	Sum(# PSMs)	Is Master Protein	# Peptides A3	# Peptides A5	# Peptides A7	# Peptides B3	# Peptides B5	# Peptides B7	# Peptides C3	# Peptides C5	# Peptides C7	# Peptides D3	# Peptides D5	# Peptides D7	# PSM A3	# PSM A5	# PSM A7	# PSM B3	# PSM B5	# PSM B7	# PSM C3	# PSM C5	# PSM C7	# PSM D3	# PSM D5	# PSM D7	Coverage A3	Coverage A5	Coverage A7	Coverage B3	Coverage B5	Coverage B7	Coverage C3	Coverage C5	Coverage C7	Coverage D3	Coverage D5
1	4	_10mg	Collagen alpha-2(I) chain OS=Homo sapiens (Human) OX=9606 GN=COL1A2 PE=1 SV=7 - [CO1A2_HUMAN]	129.2	8.95	1366	0.0834553	22.4065	0.1347	1	16	16	114	True		15						6						101						13						0.1281						0.0608
2	25	P02452	Collagen alpha-1(I) chain OS=Homo sapiens OX=9606 GN=COL1A1 PE=1 SV=6 - [CO1A1_HUMAN]	138.8	5.8	1464	0.0778689	20.9066	0.1995	1	22	21	114	True		22			1			7						93			1			20						0.1995			0.0123			0.0567
3	6	P02765	Alpha-2-HS-glycoprotein OS=Homo sapiens (Human) OX=9606 GN=AHSG PE=1 SV=2 - [FETUA_HUMAN]	39.3	5.72	367	0.0980926	26.3364	0.1117	1	2	2	36	True		2												36												0.1117
4	14	P02458	Collagen alpha-1(II) chain OS=Homo sapiens (Human) OX=9606 GN=COL2A1 PE=1 SV=3 - [CO2A1_HUMAN]	141.7	6.92	1487	0.00874243	2.34721	0.0397	1	4	3	13	True		4												13												0.0397
5	3	P01008	Antithrombin-III OS=Homo sapiens (Human) OX=9606 GN=SERPINC1 PE=1 SV=1 - [ANT3_HUMAN]	52.6	6.71	464	0.0150862	4.05041	0.0539	1	2	2	7	True		2												7												0.0539
6	10	P00734	Prothrombin OS=Homo sapiens (Human) OX=9606 GN=F2 PE=1 SV=2 - [THRB_HUMAN]	70	5.9	622	0.00803859	2.15824	0.0386	1	2	2	5	True		2												5												0.0386
7	12	P05997	Collagen alpha-2(V) chain OS=Homo sapiens (Human) OX=9606 GN=COL5A2 PE=1 SV=3 - [CO5A2_HUMAN]	144.8	6.46	1499	0.00266845	0.716437	0.0147	1	2	2	4	True		2												4												0.0147
8	8	P36955	Pigment epithelium-derived factor OS=Homo sapiens (Human) OX=9606 GN=SERPINF1 PE=1 SV=4 - [PEDF_HUMAN]	46.3	6.38	418	0.00717703	1.92692	0.0287	1	1	1	3	True		1												3												0.0287
9	15	P21810	Biglycan OS=Homo sapiens (Human) OX=9606 GN=BGN PE=1 SV=2 - [PGS1_HUMAN]	41.6	7.52	368	0.00815217	2.18873	0.106	1	3	3	3	True		3												3												0.106
10	2	P01857	Immunoglobulin heavy constant gamma 1 OS=Homo sapiens (Human) OX=9606 GN=IGHG1 PE=1 SV=1 - [IGHG1_HUMAN]	36.1	8.19	330	0.00606061	1.62718	0.0364	1	1	1	2	True		1												2												0.0364
11	9	Q15063	Periostin OS=Homo sapiens (Human) OX=9606 GN=POSTN PE=1 SV=2 - [POSTN_HUMAN]	93.3	7.53	836	0.00239234	0.642308	0.0359	1	2	2	2	True		2												2												0.0359
12	13	P13942	Collagen alpha-2(XI) chain OS=Homo sapiens (Human) OX=9606 GN=COL11A2 PE=1 SV=5 - [COBA2_HUMAN]	171.7	6.21	1736	0.00115207	0.309314	0.0109	1	1	1	2	True		1												2												0.0109
13	17	Q9Y240	C-type lectin domain family 11 member A OS=Homo sapiens (Human) OX=9606 GN=CLEC11A PE=1 SV=1 - [CLC11_HUMAN]	35.7	5.16	323	0.00619195	1.66244	0.0433	1	1	1	2	True		1												2												0.0433
14	19	P01042	Kininogen-1 OS=Homo sapiens (Human) OX=9606 GN=KNG1 PE=1 SV=2 - [KNG1_HUMAN]	71.9	6.81	644	0.00310559	0.833803	0.0264	1	2	2	2	True		2												2												0.0264
15	20	Q13103	Secreted phosphoprotein 24 OS=Homo sapiens (Human) OX=9606 GN=SPP2 PE=1 SV=1 - [SPP24_HUMAN]	24.3	8.32	211	0.00947867	2.54488	0.1137	1	2	2	2	True		2												2												0.1137
16	23	P08833	Insulin-like growth factor-binding protein 1 OS=Homo sapiens (Human) OX=9606 GN=IGFBP1 PE=1 SV=1 - [IBP1_HUMAN]	27.9	5.19	259	0.00772201	2.07324	0.0541	1	1	1	2	True		1												2												0.0541
17	1	P04075	Fructose-bisphosphate aldolase A OS=Homo sapiens (Human) OX=9606 GN=ALDOA PE=1 SV=2 - [ALDOA_HUMAN]	39.4	8.09	364	0.00274725	0.737595	0.0549	1	1	1	1	True		1												1												0.0549
18	5	P04792	Heat shock protein beta-1 OS=Homo sapiens (Human) OX=9606 GN=HSPB1 PE=1 SV=2 - [HSPB1_HUMAN]	22.8	6.4	205	0.00487805	1.30968	0.078	1	1	1	1	True		1												1												0.078
19	7	Q8NFW1	Collagen alpha-1(XXII) chain OS=Homo sapiens (Human) OX=9606 GN=COL22A1 PE=2 SV=2 - [COMA1_HUMAN]	161	7.23	1626	0.000615006	0.16512	0.0098	1	1	1	1	True		1												1												0.0098
20	11	P01137	Transforming growth factor beta-1 proprotein OS=Homo sapiens (Human) OX=9606 GN=TGFB1 PE=1 SV=2 - [TGFB1_HUMAN]	44.3	8.53	390	0.0025641	0.688422	0.0282	1	1	1	1	True		1												1												0.0282
21	16	P04070	Vitamin K-dependent protein C OS=Homo sapiens (Human) OX=9606 GN=PROC PE=1 SV=1 - [PROC_HUMAN]	52	6.28	461	0.0021692	0.582396	0.0174	1	1	1	1	True		1												1												0.0174
22	18	Q9BXJ0	Complement C1q tumor necrosis factor-related protein 5 OS=Homo sapiens (Human) OX=9606 GN=C1QTNF5 PE=1 SV=1 - [C1QT5_HUMAN]	25.3	6.54	243	0.00411523	1.10487	0.0535	1	1	1	1	True		1												1												0.0535
23	21	P05452	Tetranectin OS=Homo sapiens (Human) OX=9606 GN=CLEC3B PE=1 SV=3 - [TETN_HUMAN]	22.5	5.67	202	0.0049505	1.32913	0.0594	1	1	1	1	True		1												1												0.0594
24	22	P10451	Osteopontin OS=Homo sapiens (Human) OX=9606 GN=SPP1 PE=1 SV=1 - [OSTP_HUMAN]	35.4	4.58	314	0.00318471	0.855046	0.0287	1	1	1	1	True		1												1												0.0287
25	24	Q86Y22	Collagen alpha-1(XXIII) chain OS=Homo sapiens (Human) OX=9606 GN=COL23A1 PE=1 SV=1 - [CONA1_HUMAN]	51.9	7.25	540	0.00185185	0.497194	0.0167	1	1	1	1	True		1												1												0.0167
[truncated: 15 more columns]

## Sheet: 10mg_C
Prot Group		Accession	Description	MW [kDa]	calc. pI	# AAs	SAF	NSAF (%)	Sum(Coverage)	Sum(# Proteins)	Sum(# Peptides)	Sum(# Unique Peptides)	Sum(# PSMs)	Is Master Protein	# Peptides A3	# Peptides A5	# Peptides A7	# Peptides B3	# Peptides B5	# Peptides B7	# Peptides C3	# Peptides C5	# Peptides C7	# Peptides D3	# Peptides D5	# Peptides D7	# PSM A3	# PSM A5	# PSM A7	# PSM B3	# PSM B5	# PSM B7	# PSM C3	# PSM C5	# PSM C7	# PSM D3	# PSM D5	# PSM D7	Coverage A3	Coverage A5	Coverage A7	Coverage B3	Coverage B5	Coverage B7	Coverage C3	Coverage C5	Coverage C7	Coverage D3	Coverage D5
1	21	P02452	Collagen alpha-1(I) chain OS=Homo sapiens OX=9606 GN=COL1A1 PE=1 SV=6 - [CO1A1_HUMAN]	138.8	5.8	1464	0.0730874	23.0239	0.1899	1	22	21	107	True		22			1			7						86			1			20						0.1899			0.0123			0.0567
2	3	P08123	Collagen alpha-2(I) chain OS=Homo sapiens (Human) OX=9606 GN=COL1A2 PE=1 SV=7 - [CO1A2_HUMAN]	129.2	8.95	1366	0.0717423	22.6002	0.1347	1	15	15	98	True		13						6						85						13						0.1215						0.0608
3	5	P02765	Alpha-2-HS-glycoprotein OS=Homo sapiens (Human) OX=9606 GN=AHSG PE=1 SV=2 - [FETUA_HUMAN]	39.3	5.72	367	0.0899183	28.3259	0.1117	1	2	2	33	True		2												33												0.1117
4	13	P02458	Collagen alpha-1(II) chain OS=Homo sapiens (Human) OX=9606 GN=COL2A1 PE=1 SV=3 - [CO2A1_HUMAN]	141.7	6.92	1487	0.00605245	1.90664	0.0336	1	3	2	9	True		3												9												0.0336
5	2	P01008	Antithrombin-III OS=Homo sapiens (Human) OX=9606 GN=SERPINC1 PE=1 SV=1 - [ANT3_HUMAN]	52.6	6.71	464	0.012931	4.07352	0.0539	1	2	2	6	True		2												6												0.0539
6	8	P36955	Pigment epithelium-derived factor OS=Homo sapiens (Human) OX=9606 GN=SERPINF1 PE=1 SV=4 - [PEDF_HUMAN]	46.3	6.38	418	0.00956938	3.01453	0.0287	1	1	1	4	True		1												4												0.0287
7	16	P01042	Kininogen-1 OS=Homo sapiens (Human) OX=9606 GN=KNG1 PE=1 SV=2 - [KNG1_HUMAN]	71.9	6.81	644	0.00621118	1.95664	0.014	1	1	1	4	True		1												4												0.014
8	9	Q15063	Periostin OS=Homo sapiens (Human) OX=9606 GN=POSTN PE=1 SV=2 - [POSTN_HUMAN]	93.3	7.53	836	0.00358852	1.13045	0.049	1	3	3	3	True		3												3												0.049
9	10	P00734	Prothrombin OS=Homo sapiens (Human) OX=9606 GN=F2 PE=1 SV=2 - [THRB_HUMAN]	70	5.9	622	0.00482315	1.51938	0.0386	1	2	2	3	True		2												3												0.0386
10	12	P13942	Collagen alpha-2(XI) chain OS=Homo sapiens (Human) OX=9606 GN=COL11A2 PE=1 SV=5 - [COBA2_HUMAN]	171.7	6.21	1736	0.00172811	0.544387	0.0161	1	2	2	3	True		2												3												0.0161
11	14	P21810	Biglycan OS=Homo sapiens (Human) OX=9606 GN=BGN PE=1 SV=2 - [PGS1_HUMAN]	41.6	7.52	368	0.00543478	1.71206	0.0761	1	2	2	2	True		2												2												0.0761
12	15	P04070	Vitamin K-dependent protein C OS=Homo sapiens (Human) OX=9606 GN=PROC PE=1 SV=1 - [PROC_HUMAN]	52	6.28	461	0.00433839	1.36667	0.0174	1	1	1	2	True		1												2												0.0174
13	1	P01857	Immunoglobulin heavy constant gamma 1 OS=Homo sapiens (Human) OX=9606 GN=IGHG1 PE=1 SV=1 - [IGHG1_HUMAN]	36.1	8.19	330	0.0030303	0.954602	0.0364	1	1	1	1	True		1												1												0.0364
14	4	P20908	Collagen alpha-1(V) chain OS=Homo sapiens (Human) OX=9606 GN=COL5A1 PE=1 SV=3 - [CO5A1_HUMAN]	183.4	5.06	1838	0.00054407	0.171392	0.0103	1	1	1	1	True		1												1												0.0103
15	6	Q5VSP4	Putative lipocalin 1-like protein 1 OS=Homo sapiens (Human) OX=9606 GN=LCN1P1 PE=5 SV=1 - [LC1L1_HUMAN]	17.9	5	162	0.00617284	1.94456	0.0679	2	1	1	1	True		1												1												0.0679
15	6	P31025	Lipocalin-1 OS=Homo sapiens (Human) OX=9606 GN=LCN1 PE=1 SV=1 - [LCN1_HUMAN]	19.2	5.58	176	0.00617284	1.94456	0.0625	2	1	1	1	False		1												1												0.0625
16	7	Q8NFW1	Collagen alpha-1(XXII) chain OS=Homo sapiens (Human) OX=9606 GN=COL22A1 PE=2 SV=2 - [COMA1_HUMAN]	161	7.23	1626	0.000615006	0.193738	0.0098	1	1	1	1	True		1												1												0.0098
17	11	P05997	Collagen alpha-2(V) chain OS=Homo sapiens (Human) OX=9606 GN=COL5A2 PE=1 SV=3 - [CO5A2_HUMAN]	144.8	6.46	1499	0.000667111	0.210152	0.0087	1	1	1	1	True		1												1												0.0087
18	17	Q13103	Secreted phosphoprotein 24 OS=Homo sapiens (Human) OX=9606 GN=SPP2 PE=1 SV=1 - [SPP24_HUMAN]	24.3	8.32	211	0.00473934	1.49298	0.0569	1	1	1	1	True		1												1												0.0569
19	18	P05452	Tetranectin OS=Homo sapiens (Human) OX=9606 GN=CLEC3B PE=1 SV=3 - [TETN_HUMAN]	22.5	5.67	202	0.0049505	1.5595	0.0594	1	1	1	1	True		1												1												0.0594
20	19	P17936	Insulin-like growth factor-binding protein 3 OS=Homo sapiens (Human) OX=9606 GN=IGFBP3 PE=1 SV=2 - [IBP3_HUMAN]	31.7	8.69	291	0.00343643	1.08254	0.0584	1	1	1	1	True		1												1												0.0584
21	20	P08833	Insulin-like growth factor-binding protein 1 OS=Homo sapiens (Human) OX=9606 GN=IGFBP1 PE=1 SV=1 - [IBP1_HUMAN]	27.9	5.19	259	0.003861	1.21629	0.0541	1	1	1	1	True		1												1												0.0541
[truncated: 15 more columns]

## Sheet: 5mg_A
Prot Group		Accession	Description	MW [kDa]	calc. pI	# AAs	SAF	NSAF (%)	Sum(Coverage)	Sum(# Proteins)	Sum(# Peptides)	Sum(# Unique Peptides)	Sum(# PSMs)	Is Master Protein	# Peptides A3	# Peptides A5	# Peptides A7	# Peptides B3	# Peptides B5	# Peptides B7	# Peptides C3	# Peptides C5	# Peptides C7	# Peptides D3	# Peptides D5	# Peptides D7	# PSM A3	# PSM A5	# PSM A7	# PSM B3	# PSM B5	# PSM B7	# PSM C3	# PSM C5	# PSM C7	# PSM D3	# PSM D5	# PSM D7	Coverage A3	Coverage A5	Coverage A7	Coverage B3	Coverage B5	Coverage B7	Coverage C3	Coverage C5	Coverage C7	Coverage D3	Coverage D5
1	19	P02452	Collagen alpha-1(I) chain OS=Homo sapiens OX=9606 GN=COL1A1 PE=1 SV=6 - [CO1A1_HUMAN]	138.8	5.8	1464	0.0819672	25.9934	0.1482	1	19	18	120	True		19			1			7						99			1			20						0.1482			0.0123			0.0567
2	2	P08123	Collagen alpha-2(I) chain OS=Homo sapiens (Human) OX=9606 GN=COL1A2 PE=1 SV=7 - [CO1A2_HUMAN]	129.2	8.95	1366	0.0849195	26.9296	0.0959	1	12	12	116	True		11						6						103						13						0.0893						0.0608
3	4	P02765	Alpha-2-HS-glycoprotein OS=Homo sapiens (Human) OX=9606 GN=AHSG PE=1 SV=2 - [FETUA_HUMAN]	39.3	5.72	367	0.103542	32.8352	0.1117	1	2	2	38	True		2												38												0.1117
4	12	P02458	Collagen alpha-1(II) chain OS=Homo sapiens (Human) OX=9606 GN=COL2A1 PE=1 SV=3 - [CO2A1_HUMAN]	141.7	6.92	1487	0.00605245	1.91935	0.0343	1	4	3	9	True		4												9												0.0343
5	6	P36955	Pigment epithelium-derived factor OS=Homo sapiens (Human) OX=9606 GN=SERPINF1 PE=1 SV=4 - [PEDF_HUMAN]	46.3	6.38	418	0.00717703	2.27597	0.0287	1	1	1	3	True		1												3												0.0287
6	5	Q8NFW1	Collagen alpha-1(XXII) chain OS=Homo sapiens (Human) OX=9606 GN=COL22A1 PE=2 SV=2 - [COMA1_HUMAN]	161	7.23	1626	0.00123001	0.39006	0.0098	1	1	1	2	True		1												2												0.0098
7	11	P13942	Collagen alpha-2(XI) chain OS=Homo sapiens (Human) OX=9606 GN=COL11A2 PE=1 SV=5 - [COBA2_HUMAN]	171.7	6.21	1736	0.00115207	0.365344	0.0161	1	2	2	2	True		2												2												0.0161
8	16	P01042	Kininogen-1 OS=Homo sapiens (Human) OX=9606 GN=KNG1 PE=1 SV=2 - [KNG1_HUMAN]	71.9	6.81	644	0.00310559	0.984841	0.014	1	1	1	2	True		1												2												0.014
9	1	P01857	Immunoglobulin heavy constant gamma 1 OS=Homo sapiens (Human) OX=9606 GN=IGHG1 PE=1 SV=1 - [IGHG1_HUMAN]	36.1	8.19	330	0.0030303	0.960966	0.0364	1	1	1	1	True		1												1												0.0364
10	3	P07996	Thrombospondin-1 OS=Homo sapiens (Human) OX=9606 GN=THBS1 PE=1 SV=2 - [TSP1_HUMAN]	129.3	4.94	1170	0.000854701	0.271042	0.0103	1	1	1	1	True		1												1												0.0103
11	7	Q15063	Periostin OS=Homo sapiens (Human) OX=9606 GN=POSTN PE=1 SV=2 - [POSTN_HUMAN]	93.3	7.53	836	0.00119617	0.379329	0.0191	1	1	1	1	True		1												1												0.0191
12	8	P00734	Prothrombin OS=Homo sapiens (Human) OX=9606 GN=F2 PE=1 SV=2 - [THRB_HUMAN]	70	5.9	622	0.00160772	0.509837	0.0241	1	1	1	1	True		1												1												0.0241
13	9	P01137	Transforming growth factor beta-1 proprotein OS=Homo sapiens (Human) OX=9606 GN=TGFB1 PE=1 SV=2 - [TGFB1_HUMAN]	44.3	8.53	390	0.0025641	0.813125	0.0282	1	1	1	1	True		1												1												0.0282
14	10	P05997	Collagen alpha-2(V) chain OS=Homo sapiens (Human) OX=9606 GN=COL5A2 PE=1 SV=3 - [CO5A2_HUMAN]	144.8	6.46	1499	0.000667111	0.211554	0.0087	1	1	1	1	True		1												1												0.0087
15	13	P21810	Biglycan OS=Homo sapiens (Human) OX=9606 GN=BGN PE=1 SV=2 - [PGS1_HUMAN]	41.6	7.52	368	0.00271739	0.861736	0.0272	1	1	1	1	True		1												1												0.0272
16	14	Q96P44	Collagen alpha-1(XXI) chain OS=Homo sapiens (Human) OX=9606 GN=COL21A1 PE=2 SV=1 - [COLA1_HUMAN]	99.3	8.32	957	0.00104493	0.331368	0.0115	1	1	1	1	True		1												1												0.0115
17	15	Q9Y240	C-type lectin domain family 11 member A OS=Homo sapiens (Human) OX=9606 GN=CLEC11A PE=1 SV=1 - [CLC11_HUMAN]	35.7	5.16	323	0.00309598	0.981792	0.0433	1	1	1	1	True		1												1												0.0433
18	17	Q13103	Secreted phosphoprotein 24 OS=Homo sapiens (Human) OX=9606 GN=SPP2 PE=1 SV=1 - [SPP24_HUMAN]	24.3	8.32	211	0.00473934	1.50293	0.0569	1	1	1	1	True		1												1												0.0569
19	18	P08833	Insulin-like growth factor-binding protein 1 OS=Homo sapiens (Human) OX=9606 GN=IGFBP1 PE=1 SV=1 - [IBP1_HUMAN]	27.9	5.19	259	0.003861	1.2244	0.0541	1	1	1	1	True		1												1												0.0541
20	20	SEQF1385_00192	hypothetical protein_Bifidobacterium dentium	131.9	4.78	1228	0.000814332	0.25824	0.0065	3	1	1	1	True			1												1												0.0065
20	20	SEQF1497_00540	hypothetical protein_Bifidobacterium dentium	216	4.87	2021	0.000814332	0.25824	0.004	3	1	1	1	False			1												1												0.004
20	20	SEQF2053_01699	hypothetical protein_Bifidobacterium dentium	215.7	4.88	2020	0.000814332	0.25824	0.004	3	1	1	1	False			1												1												0.004
[truncated: 15 more columns]

## Sheet: 5mg_B
Prot Group		Accession	Description	MW [kDa]	calc. pI	# AAs	SAF	NSAF (%)	Sum(Coverage)	Sum(# Proteins)	Sum(# Peptides)	Sum(# Unique Peptides)	Sum(# PSMs)	Is Master Protein	# Peptides A3	# Peptides A5	# Peptides A7	# Peptides B3	# Peptides B5	# Peptides B7	# Peptides C3	# Peptides C5	# Peptides C7	# Peptides D3	# Peptides D5	# Peptides D7	# PSM A3	# PSM A5	# PSM A7	# PSM B3	# PSM B5	# PSM B7	# PSM C3	# PSM C5	# PSM C7	# PSM D3	# PSM D5	# PSM D7	Coverage A3	Coverage A5	Coverage A7	Coverage B3	Coverage B5	Coverage B7	Coverage C3	Coverage C5	Coverage C7	Coverage D3	Coverage D5
1	4	P08123	Collagen alpha-2(I) chain OS=Homo sapiens (Human) OX=9606 GN=COL1A2 PE=1 SV=7 - [CO1A2_HUMAN]	129.2	8.95	1366	0.0900439	26.0034	0.1296	1	16	16	123	True		15						6						110						13						0.123						0.0608
2	23	P02452	Collagen alpha-1(I) chain OS=Homo sapiens OX=9606 GN=COL1A1 PE=1 SV=6 - [CO1A1_HUMAN]	138.8	5.8	1464	0.0812842	23.4737	0.1605	1	20	19	119	True		20			1			7						98			1			20						0.1605			0.0123			0.0567
3	7	P02765	Alpha-2-HS-glycoprotein OS=Homo sapiens (Human) OX=9606 GN=AHSG PE=1 SV=2 - [FETUA_HUMAN]	39.3	5.72	367	0.0899183	25.9671	0.1117	1	2	2	33	True		2												33												0.1117
4	14	P02458	Collagen alpha-1(II) chain OS=Homo sapiens (Human) OX=9606 GN=COL2A1 PE=1 SV=3 - [CO2A1_HUMAN]	141.7	6.92	1487	0.00739744	2.13628	0.0343	1	4	3	11	True		4												11												0.0343
5	17	P01042	Kininogen-1 OS=Homo sapiens (Human) OX=9606 GN=KNG1 PE=1 SV=2 - [KNG1_HUMAN]	71.9	6.81	644	0.00776398	2.24213	0.0311	1	2	2	5	True		2												5												0.0311
6	10	P00734	Prothrombin OS=Homo sapiens (Human) OX=9606 GN=F2 PE=1 SV=2 - [THRB_HUMAN]	70	5.9	622	0.00643087	1.85715	0.0386	1	2	2	4	True		2												4												0.0386
7	1	P01857	Immunoglobulin heavy constant gamma 1 OS=Homo sapiens (Human) OX=9606 GN=IGHG1 PE=1 SV=1 - [IGHG1_HUMAN]	36.1	8.19	330	0.00909091	2.62533	0.0364	1	1	1	3	True		1												3												0.0364
8	3	P01008	Antithrombin-III OS=Homo sapiens (Human) OX=9606 GN=SERPINC1 PE=1 SV=1 - [ANT3_HUMAN]	52.6	6.71	464	0.00646552	1.86715	0.0259	1	1	1	3	True		1												3												0.0259
9	13	P13942	Collagen alpha-2(XI) chain OS=Homo sapiens (Human) OX=9606 GN=COL11A2 PE=1 SV=5 - [COBA2_HUMAN]	171.7	6.21	1736	0.00115207	0.332703	0.0161	1	2	2	2	True		2												2												0.0161
10	15	P21810	Biglycan OS=Homo sapiens (Human) OX=9606 GN=BGN PE=1 SV=2 - [PGS1_HUMAN]	41.6	7.52	368	0.00543478	1.56949	0.0625	1	2	2	2	True		2												2												0.0625
11	16	Q9Y240	C-type lectin domain family 11 member A OS=Homo sapiens (Human) OX=9606 GN=CLEC11A PE=1 SV=1 - [CLC11_HUMAN]	35.7	5.16	323	0.00619195	1.78815	0.0433	1	1	1	2	True		1												2												0.0433
12	2	P01009	Alpha-1-antitrypsin OS=Homo sapiens (Human) OX=9606 GN=SERPINA1 PE=1 SV=3 - [A1AT_HUMAN]	46.7	5.59	418	0.00239234	0.690876	0.0239	1	1	1	1	True		1												1												0.0239
13	5	P07996	Thrombospondin-1 OS=Homo sapiens (Human) OX=9606 GN=THBS1 PE=1 SV=2 - [TSP1_HUMAN]	129.3	4.94	1170	0.000854701	0.246826	0.0103	1	1	1	1	True		1												1												0.0103
14	6	P20908	Collagen alpha-1(V) chain OS=Homo sapiens (Human) OX=9606 GN=COL5A1 PE=1 SV=3 - [CO5A1_HUMAN]	183.4	5.06	1838	0.00054407	0.15712	0.0103	1	1	1	1	True		1												1												0.0103
15	8	Q9NZT1	Calmodulin-like protein 5 OS=Homo sapiens (Human) OX=9606 GN=CALML5 PE=1 SV=2 - [CALL5_HUMAN]	15.9	4.44	146	0.00684932	1.97799	0.1575	1	1	1	1	True		1												1												0.1575
16	9	P36955	Pigment epithelium-derived factor OS=Homo sapiens (Human) OX=9606 GN=SERPINF1 PE=1 SV=4 - [PEDF_HUMAN]	46.3	6.38	418	0.00239234	0.690876	0.0287	1	1	1	1	True		1												1												0.0287
17	11	P01137	Transforming growth factor beta-1 proprotein OS=Homo sapiens (Human) OX=9606 GN=TGFB1 PE=1 SV=2 - [TGFB1_HUMAN]	44.3	8.53	390	0.0025641	0.740477	0.0282	1	1	1	1	True		1												1												0.0282
18	12	P05997	Collagen alpha-2(V) chain OS=Homo sapiens (Human) OX=9606 GN=COL5A2 PE=1 SV=3 - [CO5A2_HUMAN]	144.8	6.46	1499	0.000667111	0.192653	0.0087	1	1	1	1	True		1												1												0.0087
19	18	Q13103	Secreted phosphoprotein 24 OS=Homo sapiens (Human) OX=9606 GN=SPP2 PE=1 SV=1 - [SPP24_HUMAN]	24.3	8.32	211	0.00473934	1.36865	0.0569	1	1	1	1	True		1												1												0.0569
20	19	P05452	Tetranectin OS=Homo sapiens (Human) OX=9606 GN=CLEC3B PE=1 SV=3 - [TETN_HUMAN]	22.5	5.67	202	0.0049505	1.42963	0.0594	1	1	1	1	True		1												1												0.0594
21	20	P17936	Insulin-like growth factor-binding protein 3 OS=Homo sapiens (Human) OX=9606 GN=IGFBP3 PE=1 SV=2 - [IBP3_HUMAN]	31.7	8.69	291	0.00343643	0.992392	0.0584	1	1	1	1	True		1												1												0.0584
22	21	P08833	Insulin-like growth factor-binding protein 1 OS=Homo sapiens (Human) OX=9606 GN=IGFBP1 PE=1 SV=1 - [IBP1_HUMAN]	27.9	5.19	259	0.003861	1.115	0.0541	1	1	1	1	True		1												1												0.0541
23	22	Q86Y22	Collagen alpha-1(XXIII) chain OS=Homo sapiens (Human) OX=9606 GN=COL23A1 PE=1 SV=1 - [CONA1_HUMAN]	51.9	7.25	540	0.00185185	0.534789	0.0167	1	1	1	1	True		1												1												0.0167
[truncated: 15 more columns]

## Sheet: 5mg_C
Prot Group		Accession	Description	MW [kDa]	calc. pI	# AAs	SAF	NSAF (%)	Sum(Coverage)	Sum(# Proteins)	Sum(# Peptides)	Sum(# Unique Peptides)	Sum(# PSMs)	Is Master Protein	# Peptides A3	# Peptides A5	# Peptides A7	# Peptides B3	# Peptides B5	# Peptides B7	# Peptides C3	# Peptides C5	# Peptides C7	# Peptides D3	# Peptides D5	# Peptides D7	# PSM A3	# PSM A5	# PSM A7	# PSM B3	# PSM B5	# PSM B7	# PSM C3	# PSM C5	# PSM C7	# PSM D3	# PSM D5	# PSM D7	Coverage A3	Coverage A5	Coverage A7	Coverage B3	Coverage B5	Coverage B7	Coverage C3	Coverage C5	Coverage C7	Coverage D3	Coverage D5
1	19	P02452	Collagen alpha-1(I) chain OS=Homo sapiens OX=9606 GN=COL1A1 PE=1 SV=6 - [CO1A1_HUMAN]	138.8	5.8	1464	0.090847	24.8211	0.125	1	18	17	133	True		18			1			7						112			1			20						0.125			0.0123			0.0567
2	4	P08123	Collagen alpha-2(I) chain OS=Homo sapiens (Human) OX=9606 GN=COL1A2 PE=1 SV=7 - [CO1A2_HUMAN]	129.2	8.95	1366	0.0827233	22.6016	0.1105	1	16	16	113	True		16						6						100						13						0.1105						0.0608
3	6	P02765	Alpha-2-HS-glycoprotein OS=Homo sapiens (Human) OX=9606 GN=AHSG PE=1 SV=2 - [FETUA_HUMAN]	39.3	5.72	367	0.119891	32.7565	0.1117	1	2	2	44	True		2												44												0.1117
4	13	P02458	Collagen alpha-1(II) chain OS=Homo sapiens (Human) OX=9606 GN=COL2A1 PE=1 SV=3 - [CO2A1_HUMAN]	141.7	6.92	1487	0.0107599	2.93981	0.0424	1	4	3	16	True		4												16												0.0424
5	8	P36955	Pigment epithelium-derived factor OS=Homo sapiens (Human) OX=9606 GN=SERPINF1 PE=1 SV=4 - [PEDF_HUMAN]	46.3	6.38	418	0.0119617	3.26817	0.0287	1	1	1	5	True		1												5												0.0287
6	15	P01042	Kininogen-1 OS=Homo sapiens (Human) OX=9606 GN=KNG1 PE=1 SV=2 - [KNG1_HUMAN]	71.9	6.81	644	0.00776398	2.12127	0.0311	1	2	2	5	True		2												5												0.0311
7	1	P01857	Immunoglobulin heavy constant gamma 1 OS=Homo sapiens (Human) OX=9606 GN=IGHG1 PE=1 SV=1 - [IGHG1_HUMAN]	36.1	8.19	330	0.00909091	2.48381	0.0364	1	1	1	3	True		1												3												0.0364
8	3	P01008	Antithrombin-III OS=Homo sapiens (Human) OX=9606 GN=SERPINC1 PE=1 SV=1 - [ANT3_HUMAN]	52.6	6.71	464	0.00431034	1.17767	0.0259	1	1	1	2	True		1												2												0.0259
9	7	P02461	Collagen alpha-1(III) chain OS=Homo sapiens (Human) OX=9606 GN=COL3A1 PE=1 SV=4 - [CO3A1_HUMAN]	138.5	6.61	1466	0.00136426	0.372741	0.0164	1	2	2	2	True		2												2												0.0164
10	10	P00734	Prothrombin OS=Homo sapiens (Human) OX=9606 GN=F2 PE=1 SV=2 - [THRB_HUMAN]	70	5.9	622	0.00321543	0.878518	0.0145	1	1	1	2	True		1												2												0.0145
11	12	P05997	Collagen alpha-2(V) chain OS=Homo sapiens (Human) OX=9606 GN=COL5A2 PE=1 SV=3 - [CO5A2_HUMAN]	144.8	6.46	1499	0.00133422	0.364535	0.0147	1	2	2	2	True		2												2												0.0147
12	2	P15880	40S ribosomal protein S2 OS=Homo sapiens (Human) OX=9606 GN=RPS2 PE=1 SV=2 - [RS2_HUMAN]	31.3	10.24	293	0.00341297	0.932488	0.0717	1	1	1	1	True		1												1												0.0717
13	5	P07996	Thrombospondin-1 OS=Homo sapiens (Human) OX=9606 GN=THBS1 PE=1 SV=2 - [TSP1_HUMAN]	129.3	4.94	1170	0.000854701	0.233521	0.0103	1	1	1	1	True		1												1												0.0103
14	9	Q15063	Periostin OS=Homo sapiens (Human) OX=9606 GN=POSTN PE=1 SV=2 - [POSTN_HUMAN]	93.3	7.53	836	0.00119617	0.326817	0.0167	1	1	1	1	True		1												1												0.0167
15	11	P01137	Transforming growth factor beta-1 proprotein OS=Homo sapiens (Human) OX=9606 GN=TGFB1 PE=1 SV=2 - [TGFB1_HUMAN]	44.3	8.53	390	0.0025641	0.700562	0.0282	1	1	1	1	True		1												1												0.0282
16	14	P21810	Biglycan OS=Homo sapiens (Human) OX=9606 GN=BGN PE=1 SV=2 - [PGS1_HUMAN]	41.6	7.52	368	0.00271739	0.742443	0.0272	1	1	1	1	True		1												1												0.0272
17	16	Q13103	Secreted phosphoprotein 24 OS=Homo sapiens (Human) OX=9606 GN=SPP2 PE=1 SV=1 - [SPP24_HUMAN]	24.3	8.32	211	0.00473934	1.29488	0.0569	1	1	1	1	True		1												1												0.0569
18	17	P05452	Tetranectin OS=Homo sapiens (Human) OX=9606 GN=CLEC3B PE=1 SV=3 - [TETN_HUMAN]	22.5	5.67	202	0.0049505	1.35257	0.0594	1	1	1	1	True		1												1												0.0594
19	18	Q9BWW9	Apolipoprotein L5 OS=Homo sapiens (Human) OX=9606 GN=APOL5 PE=2 SV=1 - [APOL5_HUMAN]	47	9.31	433	0.00230947	0.630991	0.0185	1	1	1	1	True		1												1												0.0185
[truncated: 15 more columns]

[truncated: 3 more sheets: 1mg_A, 1mg_B, 1mg_C]
