# Supplementary material for: Extraction Protocol for Parallel Analysis of Proteins and DNA from Ancient Teeth and Dental Calculus
Source: J Proteome Res. 2023 Sep 12;22(10):3311–9. doi: 10.1021/acs.jproteome.3c00370 (PMC10563166; doi:10.1021/acs.jproteome.3c00370)
Supplement: Supplementary file 7 — pr3c00370_si_007.xlsx [file pr3c00370_si_007.xlsx]

## Sheet: Description
	Protein list for each calculus sample is on a separate sheet .
	Column description appears when pointing the cursor on a header cell.
	The data might be sorted or filtered by each provided parameter in the table; by selecting dropdown arrow in respective header cell
	Note:
	Taxonomic information provided in the tables for identified protein groups is a result of automatic assignment by database searching not showing complete homology information and might not correspond with real origin of the proteins.

## Sheet: NSZ151C_2mg
Prot Group		Accession	Description	MW [kDa]	calc. pI	# AAs	SAF	NSAF (%)	Sum(Coverage)	Sum(# Proteins)	Sum(# Peptides)	Sum(# Unique Peptides)	Sum(# PSMs)	Is Master Protein	# Peptides A16	# Peptides A18	# Peptides B16	# Peptides B18	# Peptides C16	# Peptides C18	# Peptides D16	# Peptides D18	# PSM A16	# PSM A18	# PSM B16	# PSM B18	# PSM C16	# PSM C18	# PSM D16	# PSM D18	Coverage A16	Coverage A18	Coverage B16	Coverage B18	Coverage C16	Coverage C18	Coverage D16	Coverage D18	Score A16	Score A18	Score B16	Score B18	Score C16	Score C18	Score D16	Score D18	Group #Peptides	Is Prot OK?
1	205	A0A8D1EX55;A0A287AAR4	Actin, cytoplasmic 1 Actin, cytoplasmic 1, N-terminally processed OS=Sus scrofa OX=9823 PE=4 SV=1 - [A0A8D1EX55_PIG]	40	5.48	359	0.584958	0.997471	0.6908	5	19	1	210	True	19	10	5		10	1	10	1	127	30	7		18	1	26	1	0.6908	0.4763	0.2145		0.4206	0.0279	0.4735	0.0279	2614.41	790.08	75.29		250.3	75.91	463.68	73.54	19	Master
1	205	P60712;P60709	Actin, cytoplasmic 1 OS=Bos taurus OX=9913 GN=ACTB PE=1 SV=1 - [ACTB_BOVIN]	41.7	5.48	375	0.584958	0.997471	0.6613	5	19	1	210	False	19	10	5		10	1	10	1	127	30	7		18	1	26	1	0.6613	0.456	0.2053		0.4027	0.0267	0.4533	0.0267	2614.41	790.08	75.29		250.3	75.91	463.68	73.54	19	OK
1	205	P84336	Actin, cytoplasmic 1 OS=Camelus dromedarius OX=9838 GN=ACTB PE=1 SV=1 - [ACTB_CAMDR]	41.8	5.49	375	0.584958	0.997471	0.6613	5	19	1	210	False	19	10	5		10	1	10	1	127	30	7		18	1	26	1	0.6613	0.456	0.2053		0.4027	0.0267	0.4533	0.0267	2614.41	790.08	75.29		250.3	75.91	463.68	73.54	19	OK
1	205	I6W7A2	Beta-actin OS=Capra hircus OX=9925 GN=ACTB PE=2 SV=1 - [I6W7A2_CAPHI]	41.6	5.71	375	0.584958	0.997471	0.6613	5	19	1	210	False	19	10	5		10	1	10	1	127	30	7		18	1	26	1	0.6613	0.456	0.2053		0.4027	0.0267	0.4533	0.0267	2614.41	790.08	75.29		250.3	75.91	463.68	73.54	19	OK
1	205	A0A8D1CTW1	Actin, cytoplasmic 1 Actin, cytoplasmic 1, N-terminally processed OS=Sus scrofa OX=9823 PE=4 SV=1 - [A0A8D1CTW1_PIG]	40	5.48	359	0.584958	0.997471	0.6908	5	19	1	178	False	19		5		10		10		127		7		18		26		0.6908		0.2145		0.4206		0.4735		2614.41		75.29		250.3		463.68		19	OK
2	206	A0A4X1U972	Actin gamma 1 OS=Sus scrofa OX=9823 GN=ACTG1 PE=3 SV=1 - [A0A4X1U972_PIG]	40.1	5.48	359	0.584958	0.997471	0.6908	4	19	0	210	True	19	10	5		10	1	10	1	126	28	7		18	1	29	1	0.6908	0.4763	0.2145		0.4206	0.0279	0.4735	0.0279	2589.37	810.89	75.29		293	75.91	544.2	73.54	19	Master
2	206	P63258;P63261	Actin, cytoplasmic 2 OS=Bos taurus OX=9913 GN=ACTG1 PE=1 SV=1 - [ACTG_BOVIN]	41.8	5.48	375	0.584958	0.997471	0.6613	4	19	0	210	False	19	10	5		10	1	10	1	126	28	7		18	1	29	1	0.6613	0.456	0.2053		0.4027	0.0267	0.4533	0.0267	2589.37	810.89	75.29		293	75.91	544.2	73.54	19	OK
2	206	Z4YHI2	Actin gamma 1 OS=Canis lupus familiaris OX=9615 GN=ACTG1 PE=3 SV=2 - [Z4YHI2_CANLF]	41.7	5.38	375	0.584958	0.997471	0.6613	4	19	0	210	False	19	10	5		10	1	10	1	126	28	7		18	1	29	1	0.6613	0.456	0.2053		0.4027	0.0267	0.4533	0.0267	2589.37	810.89	75.29		293	75.91	544.2	73.54	19	OK
2	206	A0A6P3IJV6	LOW QUALITY PROTEIN: actin, cytoplasmic 2 OS=Bison bison bison OX=43346 GN=ACTG1 PE=3 SV=1 - [A0A6P3IJV6_BISBI]	43.4	5.4	389	0.584958	0.997471	0.6375	4	19	0	210	False	19	10	5		10	1	10	1	126	28	7		18	1	29	1	0.6375	0.4396	0.1979		0.3882	0.0257	0.437	0.0257	2589.37	810.89	75.29		293	75.91	544.2	73.54	19	OK
3	506	A6ZIB9	Beta-actin OS=Anas platyrhynchos OX=8839 GN=ACTB PE=2 SV=1 - [A6ZIB9_ANAPL]	41.7	5.39	375	0.533333	0.90944	0.6613	1	19	1	200	True	19	10	5		10	2	10	1	123	25	7		17	2	25	1	0.6613	0.456	0.2053		0.4027	0.072	0.4533	0.0267	2429.02	703.63	75.29		264.23	85.47	455.12	73.54	19	Master
4	507	A0A8C2UDR3;UPI0007770643	Actin gamma 1 OS=Coturnix japonica OX=93934 GN=ACTG1 PE=4 SV=1 - [A0A8C2UDR3_COTJA]	41.8	5.48	375	0.464	0.791213	0.5573	1	17	0	174	True	17	8	5		9	1	9	1	97	24	7		17	1	27	1	0.5573	0.3147	0.2053		0.3413	0.0267	0.3547	0.0267	2112.33	703.16	75.29		285.23	75.91	519.26	73.54	17	Master
5	505	E2IXI8	Actin related protein 1 OS=Apis cerana cerana OX=94128 GN=Arp1 PE=2 SV=1 - [E2IXI8_APICC]	41.8	5.48	376	0.457447	0.780039	0.5346	2	17	1	172	True	17	8	5		9	1	8	1	104	21	7		16	1	22	1	0.5346	0.3298	0.2048		0.3564	0.0266	0.3271	0.0266	2135.02	617.65	75.29		239.39	75.91	417.79	73.54	17	Master
5	505	V9IE14;A0A087ZZF3	Actin-42A OS=Apis cerana OX=7461 GN=ACCB01536.1 PE=2 SV=1 - [V9IE14_APICE]	41.8	5.48	376	0.457447	0.780039	0.5346	2	17	1	172	False	17	8	5		9	1	8	1	104	21	7		16	1	22	1	0.5346	0.3298	0.2048		0.3564	0.0266	0.3271	0.0266	2135.02	617.65	75.29		239.39	75.91	417.79	73.54	17	OK
6	520	A0A3Q2I7E3	Heat shock protein HSP 90-beta OS=Equus caballus OX=9796 GN=HSP90AB1 PE=3 SV=2 - [A0A3Q2I7E3_HORSE]	80.8	5.31	701	0.179743	0.306498	0.5492	26	39	0	126	True	39	9					2		111	13					2		0.5492	0.1983					0.0385		1640.81	352.61					44.44		39	Master
6	520	P08238	Heat shock protein HSP 90-beta OS=Homo sapiens OX=9606 GN=HSP90AB1 PE=1 SV=4 - [HS90B_HUMAN]	83.2	5.03	724	0.179743	0.306498	0.5318	26	39	0	126	False	39	9					2		111	13					2		0.5318	0.192					0.0373		1640.81	352.61					44.44		39	OK
6	520	A0A8C0MWR4;Q9GKX8	Heat shock protein 90 alpha family class B member 1 OS=Canis lupus familiaris OX=9615 GN=HSP90AB1 PE=4 SV=1 - [A0A8C0MWR4_CANLF]	83.2	5.03	724	0.179743	0.306498	0.5318	26	39	0	126	False	39	9					2		111	13					2		0.5318	0.192					0.0373		1640.81	352.61					44.44		39	OK
6	520	A0A4X1V548;A0A286ZKC5	Heat shock protein 90 alpha family class B member 1 OS=Sus scrofa OX=9823 GN=HSP90AB1 PE=3 SV=1 - [A0A4X1V548_PIG]	94.5	5.35	825	0.179743	0.306498	0.4667	26	39	0	126	False	39	9					2		111	13					2		0.4667	0.1685					0.0327		1640.81	352.61					44.44		39	OK
6	520	A0A8D1ZWY5;A0A287A9T4	Uncharacterized protein OS=Sus scrofa OX=9823 PE=4 SV=1 - [A0A8D1ZWY5_PIG]	81.4	5.22	709	0.179743	0.306498	0.543	26	39	0	126	False	39	9					2		111	13					2		0.543	0.1961					0.0381		1640.81	352.61					44.44		39	OK
6	520	A0A8D0N653	Uncharacterized protein OS=Sus scrofa OX=9823 PE=4 SV=1 - [A0A8D0N653_PIG]	83	5.06	722	0.179743	0.306498	0.5332	26	39	0	113	False	39						2		111						2		0.5332						0.0374		1640.81						44.44		39	OK
6	520	A0A8D1SAM9;A0A287BDM6	Uncharacterized protein OS=Sus scrofa OX=9823 GN=HSP90AB1 PE=4 SV=1 - [A0A8D1SAM9_PIG]	84.2	5.02	735	0.179743	0.306498	0.5238	26	39	0	126	False	39	9					2		111	13					2		0.5238	0.1891					0.0367		1640.81	352.61					44.44		39	OK
6	520	A0A286ZR68	Heat shock protein HSP 90-beta isoform a OS=Sus scrofa OX=9823 GN=HSP90AB1 PE=1 SV=1 - [A0A286ZR68_PIG]	83.9	5.48	728	0.179743	0.306498	0.5288	26	39	0	126	False	39	9					2		111	13					2		0.5288	0.1909					0.0371		1640.81	352.61					44.44		39	OK
6	520	A0A3Q7RXD1	LOW QUALITY PROTEIN: heat shock protein HSP 90-beta OS=Vulpes vulpes OX=9627 GN=HSP90AB1 PE=3 SV=1 - [A0A3Q7RXD1_VULVU]	83.1	5.06	724	0.179743	0.306498	0.5318	26	39	0	126	False	39	9					2		111	13					2		0.5318	0.192					0.0373		1640.81	352.61					44.44		39	OK
6	520	A0A811YKH2	(raccoon dog) hypothetical protein OS=Nyctereutes procyonoides OX=34880 GN=NYPRO_LOCUS10684 PE=3 SV=1 - [A0A811YKH2_NYCPR]	88.5	5.14	774	0.179743	0.306498	0.4974	26	39	0	113	False	39						2		111						2		0.4974						0.0349		1640.81						44.44		39	OK
6	520	A0A8C0S8X9	Heat shock protein 90 alpha family class B member 1 OS=Canis lupus familiaris OX=9615 PE=4 SV=1 - [A0A8C0S8X9_CANLF]	124.9	5.97	1097	0.179743	0.306498	0.351	26	39	0	113	False	39						2		111						2		0.351						0.0246		1640.81						44.44		39	OK
6	520	A0A3Q7WE03;M3YME1	heat shock protein HSP 90-beta OS=Ursus arctos horribilis OX=116960 GN=HSP90AB1 PE=3 SV=1 - [A0A3Q7WE03_URSAR]	83.2	5.03	724	0.179743	0.306498	0.5318	26	39	0	126	False	39	9					2		111	13					2		0.5318	0.192					0.0373		1640.81	352.61					44.44		39	OK
6	520	A0A5F5Y0E9	Solute carrier family 29 member 1 (Augustine blood group) OS=Felis catus OX=9685 GN=HSP90AB1 PE=3 SV=1 - [A0A5F5Y0E9_FELCA]	82.7	5.27	718	0.179743	0.306498	0.5362	26	39	0	113	False	39						2		111						2		0.5362						0.0376		1640.81						44.44		39	OK
6	520	M3WC29	Solute carrier family 29 member 1 (Augustine blood group) OS=Felis catus OX=9685 GN=HSP90AB1 PE=3 SV=3 - [M3WC29_FELCA]	85	5.36	740	0.179743	0.306498	0.5203	26	39	0	126	False	39	9					2		111	13					2		0.5203	0.1878					0.0365		1640.81	352.61					44.44		39	OK
6	520	A0A5S7MMK9	Heat shock protein HSP 90-beta OS=Equus caballus OX=9796 GN=HSP90AB1 PE=3 SV=1 - [A0A5S7MMK9_HORSE]	84	5.12	730	0.179743	0.306498	0.5274	26	39	0	126	False	39	9					2		111	13					2		0.5274	0.1904					0.037		1640.81	352.61					44.44		39	OK
6	520	A0A8C4L2U4;A0A3Q2LPX0	Heat shock protein 90 alpha family class B member 1 OS=Equus asinus asinus OX=83772 GN=HSP90AB1 PE=4 SV=1 - [A0A8C4L2U4_EQUAS]	83.7	5.08	728	0.179743	0.306498	0.5288	26	39	0	126	False	39	9					2		111	13					2		0.5288	0.1909					0.0371		1640.81	352.61					44.44		39	OK
6	520	A0A8D1BLY6	Uncharacterized protein OS=Sus scrofa OX=9823 GN=HSP90AB1 PE=4 SV=1 - [A0A8D1BLY6_PIG]	94.5	5.35	825	0.179743	0.306498	0.4667	26	39	0	113	False	39						2		111						2		0.4667						0.0327		1640.81						44.44		39	OK
6	520	A0A8D0N8Z3	Uncharacterized protein OS=Sus scrofa OX=9823 PE=4 SV=1 - [A0A8D0N8Z3_PIG]	79.5	5.35	692	0.179743	0.306498	0.5564	26	39	0	113	False	39						2		111						2		0.5564						0.039		1640.81						44.44		39	OK
6	520	A0A8D0KAW0	Uncharacterized protein OS=Sus scrofa OX=9823 GN=HSP90AB1 PE=4 SV=1 - [A0A8D0KAW0_PIG]	80.2	6.43	696	0.179743	0.306498	0.5532	26	39	0	113	False	39						2		111						2		0.5532						0.0388		1640.81						44.44		39	OK
6	520	A0A4X1V534	Heat shock protein 90 alpha family class B member 1 OS=Sus scrofa OX=9823 GN=HSP90AB1 PE=3 SV=1 - [A0A4X1V534_PIG]	83.2	5.03	724	0.179743	0.306498	0.5318	26	39	0	113	False	39						2		111						2		0.5318						0.0373		1640.81						44.44		39	OK
6	520	A0A8D0N9P6	Uncharacterized protein OS=Sus scrofa OX=9823 PE=4 SV=1 - [A0A8D0N9P6_PIG]	94.4	5.33	825	0.179743	0.306498	0.4667	26	39	0	113	False	39						2		111						2		0.4667						0.0327		1640.81						44.44		39	OK
6	520	A0A8D1SET6	Uncharacterized protein OS=Sus scrofa OX=9823 GN=HSP90AB1 PE=4 SV=1 - [A0A8D1SET6_PIG]	86.7	5.76	751	0.179743	0.306498	0.5126	26	39	0	113	False	39						2		111						2		0.5126						0.036		1640.81						44.44		39	OK
6	520	A0A8D1D5K5	Uncharacterized protein OS=Sus scrofa OX=9823 PE=4 SV=1 - [A0A8D1D5K5_PIG]	81.2	5.3	708	0.179743	0.306498	0.5438	26	39	0	113	False	39						2		111						2		0.5438						0.0381		1640.81						44.44		39	OK
6	520	A0A8D1BG25	Uncharacterized protein OS=Sus scrofa OX=9823 PE=4 SV=1 - [A0A8D1BG25_PIG]	86.6	5.76	751	0.179743	0.306498	0.5126	26	39	0	113	False	39						2		111						2		0.5126						0.036		1640.81						44.44		39	OK
6	520	A0A4X1V543	HATPase_c domain-containing protein OS=Sus scrofa OX=9823 GN=HSP90AB1 PE=3 SV=1 - [A0A4X1V543_PIG]	88.1	5.07	770	0.179743	0.306498	0.5	26	39	0	126	False	39	9					2		111	13					2		0.5	0.1805					0.0351		1640.81	352.61					44.44		39	OK
6	520	A0A8D0N7X5	Uncharacterized protein OS=Sus scrofa OX=9823 PE=4 SV=1 - [A0A8D0N7X5_PIG]	87.6	5.15	760	0.179743	0.306498	0.5066	26	39	0	113	False	39						2		111						2		0.5066						0.0355		1640.81						44.44		39	OK
7	504	A0A8C2S5U8	Uncharacterized protein OS=Capra hircus OX=9925 PE=4 SV=1 - [A0A8C2S5U8_CAPHI]	39.7	5.07	359	0.337047	0.574733	0.5097	1	15	0	121	True	15		3		7		7		82		5		13		21		0.5097		0.1337		0.3092		0.3231		1823.29		74.83		267.89		435.48		15	Master
8	192	A0A3Q7US38	Pyruvate kinase OS=Ursus arctos horribilis OX=116960 GN=PKM PE=3 SV=1 - [A0A3Q7US38_URSAR]	57.9	7.85	531	0.216573	0.3693	0.6008	1	26	0	115	True	23	11			3		8		90	14			3		8		0.5104	0.3239			0.0942		0.2298		1739.92	434.96			81.43		130.48		26	Master
9	585	A0A6A5EAB7	Tubulin beta chain OS=Perca fluviatilis OX=8168 GN=PFLUV_G00177790 PE=3 SV=1 - [A0A6A5EAB7_PERFL]	49.6	4.92	444	0.256757	0.437822	0.5743	1	21	1	114	True	21	6					1		105	8					1		0.5743	0.1802					0.0225		1456.33	242.64					36.26		21	Master
10	6	P14618	Pyruvate kinase PKM OS=Homo sapiens OX=9606 GN=PKM PE=1 SV=4 - [KPYM_HUMAN]	57.9	7.84	531	0.20904	0.356454	0.6215	1	27	1	111	True	23	10			3		9		86	12			3		10		0.4896	0.2825			0.0942		0.2712		1573.64	338.91			81.43		170.01		27	Master
11	265	A0A4W2DVC3	Uncharacterized protein OS=Bos indicus x Bos taurus OX=30522 GN=HSPA8 PE=3 SV=1 - [A0A4W2DVC3_BOBOX]	70.7	5.66	644	0.169255	0.288613	0.514	7	31	15	109	True	31	6	2		2		3		93	8	3		2		3		0.514	0.1227	0.045		0.0419		0.0621		1435.84	252.39	67.41		70.48		66.25		31	Master
11	265	P19120	Heat shock cognate 71 kDa protein OS=Bos taurus OX=9913 GN=HSPA8 PE=1 SV=2 - [HSP7C_BOVIN]	71.2	5.52	650	0.169255	0.288613	0.5092	7	31	15	109	False	31	6	2		2		3		93	8	3		2		3		0.5092	0.1215	0.0446		0.0415		0.0615		1435.84	252.39	67.41		70.48		66.25		31	OK
11	265	A0A8C0LZQ6;P11142	Heat shock protein family A (Hsp70) member 8 OS=Canis lupus familiaris OX=9615 GN=HSPA8 PE=4 SV=1 - [A0A8C0LZQ6_CANLF]	70.9	5.52	646	0.169255	0.288613	0.5124	7	31	15	109	False	31	6	2		2		3		93	8	3		2		3		0.5124	0.1223	0.0449		0.0418		0.0619		1435.84	252.39	67.41		70.48		66.25		31	OK
11	265	W5NPN4	Heat shock protein family A (Hsp70) member 8 OS=Ovis aries OX=9940 GN=HSPA8 PE=3 SV=1 - [W5NPN4_SHEEP]	71.4	5.74	651	0.169255	0.288613	0.5084	7	31	15	109	False	31	6	2		2		3		93	8	3		2		3		0.5084	0.1214	0.0445		0.0415		0.0614		1435.84	252.39	67.41		70.48		66.25		31	OK
11	265	A0A2I2UZM2	Heat shock protein family A (Hsp70) member 8 OS=Felis catus OX=9685 GN=HSPA8 PE=3 SV=3 - [A0A2I2UZM2_FELCA]	73.3	5.67	667	0.169255	0.288613	0.4963	7	31	15	109	False	31	6	2		2		3		93	8	3		2		3		0.4963	0.1184	0.0435		0.0405		0.06		1435.84	252.39	67.41		70.48		66.25		31	OK
11	265	A0A811ZN06	(raccoon dog) hypothetical protein OS=Nyctereutes procyonoides OX=34880 GN=NYPRO_LOCUS22879 PE=3 SV=1 - [A0A811ZN06_NYCPR]	71.6	5.59	652	0.169255	0.288613	0.5077	7	31	15	101	False	31		2		2		3		93		3		2		3		0.5077		0.0445		0.0414		0.0613		1435.84		67.41		70.48		66.25		31	OK
11	265	A0A811YYI2	(raccoon dog) hypothetical protein OS=Nyctereutes procyonoides OX=34880 GN=NYPRO_LOCUS12281 PE=3 SV=1 - [A0A811YYI2_NYCPR]	70.9	5.52	646	0.169255	0.288613	0.5124	7	31	15	101	False	31		2		2		3		93		3		2		3		0.5124		0.0449		0.0418		0.0619		1435.84		67.41		70.48		66.25		31	OK
12	202	A0A5F5XR77	Pyruvate kinase OS=Felis catus OX=9685 GN=PKM PE=3 SV=1 - [A0A5F5XR77_FELCA]	57.9	7.85	531	0.199623	0.340398	0.5367	1	25	1	106	True	23	10			2		6		86	12			2		6		0.4896	0.2994			0.0508		0.162		1726.62	399.74			79.11		116.66		25	Master
13	583	A0A6P3WCT5	Tubulin beta chain OS=Clupea harengus OX=7950 GN=tubb4b PE=3 SV=1 - [A0A6P3WCT5_CLUHA]	49.8	4.89	445	0.238202	0.406183	0.6067	1	22	1	106	True	22	6					1		97	8					1		0.6067	0.1798					0.0225		1410.52	242.64					36.26		22	Master
14	201	A0A5F4CYB6	Pyruvate kinase OS=Canis lupus familiaris OX=9615 GN=PARP6 PE=3 SV=1 - [A0A5F4CYB6_CANLF]	62.8	8.68	574	0.181185	0.308956	0.5052	8	26	2	104	True	24	9			2		6		85	11			2		6		0.4617	0.2422			0.047		0.1446		1491.16	315.67			79.11		109.12		26	Master
14	201	A0A5F4DKH0	Multifunctional fusion protein OS=Canis lupus familiaris OX=9615 GN=PARP6 PE=3 SV=1 - [A0A5F4DKH0_CANLF]	123.6	8.22	1112	0.181185	0.308956	0.2608	8	26	2	104	False	24	9			2		6		85	11			2		6		0.2383	0.125			0.0243		0.0746		1491.16	315.67			79.11		109.12		26	OK
14	201	A0A3Q7U618	Pyruvate kinase OS=Vulpes vulpes OX=9627 GN=PKM PE=3 SV=1 - [A0A3Q7U618_VULVU]	58	7.71	531	0.181185	0.308956	0.5461	8	26	2	93	False	24				2		6		85				2		6		0.4991				0.0508		0.1563		1491.16				79.11		109.12		26	OK
14	201	A0A811Y6Q9	Pyruvate kinase OS=Nyctereutes procyonoides OX=34880 GN=NYPRO_LOCUS5490 PE=3 SV=1 - [A0A811Y6Q9_NYCPR]	64.6	7.9	591	0.181185	0.308956	0.4907	8	26	2	93	False	24				2		6		85				2		6		0.4484				0.0457		0.1404		1491.16				79.11		109.12		26	OK
14	201	A0A8C0YZ82	Pyruvate kinase M1/2 OS=Canis lupus familiaris OX=9615 GN=PKM PE=4 SV=1 - [A0A8C0YZ82_CANLF]	125	8.06	1124	0.181185	0.308956	0.258	8	26	2	93	False	24				2		6		85				2		6		0.2358				0.024		0.0738		1491.16				79.11		109.12		26	OK
14	201	A0A8C0STC4	Pyruvate kinase M1/2 OS=Canis lupus familiaris OX=9615 GN=PKM PE=4 SV=1 - [A0A8C0STC4_CANLF]	59.4	7.31	543	0.181185	0.308956	0.5341	8	26	2	93	False	24				2		6		85				2		6		0.488				0.0497		0.1529		1491.16				79.11		109.12		26	OK
14	201	A0A5F4D1U2	Multifunctional fusion protein OS=Canis lupus familiaris OX=9615 GN=PARP6 PE=3 SV=1 - [A0A5F4D1U2_CANLF]	80.1	8.97	726	0.181185	0.308956	0.3994	8	26	2	93	False	24				2		6		85				2		6		0.365				0.0372		0.1143		1491.16				79.11		109.12		26	OK
14	201	A0A8C0RM19	Poly(ADP-ribose) polymerase family member 6 OS=Canis lupus familiaris OX=9615 GN=PARP6 PE=4 SV=1 - [A0A8C0RM19_CANLF]	124.8	8.06	1122	0.181185	0.308956	0.2585	8	26	2	93	False	24				2		6		85				2		6		0.2362				0.0241		0.074		1491.16				79.11		109.12		26	OK
15	584	A0A6P8GTR0	Tubulin beta chain OS=Clupea harengus OX=7950 GN=LOC105892060 PE=3 SV=1 - [A0A6P8GTR0_CLUHA]	41.7	4.91	372	0.276882	0.472139	0.5349	1	17	3	103	True	17	7					1		91	11					1		0.5349	0.1962					0.0269		1580.11	415.69					36.26		17	Master
16	256	A0A8D1EAQ1;A0A091DT53	Tubulin alpha-1A chain OS=Sus scrofa OX=9823 GN=TUBA1A PE=4 SV=1 - [A0A8D1EAQ1_PIG]	46.3	5.08	416	0.223558	0.381211	0.6899	3	17	0	93	True	17	5			2		4		70	14			2		7		0.6899	0.2212			0.0673		0.1514		1370.43	396.46			40.49		78.45		17	Master
16	256	B6A7R0	Tubulin alpha chain OS=Sus scrofa OX=9823 PE=2 SV=1 - [B6A7R0_PIG]	50.1	5.06	451	0.223558	0.381211	0.6364	3	17	0	93	False	17	5			2		4		70	14			2		7		0.6364	0.204			0.0621		0.1397		1370.43	396.46			40.49		78.45		17	OK
16	256	A0A8D1E806	Tubulin alpha-1A chain OS=Sus scrofa OX=9823 GN=TUBA1A PE=4 SV=1 - [A0A8D1E806_PIG]	51.9	5.06	466	0.223558	0.381211	0.6159	3	17	0	79	False	17				2		4		70				2		7		0.6159				0.0601		0.1352		1370.43				40.49		78.45		17	OK
17	257	A0A287AWI9	Elongation factor 2 OS=Sus scrofa OX=9823 PE=3 SV=1 - [A0A287AWI9_PIG]	95.3	6.83	858	0.108392	0.184829	0.4079	7	23	17	93	True	23	4			3		3		77	8			3		5		0.4079	0.0874			0.042		0.049		1362.19	347.36			73.73		81.67		23	Master
17	257	P13639	Elongation factor 2 OS=Homo sapiens OX=9606 GN=EEF2 PE=1 SV=4 - [EF2_HUMAN]	95.3	6.83	858	0.108392	0.184829	0.4079	7	23	17	93	False	23	4			3		3		77	8			3		5		0.4079	0.0874			0.042		0.049		1362.19	347.36			73.73		81.67		23	OK
17	257	M3VVM1	Eukaryotic translation elongation factor 2 OS=Felis catus OX=9685 GN=EEF2 PE=3 SV=1 - [M3VVM1_FELCA]	95.3	6.93	858	0.108392	0.184829	0.4079	7	23	17	93	False	23	4			3		3		77	8			3		5		0.4079	0.0874			0.042		0.049		1362.19	347.36			73.73		81.67		23	OK
17	257	A0A8C0MEW3;F6XRY2	Eukaryotic translation elongation factor 2 OS=Canis lupus familiaris OX=9615 GN=EEF2 PE=4 SV=1 - [A0A8C0MEW3_CANLF]	95.3	6.83	858	0.108392	0.184829	0.4079	7	23	17	93	False	23	4			3		3		77	8			3		5		0.4079	0.0874			0.042		0.049		1362.19	347.36			73.73		81.67		23	OK
17	257	A0A8B6YAG1;A0A5N4CJU9	elongation factor 2 OS=Camelus ferus OX=419612 GN=EEF2 PE=4 SV=1 - [A0A8B6YAG1_CAMFR]	95.4	6.93	858	0.108392	0.184829	0.4079	7	23	17	93	False	23	4			3		3		77	8			3		5		0.4079	0.0874			0.042		0.049		1362.19	347.36			73.73		81.67		23	OK
17	257	T0NPY7	Elongation factor 2 OS=Camelus ferus OX=419612 GN=CB1_000413032 PE=3 SV=1 - [T0NPY7_CAMFR]	96.3	7.17	866	0.108392	0.184829	0.4042	7	23	17	93	False	23	4			3		3		77	8			3		5		0.4042	0.0866			0.0416		0.0485		1362.19	347.36			73.73		81.67		23	OK
17	257	A0A8C0QHX1	Eukaryotic translation elongation factor 2 OS=Canis lupus familiaris OX=9615 GN=EEF2 PE=4 SV=1 - [A0A8C0QHX1_CANLF]	90.2	6.83	812	0.108392	0.184829	0.431	7	23	17	85	False	23				3		3		77				3		5		0.431				0.0443		0.0517		1362.19				73.73		81.67		23	OK
18	262	A0A5F4CZV0	Tr-type G domain-containing protein OS=Canis lupus familiaris OX=9615 PE=3 SV=1 - [A0A5F4CZV0_CANLF]	44	9.03	404	0.230198	0.392534	0.4678	25	17	1	93	True	17	3	3		2		4		77	4	4		2		6		0.4678	0.1262	0.0743		0.0668		0.1559		1086.46	115.97	76.73		71.47		115.57		17	Master
18	262	Q5VTE0	Putative elongation factor 1-alpha-like 3 OS=Homo sapiens OX=9606 GN=EEF1A1P5 PE=5 SV=1 - [EF1A3_HUMAN]	50.2	9.07	462	0.230198	0.392534	0.4091	25	17	1	93	False	17	3	3		2		4		77	4	4		2		6		0.4091	0.1104	0.0649		0.0584		0.1364		1086.46	115.97	76.73		71.47		115.57		17	OK
18	262	P68103;P68104	Elongation factor 1-alpha 1 OS=Bos taurus OX=9913 GN=EEF1A1 PE=1 SV=1 - [EF1A1_BOVIN]	50.1	9.01	462	0.230198	0.392534	0.4091	25	17	1	93	False	17	3	3		2		4		77	4	4		2		6		0.4091	0.1104	0.0649		0.0584		0.1364		1086.46	115.97	76.73		71.47		115.57		17	OK
18	262	A2Q0Z0	Elongation factor 1-alpha 1 OS=Equus caballus OX=9796 GN=EEF1A1 PE=2 SV=1 - [EF1A1_HORSE]	50.1	9.01	462	0.230198	0.392534	0.4091	25	17	1	93	False	17	3	3		2		4		77	4	4		2		6		0.4091	0.1104	0.0649		0.0584		0.1364		1086.46	115.97	76.73		71.47		115.57		17	OK
18	262	A0A6P3IVX1	elongation factor 1-alpha 1-like OS=Bison bison bison OX=43346 GN=LOC105001149 PE=3 SV=1 - [A0A6P3IVX1_BISBI]	50.1	8.94	462	0.230198	0.392534	0.4091	25	17	1	93	False	17	3	3		2		4		77	4	4		2		6		0.4091	0.1104	0.0649		0.0584		0.1364		1086.46	115.97	76.73		71.47		115.57		17	OK
18	262	A0A6P3ICV0	Elongation factor 1-alpha OS=Bison bison bison OX=43346 GN=LOC104996877 PE=3 SV=1 - [A0A6P3ICV0_BISBI]	50.2	9.09	462	0.230198	0.392534	0.4091	25	17	1	93	False	17	3	3		2		4		77	4	4		2		6		0.4091	0.1104	0.0649		0.0584		0.1364		1086.46	115.97	76.73		71.47		115.57		17	OK
18	262	A0A3Q7T4K5	Elongation factor 1-alpha OS=Vulpes vulpes OX=9627 GN=EEF1A1 PE=3 SV=1 - [A0A3Q7T4K5_VULVU]	50.2	9.01	462	0.230198	0.392534	0.4091	25	17	1	93	False	17	3	3		2		4		77	4	4		2		6		0.4091	0.1104	0.0649		0.0584		0.1364		1086.46	115.97	76.73		71.47		115.57		17	OK
18	262	A0A4W2FUM0	Elongation factor 1-alpha OS=Bos indicus x Bos taurus OX=30522 PE=3 SV=1 - [A0A4W2FUM0_BOBOX]	47.9	7.9	440	0.230198	0.392534	0.4295	25	17	1	93	False	17	3	3		2		4		77	4	4		2		6		0.4295	0.1159	0.0682		0.0614		0.1432		1086.46	115.97	76.73		71.47		115.57		17	OK
18	262	A0A4X1TYF9	Elongation factor 1-alpha OS=Sus scrofa OX=9823 GN=EEF1A1 PE=3 SV=1 - [A0A4X1TYF9_PIG]	48.7	8.4	446	0.230198	0.392534	0.4238	25	17	1	93	False	17	3	3		2		4		77	4	4		2		6		0.4238	0.1143	0.0673		0.0605		0.1413		1086.46	115.97	76.73		71.47		115.57		17	OK
18	262	A0A8D0N7V3;A0A287A391	Eukaryotic translation elongation factor 1 alpha 1 OS=Sus scrofa OX=9823 GN=EEF1A1 PE=4 SV=1 - [A0A8D0N7V3_PIG]	47.8	8.9	442	0.230198	0.392534	0.4276	25	17	1	93	False	17	3	3		2		4		77	4	4		2		6		0.4276	0.1154	0.0679		0.0611		0.1425		1086.46	115.97	76.73		71.47		115.57		17	OK
18	262	A0A4X1TYS6	Elongation factor 1-alpha OS=Sus scrofa OX=9823 GN=EEF1A1 PE=3 SV=1 - [A0A4X1TYS6_PIG]	49	8.87	450	0.230198	0.392534	0.42	25	17	1	93	False	17	3	3		2		4		77	4	4		2		6		0.42	0.1133	0.0667		0.06		0.14		1086.46	115.97	76.73		71.47		115.57		17	OK
18	262	L7N0M6	Elongation factor 1-alpha OS=Canis lupus familiaris OX=9615 PE=3 SV=2 - [L7N0M6_CANLF]	47	9.09	434	0.230198	0.392534	0.4355	25	17	1	93	False	17	3	3		2		4		77	4	4		2		6		0.4355	0.1175	0.0691		0.0622		0.1452		1086.46	115.97	76.73		71.47		115.57		17	OK
18	262	A0A5N3VKC1	Tr-type G domain-containing protein OS=Muntiacus muntjak OX=9888 GN=FD754_014558 PE=3 SV=1 - [A0A5N3VKC1_MUNMU]	54.7	8.85	502	0.230198	0.392534	0.3765	25	17	1	93	False	17	3	3		2		4		77	4	4		2		6		0.3765	0.1016	0.0598		0.0538		0.1255		1086.46	115.97	76.73		71.47		115.57		17	OK
18	262	J9P9I7	Elongation factor 1-alpha OS=Canis lupus familiaris OX=9615 PE=3 SV=1 - [J9P9I7_CANLF]	50.1	8.94	462	0.230198	0.392534	0.4091	25	17	1	93	False	17	3	3		2		4		77	4	4		2		6		0.4091	0.1104	0.0649		0.0584		0.1364		1086.46	115.97	76.73		71.47		115.57		17	OK
18	262	A0A5N3V5I2	Elongation factor 1-alpha OS=Muntiacus muntjak OX=9888 GN=FD754_021340 PE=3 SV=1 - [A0A5N3V5I2_MUNMU]	52.8	9	483	0.230198	0.392534	0.3913	25	17	1	93	False	17	3	3		2		4		77	4	4		2		6		0.3913	0.1056	0.0621		0.0559		0.1304		1086.46	115.97	76.73		71.47		115.57		17	OK
18	262	A0A5N3XSG5	Elongation factor 1-alpha OS=Muntiacus reevesi OX=9886 GN=FD755_012726 PE=3 SV=1 - [A0A5N3XSG5_MUNRE]	52.8	8.94	483	0.230198	0.392534	0.3913	25	17	1	93	False	17	3	3		2		4		77	4	4		2		6		0.3913	0.1056	0.0621		0.0559		0.1304		1086.46	115.97	76.73		71.47		115.57		17	OK
18	262	W5PHA3	Tr-type G domain-containing protein OS=Ovis aries OX=9940 PE=3 SV=1 - [W5PHA3_SHEEP]	57.1	9.09	525	0.230198	0.392534	0.36	25	17	1	89	False	17		3		2		4		77		4		2		6		0.36		0.0571		0.0514		0.12		1086.46		76.73		71.47		115.57		17	OK
18	262	A0A836A9R3	Elongation factor 1-alpha OS=Ovis aries OX=9940 GN=JEQ12_014246 PE=3 SV=1 - [A0A836A9R3_SHEEP]	50.1	9.09	462	0.230198	0.392534	0.4091	25	17	1	89	False	17		3		2		4		77		4		2		6		0.4091		0.0649		0.0584		0.1364		1086.46		76.73		71.47		115.57		17	OK
18	262	A0A811Y9Y1	Elongation factor 1-alpha OS=Nyctereutes procyonoides OX=34880 GN=NYPRO_LOCUS5071 PE=3 SV=1 - [A0A811Y9Y1_NYCPR]	50.1	9.01	462	0.230198	0.392534	0.4091	25	17	1	89	False	17		3		2		4		77		4		2		6		0.4091		0.0649		0.0584		0.1364		1086.46		76.73		71.47		115.57		17	OK
18	262	A0A8C0S6K1	Uncharacterized protein OS=Canis lupus familiaris OX=9615 PE=4 SV=1 - [A0A8C0S6K1_CANLF]	46	9.1	423	0.230198	0.392534	0.4468	25	17	1	89	False	17		3		2		4		77		4		2		6		0.4468		0.0709		0.0638		0.1489		1086.46		76.73		71.47		115.57		17	OK
18	262	A0A811YYS9	Elongation factor 1-alpha OS=Nyctereutes procyonoides OX=34880 GN=NYPRO_LOCUS14523 PE=3 SV=1 - [A0A811YYS9_NYCPR]	50.1	8.94	462	0.230198	0.392534	0.4091	25	17	1	89	False	17		3		2		4		77		4		2		6		0.4091		0.0649		0.0584		0.1364		1086.46		76.73		71.47		115.57		17	OK
18	262	A0A811ZC02	Elongation factor 1-alpha OS=Nyctereutes procyonoides OX=34880 GN=NYPRO_LOCUS19051 PE=3 SV=1 - [A0A811ZC02_NYCPR]	50.1	8.94	462	0.230198	0.392534	0.4091	25	17	1	89	False	17		3		2		4		77		4		2		6		0.4091		0.0649		0.0584		0.1364		1086.46		76.73		71.47		115.57		17	OK
18	262	A0A8C0NM63	Uncharacterized protein OS=Canis lupus familiaris OX=9615 PE=4 SV=1 - [A0A8C0NM63_CANLF]	50.1	9.01	462	0.230198	0.392534	0.4091	25	17	1	89	False	17		3		2		4		77		4		2		6		0.4091		0.0649		0.0584		0.1364		1086.46		76.73		71.47		115.57		17	OK
18	262	A0A8C0SIC3	Uncharacterized protein OS=Canis lupus familiaris OX=9615 PE=4 SV=1 - [A0A8C0SIC3_CANLF]	48.3	9.03	443	0.230198	0.392534	0.4266	25	17	1	89	False	17		3		2		4		77		4		2		6		0.4266		0.0677		0.0609		0.1422		1086.46		76.73		71.47		115.57		17	OK
18	262	A0A8C0KGI4	Uncharacterized protein OS=Canis lupus dingo OX=286419 PE=4 SV=1 - [A0A8C0KGI4_CANLU]	47.4	8.22	434	0.230198	0.392534	0.4355	25	17	1	89	False	17		3		2		4		77		4		2		6		0.4355		0.0691		0.0622		0.1452		1086.46		76.73		71.47		115.57		17	OK
19	203	A0A8C0SG12;A0A3Q7SHY4	Uncharacterized protein OS=Canis lupus familiaris OX=9615 PE=4 SV=1 - [A0A8C0SG12_CANLF]	47.2	7.08	434	0.211982	0.361471	0.5138	1	24	3	92	True	23	6	2		4		7	2	63	11	2		5		9	2	0.4816	0.235	0.0576		0.1544		0.2719	0.076	1419.18	576.93	65.54		110.79		279.57	126.3	24	Master
20	7	P81947;P68363	Tubulin alpha-1B chain OS=Bos taurus OX=9913 PE=1 SV=2 - [TBA1B_BOVIN]	50.1	5.06	451	0.199557	0.340284	0.6364	11	17	0	90	True	17	5			1		3		70	14			1		5		0.6364	0.204			0.0333		0.1109		1334.47	396.46			39.81		61.31		17	Master
20	7	A0A2I2UVC7	Tubulin alpha chain OS=Felis catus OX=9685 GN=TUBA1A PE=3 SV=3 - [A0A2I2UVC7_FELCA]	51.8	5.06	464	0.199557	0.340284	0.6185	11	17	0	90	False	17	5			1		3		70	14			1		5		0.6185	0.1983			0.0323		0.1078		1334.47	396.46			39.81		61.31		17	OK
20	7	A0A452F3N6	Tubulin alpha chain OS=Capra hircus OX=9925 GN=TUBA1B PE=3 SV=1 - [A0A452F3N6_CAPHI]	50.6	5.06	456	0.199557	0.340284	0.6294	11	17	0	90	False	17	5			1		3		70	14			1		5		0.6294	0.2018			0.0329		0.1096		1334.47	396.46			39.81		61.31		17	OK
20	7	A0A6B0SEV7	Tubulin alpha chain OS=Bos mutus OX=72004 GN=E5288_WYG008592 PE=3 SV=1 - [A0A6B0SEV7_9CETA]	54.2	5.4	487	0.199557	0.340284	0.5893	11	17	0	90	False	17	5			1		3		70	14			1		5		0.5893	0.1889			0.0308		0.1027		1334.47	396.46			39.81		61.31		17	OK
20	7	A0A8C0NXM2;L7N0B2	Tubulin alpha 1b OS=Canis lupus familiaris OX=9615 GN=LOC106557476 PE=4 SV=1 - [A0A8C0NXM2_CANLF]	50.4	5.06	453	0.199557	0.340284	0.6336	11	17	0	90	False	17	5			1		3		70	14			1		5		0.6336	0.2031			0.0331		0.1104		1334.47	396.46			39.81		61.31		17	OK
20	7	A0A1D5P198	Tubulin alpha chain OS=Gallus gallus OX=9031 GN=LOC100859737 PE=3 SV=2 - [A0A1D5P198_CHICK]	51.7	5.21	466	0.199557	0.340284	0.6159	11	17	0	90	False	17	5			1		3		70	14			1		5		0.6159	0.1974			0.0322		0.1073		1334.47	396.46			39.81		61.31		17	OK
20	7	A0A8C3BPM7	Uncharacterized protein OS=Cairina moschata domestica OX=1240228 PE=4 SV=1 - [A0A8C3BPM7_CAIMO]	46.3	5.08	416	0.199557	0.340284	0.6899	11	17	0	76	False	17				1		3		70				1		5		0.6899				0.0361		0.1202		1334.47				39.81		61.31		17	OK
20	7	A0A811YV42	Tubulin alpha chain OS=Nyctereutes procyonoides OX=34880 GN=NYPRO_LOCUS14305 PE=3 SV=1 - [A0A811YV42_NYCPR]	52.9	5.16	476	0.199557	0.340284	0.6029	11	17	0	76	False	17				1		3		70				1		5		0.6029				0.0315		0.105		1334.47				39.81		61.31		17	OK
20	7	A0A8D1S1I4	Tubulin alpha-1A chain OS=Sus scrofa OX=9823 GN=TUBA1A PE=4 SV=1 - [A0A8D1S1I4_PIG]	51.9	5.06	466	0.199557	0.340284	0.6159	11	17	0	76	False	17				1		3		70				1		5		0.6159				0.0322		0.1073		1334.47				39.81		61.31		17	OK
20	7	A0A8D1P630	Tubulin alpha-1B chain Detyrosinated tubulin alpha-1B chain OS=Sus scrofa OX=9823 PE=4 SV=1 - [A0A8D1P630_PIG]	47.7	5.1	428	0.199557	0.340284	0.6706	11	17	0	76	False	17				1		3		70				1		5		0.6706				0.035		0.1168		1334.47				39.81		61.31		17	OK
20	7	A0A4X1WCL9	Tubulin alpha chain OS=Sus scrofa OX=9823 GN=TUBA1A PE=3 SV=1 - [A0A4X1WCL9_PIG]	48.2	5.01	433	0.199557	0.340284	0.6628	11	17	0	76	False	17				1		3		70				1		5		0.6628				0.0346		0.1155		1334.47				39.81		61.31		17	OK
21	528	A0A481CXT9	Heat shock protein HSP 90-alpha isoform 2 OS=Sus scrofa OX=9823 PE=3 SV=1 - [A0A481CXT9_PIG]	80.2	5.15	694	0.129683	0.221136	0.487	32	32	1	90	True	32	7					2		77	11					2		0.487	0.1427					0.0389		1331.62	285.92					44.44		32	Master
21	528	P07900	Heat shock protein HSP 90-alpha OS=Homo sapiens OX=9606 GN=HSP90AA1 PE=1 SV=5 - [HS90A_HUMAN]	84.6	5.02	732	0.129683	0.221136	0.4617	32	32	1	90	False	32	7					2		77	11					2		0.4617	0.1352					0.0369		1331.62	285.92					44.44		32	OK
21	528	Q76LV2	Heat shock protein HSP 90-alpha OS=Bos taurus OX=9913 GN=HSP90AA1 PE=1 SV=3 - [HS90A_BOVIN]	84.7	5.01	733	0.129683	0.221136	0.4611	32	32	1	90	False	32	7					2		77	11					2		0.4611	0.1351					0.0368		1331.62	285.92					44.44		32	OK
21	528	Q9GKX7	Heat shock protein HSP 90-alpha OS=Equus caballus OX=9796 GN=HSP90AA1 PE=2 SV=2 - [HS90A_HORSE]	84.7	5.02	733	0.129683	0.221136	0.4611	32	32	1	90	False	32	7					2		77	11					2		0.4611	0.1351					0.0368		1331.62	285.92					44.44		32	OK
21	528	O02705	Heat shock protein HSP 90-alpha OS=Sus scrofa OX=9823 GN=HSP90AA1 PE=2 SV=3 - [HS90A_PIG]	84.7	5.01	733	0.129683	0.221136	0.4611	32	32	1	90	False	32	7					2		77	11					2		0.4611	0.1351					0.0368		1331.62	285.92					44.44		32	OK
21	528	A0A287B8J5	Heat shock protein HSP 90-alpha OS=Sus scrofa OX=9823 GN=HSP90AA1 PE=3 SV=2 - [A0A287B8J5_PIG]	87.7	5.01	763	0.129683	0.221136	0.443	32	32	1	90	False	32	7					2		77	11					2		0.443	0.1298					0.0354		1331.62	285.92					44.44		32	OK
21	528	A0A4X1TS37	Heat shock protein HSP 90-alpha OS=Sus scrofa OX=9823 GN=HSP90AA1 PE=3 SV=1 - [A0A4X1TS37_PIG]	90.6	5.02	789	0.129683	0.221136	0.4284	32	32	1	79	False	32						2		77						2		0.4284						0.0342		1331.62						44.44		32	OK
21	528	A0A6P3ICU1	heat shock protein HSP 90-alpha OS=Bison bison bison OX=43346 GN=HSP90AA1 PE=3 SV=1 - [A0A6P3ICU1_BISBI]	84.7	5	733	0.129683	0.221136	0.4611	32	32	1	90	False	32	7					2		77	11					2		0.4611	0.1351					0.0368		1331.62	285.92					44.44		32	OK
21	528	A0A4W2C816	HATPase_c domain-containing protein OS=Bos indicus x Bos taurus OX=30522 GN=HSP90AA1 PE=3 SV=1 - [A0A4W2C816_BOBOX]	89	5.16	774	0.129683	0.221136	0.4367	32	32	1	90	False	32	7					2		77	11					2		0.4367	0.1279					0.0349		1331.62	285.92					44.44		32	OK
21	528	A0A8C6FLD3	Heat shock protein 90 alpha family class A member 1 OS=Moschus moschiferus OX=68415 GN=HSP90AA1 PE=4 SV=1 - [A0A8C6FLD3_MOSMO]	84.7	5.01	733	0.129683	0.221136	0.4611	32	32	1	79	False	32						2		77						2		0.4611						0.0368		1331.62						44.44		32	OK
21	528	A0A4W2G0N7	Heat shock protein 90 alpha family class A member 1 OS=Bos indicus x Bos taurus OX=30522 GN=HSP90AA1 PE=3 SV=1 - [A0A4W2G0N7_BOBOX]	89	5.14	776	0.129683	0.221136	0.4356	32	32	1	79	False	32						2		77						2		0.4356						0.0348		1331.62						44.44		32	OK
21	528	A0A811ZI46	(raccoon dog) hypothetical protein OS=Nyctereutes procyonoides OX=34880 GN=NYPRO_LOCUS21325 PE=3 SV=1 - [A0A811ZI46_NYCPR]	84.7	5.01	733	0.129683	0.221136	0.4611	32	32	1	79	False	32						2		77						2		0.4611						0.0368		1331.62						44.44		32	OK
21	528	A0A8C0S0X3	Heat shock protein 90 alpha family class A member 1 OS=Canis lupus familiaris OX=9615 PE=4 SV=1 - [A0A8C0S0X3_CANLF]	84.7	5.03	733	0.129683	0.221136	0.4611	32	32	1	79	False	32						2		77						2		0.4611						0.0368		1331.62						44.44		32	OK
21	528	A0A8C0M536	Heat shock protein 90 alpha family class A member 1 OS=Canis lupus familiaris OX=9615 PE=4 SV=1 - [A0A8C0M536_CANLF]	84.6	4.98	732	0.129683	0.221136	0.4617	32	32	1	79	False	32						2		77						2		0.4617						0.0369		1331.62						44.44		32	OK
21	528	A0A337S6T1	Heat shock protein 90 alpha family class A member 1 OS=Felis catus OX=9685 GN=HSP90AA1 PE=3 SV=2 - [A0A337S6T1_FELCA]	86.8	5.22	753	0.129683	0.221136	0.4489	32	32	1	90	False	32	7					2		77	11					2		0.4489	0.1315					0.0359		1331.62	285.92					44.44		32	OK
21	528	A0A5K1VJR6	Heat shock protein 90 alpha family class A member 1 OS=Felis catus OX=9685 GN=HSP90AA1 PE=3 SV=1 - [A0A5K1VJR6_FELCA]	86.5	5.06	747	0.129683	0.221136	0.4525	32	32	1	90	False	32	7					2		77	11					2		0.4525	0.1325					0.0361		1331.62	285.92					44.44		32	OK
21	528	A0A3Q2GZ58	Heat shock protein HSP 90-alpha OS=Equus caballus OX=9796 GN=HSP90AA1 PE=3 SV=1 - [A0A3Q2GZ58_HORSE]	95	5.38	835	0.129683	0.221136	0.4048	32	32	1	79	False	32						2		77						2		0.4048						0.0323		1331.62						44.44		32	OK
21	528	A0A8C4L6W9	Heat shock protein 90 alpha family class A member 1 OS=Equus asinus asinus OX=83772 GN=HSP90AA1 PE=4 SV=1 - [A0A8C4L6W9_EQUAS]	88.7	5.24	772	0.129683	0.221136	0.4378	32	32	1	79	False	32						2		77						2		0.4378						0.035		1331.62						44.44		32	OK
21	528	A0A8C4LA58	Heat shock protein 90 alpha family class A member 1 OS=Equus asinus asinus OX=83772 GN=HSP90AA1 PE=4 SV=1 - [A0A8C4LA58_EQUAS]	84.2	5.07	730	0.129683	0.221136	0.463	32	32	1	79	False	32						2		77						2		0.463						0.037		1331.62						44.44		32	OK
21	528	A0A8C4L2G1	Heat shock protein 90 alpha family class A member 1 OS=Equus asinus asinus OX=83772 GN=HSP90AA1 PE=4 SV=1 - [A0A8C4L2G1_EQUAS]	84.3	5.12	729	0.129683	0.221136	0.4636	32	32	1	79	False	32						2		77						2		0.4636						0.037		1331.62						44.44		32	OK
21	528	A0A8D1JGA6	Heat shock protein HSP 90-alpha OS=Sus scrofa OX=9823 PE=4 SV=1 - [A0A8D1JGA6_PIG]	85.7	5.36	744	0.129683	0.221136	0.4543	32	32	1	79	False	32						2		77						2		0.4543						0.0363		1331.62						44.44		32	OK
21	528	A0A4X1TM49	Heat shock protein HSP 90-alpha OS=Sus scrofa OX=9823 GN=HSP90AA1 PE=3 SV=1 - [A0A4X1TM49_PIG]	90.5	5.11	785	0.129683	0.221136	0.4306	32	32	1	90	False	32	7					2		77	11					2		0.4306	0.1261					0.0344		1331.62	285.92					44.44		32	OK
21	528	A0A8D1UHE5	Heat shock protein HSP 90-alpha OS=Sus scrofa OX=9823 PE=4 SV=1 - [A0A8D1UHE5_PIG]	90.5	5.08	785	0.129683	0.221136	0.4306	32	32	1	79	False	32						2		77						2		0.4306						0.0344		1331.62						44.44		32	OK
21	528	A0A8D2A3B0	Heat shock protein HSP 90-alpha OS=Sus scrofa OX=9823 PE=4 SV=1 - [A0A8D2A3B0_PIG]	90.6	5.02	789	0.129683	0.221136	0.4284	32	32	1	79	False	32						2		77						2		0.4284						0.0342		1331.62						44.44		32	OK
21	528	A0A8D0IQZ4	Uncharacterized protein OS=Sus scrofa OX=9823 PE=4 SV=1 - [A0A8D0IQZ4_PIG]	90.7	5.08	790	0.129683	0.221136	0.4278	32	32	1	79	False	32						2		77						2		0.4278						0.0342		1331.62						44.44		32	OK
21	528	A0A8D0J368	Uncharacterized protein OS=Sus scrofa OX=9823 PE=4 SV=1 - [A0A8D0J368_PIG]	89.7	5.15	779	0.129683	0.221136	0.4339	32	32	1	79	False	32						2		77						2		0.4339						0.0347		1331.62						44.44		32	OK
21	528	A0A8D1R9S0	Uncharacterized protein OS=Sus scrofa OX=9823 PE=4 SV=1 - [A0A8D1R9S0_PIG]	85.2	5.01	737	0.129683	0.221136	0.4586	32	32	1	79	False	32						2		77						2		0.4586						0.0366		1331.62						44.44		32	OK
21	528	A0A8D0J3C2	Uncharacterized protein OS=Sus scrofa OX=9823 PE=4 SV=1 - [A0A8D0J3C2_PIG]	83.4	5.05	722	0.129683	0.221136	0.4681	32	32	1	79	False	32						2		77						2		0.4681						0.0374		1331.62						44.44		32	OK
21	528	A0A4X1TS11	Heat shock protein HSP 90-alpha OS=Sus scrofa OX=9823 GN=HSP90AA1 PE=3 SV=1 - [A0A4X1TS11_PIG]	86.3	5.35	748	0.129683	0.221136	0.4519	32	32	1	90	False	32	7					2		77	11					2		0.4519	0.1324					0.0361		1331.62	285.92					44.44		32	OK
21	528	A0A8D1ZXL7	Heat shock protein HSP 90-alpha OS=Sus scrofa OX=9823 PE=4 SV=1 - [A0A8D1ZXL7_PIG]	84.4	5.33	731	0.129683	0.221136	0.4624	32	32	1	79	False	32						2		77						2		0.4624						0.0369		1331.62						44.44		32	OK
21	528	A0A4X1TS03	Heat shock protein HSP 90-alpha OS=Sus scrofa OX=9823 GN=HSP90AA1 PE=3 SV=1 - [A0A4X1TS03_PIG]	83.1	5.31	720	0.129683	0.221136	0.4694	32	32	1	90	False	32	7					2		77	11					2		0.4694	0.1375					0.0375		1331.62	285.92					44.44		32	OK
21	528	A0A8B8T8I5;A0A6J3APW6	heat shock protein HSP 90-alpha isoform X1 OS=Camelus ferus OX=419612 GN=HSP90AA1 PE=4 SV=1 - [A0A8B8T8I5_CAMFR]	84.7	5.01	733	0.129683	0.221136	0.4611	32	32	1	90	False	32	7					2		77	11					2		0.4611	0.1351					0.0368		1331.62	285.92					44.44		32	OK
22	8	P06733	Alpha-enolase OS=Homo sapiens OX=9606 GN=ENO1 PE=1 SV=2 - [ENOA_HUMAN]	47.1	7.39	434	0.205069	0.349684	0.5553	1	22	3	89	True	19	5	3		6		10	2	51	10	3		8		15	2	0.4631	0.2189	0.0853		0.2143		0.3802	0.076	1283.54	569.55	77.15		201.38		400.33	126.3	22	Master
23	253	M3WIX9	Tubulin alpha chain OS=Felis catus OX=9685 GN=TUBA1C PE=3 SV=2 - [M3WIX9_FELCA]	49.9	5.1	449	0.198218	0.338002	0.5924	2	16	0	89	True	16	5			2		4		66	14			2		7		0.5924	0.2049			0.0624		0.1403		1289.6	396.46			40.49		78.45		16	Master
23	253	M3WFX6	Tubulin alpha chain OS=Felis catus OX=9685 GN=TUBA1C PE=3 SV=3 - [M3WFX6_FELCA]	57.5	5.15	518	0.198218	0.338002	0.5135	2	16	0	89	False	16	5			2		4		66	14			2		7		0.5135	0.1776			0.0541		0.1216		1289.6	396.46			40.49		78.45		16	OK
24	255	E2QTQ9	Tubulin alpha chain OS=Canis lupus familiaris OX=9615 GN=LOC100856405 PE=3 SV=3 - [E2QTQ9_CANLF]	49.2	5.1	442	0.19457	0.331781	0.6018	5	16	0	86	True	16	5			1		3		66	14			1		5		0.6018	0.2081			0.0339		0.1131		1253.64	396.46			39.81		61.31		16	Master
24	255	A0A3Q7SI58	Tubulin alpha chain OS=Vulpes vulpes OX=9627 GN=LOC112921105 PE=3 SV=1 - [A0A3Q7SI58_VULVU]	50.1	5.57	450	0.19457	0.331781	0.5911	5	16	0	86	False	16	5			1		3		66	14			1		5		0.5911	0.2044			0.0333		0.1111		1253.64	396.46			39.81		61.31		16	OK
24	255	A0A3Q7S8X8	tubulin alpha-1C chain-like isoform X3 OS=Vulpes vulpes OX=9627 GN=LOC112921105 PE=3 SV=1 - [A0A3Q7S8X8_VULVU]	63.8	5.6	574	0.19457	0.331781	0.561	5	16	0	86	False	16	5			1		3		66	14			1		5		0.561	0.1951			0.0523		0.1132		1253.64	396.46			39.81		61.31		16	OK
24	255	A0A811YXU7	Tubulin alpha chain OS=Nyctereutes procyonoides OX=34880 GN=NYPRO_LOCUS14307 PE=3 SV=1 - [A0A811YXU7_NYCPR]	53.2	5.47	483	0.19457	0.331781	0.5507	5	16	0	72	False	16				1		3		66				1		5		0.5507				0.0311		0.1035		1253.64				39.81		61.31		16	OK
24	255	E2RNQ2	Tubulin alpha chain OS=Canis lupus familiaris OX=9615 GN=LOC100856405 PE=3 SV=3 - [E2RNQ2_CANLF]	49.9	5.1	449	0.19457	0.331781	0.5924	5	16	0	86	False	16	5			1		3		66	14			1		5		0.5924	0.2049			0.0334		0.1114		1253.64	396.46			39.81		61.31		16	OK
25	518	A0A7L0WPX1	HS90B protein (Fragment) OS=Alectura lathami OX=81907 GN=Hsp90ab1 PE=3 SV=1 - [A0A7L0WPX1_ALELA]	83	5.06	723	0.118949	0.202832	0.4274	1	30	0	86	True	30						2		84						2		0.4274						0.0373		1309.34						44.44		30	Master
26	519	A0A8C9EZG1	Heat shock protein 90 alpha family class B member 1 OS=Pavo cristatus OX=9049 PE=4 SV=1 - [A0A8C9EZG1_PAVCR]	79.8	5.4	693	0.124098	0.211612	0.4704	3	30	0	86	True	30						2		84						2		0.4704						0.039		1349.68						44.44		30	Master
26	519	A0A8C9EY35	Heat shock protein 90 alpha family class B member 1 OS=Pavo cristatus OX=9049 PE=4 SV=1 - [A0A8C9EY35_PAVCR]	83.2	5.07	724	0.124098	0.211612	0.4503	3	30	0	86	False	30						2		84						2		0.4503						0.0373		1349.68						44.44		30	OK
26	519	A0A8C9EY11	Heat shock protein 90 alpha family class B member 1 OS=Pavo cristatus OX=9049 PE=4 SV=1 - [A0A8C9EY11_PAVCR]	89.2	5.82	775	0.124098	0.211612	0.4206	3	30	0	86	False	30						2		84						2		0.4206						0.0348		1349.68						44.44		30	OK
27	196	A0A3Q7RZS9	Glyceraldehyde-3-phosphate dehydrogenase OS=Vulpes vulpes OX=9627 GN=GAPDH PE=3 SV=1 - [A0A3Q7RZS9_VULVU]	31	7.87	290	0.286207	0.48804	0.4103	1	10	1	83	True	8	3	2		4	1	5	1	47	7	3		7	1	15	3	0.2897	0.1793	0.1207		0.1586	0.0483	0.231	0.0483	1019.53	363.95	54.26		108.05	82	251.82	104.1	10	Master
28	1	P19012-cRAP;P19012	Keratin, type I cytoskeletal 15 (cRAP) OS=Homo sapiens GN=KRT15 PE=1 SV=3 - [K1C15_HUMAN]	49.2	4.77	456	0.179825	0.306637	0.2171	1	12	1	82	True	8	1	4	3	6	2	6	2	18	1	8	4	18	2	26	5	0.1623	0.0263	0.0855	0.0658	0.114	0.0482	0.1206	0.0504	161.54	87.71	205.73	131.27	270.3	104.1	404.45	115.09	12	Master
29	589	A0A8C6CW69	Pyruvate kinase M1/2 OS=Moschus moschiferus OX=68415 GN=PKM PE=4 SV=1 - [A0A8C6CW69_MOSMO]	57.9	7.69	531	0.154426	0.263327	0.5311	1	24	0	82	True	22				2		6		74				2		6		0.484				0.0508		0.162		1562.53				79.11		116.66		24	Master
30	590	A0A8C6CSL6	Pyruvate kinase M1/2 OS=Moschus moschiferus OX=68415 GN=PKM PE=4 SV=1 - [A0A8C6CSL6_MOSMO]	58	7.53	531	0.145009	0.24727	0.5217	1	23	0	77	True	21				2		5		70				2		5		0.4746				0.0508		0.1318		1432.64				79.11		108.26		23	Master
31	198	G1TJG6	Glyceraldehyde-3-phosphate dehydrogenase OS=Oryctolagus cuniculus OX=9986 PE=3 SV=2 - [G1TJG6_RABIT]	32.5	8.9	305	0.24918	0.424903	0.3574	3	9	1	76	True	7	3	2		3	1	4	1	44	7	3		6	1	12	3	0.2426	0.1705	0.1148		0.118	0.0459	0.1869	0.0459	1005.07	363.95	54.26		101.62	82	186.46	104.1	9	Master
31	198	G1TYG1	Glyceraldehyde-3-phosphate dehydrogenase OS=Oryctolagus cuniculus OX=9986 PE=3 SV=2 - [G1TYG1_RABIT]	39.6	7.64	369	0.24918	0.424903	0.2954	3	9	1	76	False	7	3	2		3	1	4	1	44	7	3		6	1	12	3	0.2005	0.1409	0.0949		0.0976	0.0379	0.1545	0.0379	1005.07	363.95	54.26		101.62	82	186.46	104.1	9	OK
31	198	A0A5F9DFJ9	Glyceraldehyde-3-phosphate dehydrogenase OS=Oryctolagus cuniculus OX=9986 PE=3 SV=1 - [A0A5F9DFJ9_RABIT]	35.8	8.35	333	0.24918	0.424903	0.3273	3	9	1	76	False	7	3	2		3	1	4	1	44	7	3		6	1	12	3	0.2222	0.1562	0.1051		0.1081	0.042	0.1712	0.042	1005.07	363.95	54.26		101.62	82	186.46	104.1	9	OK
32	225	A0A5F4DJV1	ATP synthase subunit beta OS=Canis lupus familiaris OX=9615 GN=ATP5F1B PE=3 SV=1 - [A0A5F4DJV1_CANLF]	68	5.02	619	0.122779	0.209362	0.5929	3	22	7	76	True	22	3	2				1		69	3	2				2		0.5929	0.0792	0.0372				0.021		945.86	114.21	0				0		22	Master
32	225	A0A5F4CW76	ATP synthase subunit beta OS=Canis lupus familiaris OX=9615 GN=ATP5F1B PE=3 SV=1 - [A0A5F4CW76_CANLF]	70.2	4.86	640	0.122779	0.209362	0.5734	3	22	7	76	False	22	3	2				1		69	3	2				2		0.5734	0.0766	0.0359				0.0203		945.86	114.21	0				0		22	OK
32	225	A0A5F4BVU8	ATP synthase subunit beta OS=Canis lupus familiaris OX=9615 GN=ATP5F1B PE=3 SV=1 - [A0A5F4BVU8_CANLF]	71	4.88	647	0.122779	0.209362	0.5672	3	22	7	76	False	22	3	2				1		69	3	2				2		0.5672	0.0757	0.0355				0.0201		945.86	114.21	0				0		22	OK
33	314	G1U466	Tubulin alpha chain OS=Oryctolagus cuniculus OX=9986 PE=3 SV=2 - [G1U466_RABIT]	49	4.86	440	0.172727	0.294535	0.6523	11	17	0	76	True	17	4			2		3		61	7			2		6		0.6523	0.1773			0.0636		0.1114		1128.04	279.35			40.49		65.23		17	Master
33	314	A0A4W2EMU1;Q71U36	Tubulin alpha chain OS=Bos indicus x Bos taurus OX=30522 GN=LOC113906854 PE=3 SV=1 - [A0A4W2EMU1_BOBOX]	50.1	5.06	451	0.172727	0.294535	0.6364	11	17	0	76	False	17	4			2		3		61	7			2		6		0.6364	0.1729			0.0621		0.1086		1128.04	279.35			40.49		65.23		17	OK
33	314	A0A4W2CX79	Tubulin alpha chain OS=Bos indicus x Bos taurus OX=30522 GN=LOC113906854 PE=3 SV=1 - [A0A4W2CX79_BOBOX]	53	4.86	477	0.172727	0.294535	0.6017	11	17	0	76	False	17	4			2		3		61	7			2		6		0.6017	0.1635			0.0587		0.1027		1128.04	279.35			40.49		65.23		17	OK
33	314	L8ILA8	Tubulin alpha chain (Fragment) OS=Bos mutus OX=72004 GN=M91_03108 PE=3 SV=1 - [L8ILA8_9CETA]	50.1	5.03	451	0.172727	0.294535	0.6364	11	17	0	76	False	17	4			2		3		61	7			2		6		0.6364	0.1729			0.0621		0.1086		1128.04	279.35			40.49		65.23		17	OK
33	314	A0A452FRA9	Tubulin alpha chain OS=Capra hircus OX=9925 GN=TUBA1A PE=3 SV=1 - [A0A452FRA9_CAPHI]	53.1	5.11	477	0.172727	0.294535	0.6017	11	17	0	69	False	17				2		3		61				2		6		0.6017				0.0587		0.1027		1128.04				40.49		65.23		17	OK
33	314	A0A4W2GBC4	Tubulin alpha chain OS=Bos indicus x Bos taurus OX=30522 GN=TUBA1A PE=3 SV=1 - [A0A4W2GBC4_BOBOX]	46.3	5.08	416	0.172727	0.294535	0.6899	11	17	0	69	False	17				2		3		61				2		6		0.6899				0.0673		0.1178		1128.04				40.49		65.23		17	OK
33	314	A0A8B9WAY5	Tubulin alpha 1b OS=Bos mutus grunniens OX=30521 GN=TUBA1B PE=4 SV=1 - [A0A8B9WAY5_BOSMU]	49.9	5.06	449	0.172727	0.294535	0.6392	11	17	0	69	False	17				2		3		61				2		6		0.6392				0.0624		0.1091		1128.04				40.49		65.23		17	OK
33	314	A0A8B9UKN8	Tubulin alpha 1a OS=Anas zonorhyncha OX=75864 PE=4 SV=1 - [A0A8B9UKN8_9AVES]	50.4	5.06	454	0.172727	0.294535	0.6322	11	17	0	69	False	17				2		3		61				2		6		0.6322				0.0617		0.1079		1128.04				40.49		65.23		17	OK
33	314	R7VWS2	Tubulin alpha chain (Fragment) OS=Columba livia OX=8932 GN=A306_07239 PE=3 SV=1 - [R7VWS2_COLLI]	50.1	5.06	451	0.172727	0.294535	0.6364	11	17	0	69	False	17				2		3		61				2		6		0.6364				0.0621		0.1086		1128.04				40.49		65.23		17	OK
33	314	A0A2I0LKI5	Tubulin alpha chain (Fragment) OS=Columba livia OX=8932 GN=A306_00013164 PE=3 SV=1 - [A0A2I0LKI5_COLLI]	50.2	5.06	452	0.172727	0.294535	0.635	11	17	0	69	False	17				2		3		61				2		6		0.635				0.0619		0.1084		1128.04				40.49		65.23		17	OK
33	314	A0A8C0KKM1	Tubulin alpha 1a OS=Canis lupus dingo OX=286419 GN=TUBA1A PE=4 SV=1 - [A0A8C0KKM1_CANLU]	55.5	5.17	499	0.172727	0.294535	0.5752	11	17	0	69	False	17				2		3		61				2		6		0.5752				0.0561		0.0982		1128.04				40.49		65.23		17	OK
34	527	A0A8C4V934	Heat shock protein 90 alpha family class A member 1 OS=Falco tinnunculus OX=100819 PE=4 SV=1 - [A0A8C4V934_FALTI]	82.7	5.11	717	0.105997	0.180747	0.431	3	31	0	76	True	31						2		74						2		0.431						0.0377		1318.29						44.44		31	Master
34	527	A0A8C4V8T2	Heat shock protein 90 alpha family class A member 1 OS=Falco tinnunculus OX=100819 PE=4 SV=1 - [A0A8C4V8T2_FALTI]	85	5.1	737	0.105997	0.180747	0.4193	3	31	0	76	False	31						2		74						2		0.4193						0.0366		1318.29						44.44		31	OK
34	527	A0A8C4XUG5	Heat shock protein 90 alpha family class A member 1 OS=Falco tinnunculus OX=100819 PE=4 SV=1 - [A0A8C4XUG5_FALTI]	85.7	5.1	745	0.105997	0.180747	0.4148	3	31	0	76	False	31						2		74						2		0.4148						0.0362		1318.29						44.44		31	OK
35	254	A0A4X1UGK1	Tubulin alpha chain OS=Sus scrofa OX=9823 GN=TUBA4A PE=3 SV=1 - [A0A4X1UGK1_PIG]	48.3	5.49	433	0.170901	0.29142	0.4919	13	14	0	74	True	14	4					3		57	13					4		0.4919	0.1663					0.1155		1022.01	340.92					61.31		14	Master
35	254	P81948;P68366	Tubulin alpha-4A chain OS=Bos taurus OX=9913 GN=TUBA4A PE=1 SV=2 - [TBA4A_BOVIN]	49.9	5.06	448	0.170901	0.29142	0.4754	13	14	0	74	False	14	4					3		57	13					4		0.4754	0.1607					0.1116		1022.01	340.92					61.31		14	OK
35	254	A0A452DIH7	Tubulin alpha chain OS=Bos taurus OX=9913 GN=TUBA4A PE=3 SV=1 - [A0A452DIH7_BOVIN]	49.4	5.06	444	0.170901	0.29142	0.4797	13	14	0	74	False	14	4					3		57	13					4		0.4797	0.1622					0.1126		1022.01	340.92					61.31		14	OK
35	254	A0A5N4E6R4	Tubulin alpha chain OS=Camelus dromedarius OX=9838 GN=Cadr_000007381 PE=3 SV=1 - [A0A5N4E6R4_CAMDR]	51.7	5.08	462	0.170901	0.29142	0.461	13	14	0	74	False	14	4					3		57	13					4		0.461	0.1558					0.1082		1022.01	340.92					61.31		14	OK
35	254	A0A452DNH9	Tubulin alpha chain OS=Capra hircus OX=9925 GN=TUBA4A PE=3 SV=1 - [A0A452DNH9_CAPHI]	49.4	5.06	444	0.170901	0.29142	0.4797	13	14	0	74	False	14	4					3		57	13					4		0.4797	0.1622					0.1126		1022.01	340.92					61.31		14	OK
35	254	A0A452DNG3	Tubulin alpha chain OS=Capra hircus OX=9925 GN=TUBA4A PE=3 SV=1 - [A0A452DNG3_CAPHI]	50.7	5.06	455	0.170901	0.29142	0.4681	13	14	0	74	False	14	4					3		57	13					4		0.4681	0.1582					0.1099		1022.01	340.92					61.31		14	OK
35	254	F2Z5S8	Tubulin alpha chain OS=Sus scrofa OX=9823 GN=TUBA4A PE=1 SV=2 - [F2Z5S8_PIG]	48.9	5.49	438	0.170901	0.29142	0.4863	13	14	0	74	False	14	4					3		57	13					4		0.4863	0.1644					0.1142		1022.01	340.92					61.31		14	OK
35	254	A0A5G2R655	Tubulin alpha 4a OS=Sus scrofa OX=9823 GN=TUBA4A PE=1 SV=1 - [A0A5G2R655_PIG]	67.9	6.49	618	0.170901	0.29142	0.3447	13	14	0	74	False	14	4					3		57	13					4		0.3447	0.1165					0.0809		1022.01	340.92					61.31		14	OK
35	254	A0A6B0QVA5	Tubulin alpha chain OS=Bos mutus OX=72004 GN=E5288_WYG000383 PE=3 SV=1 - [A0A6B0QVA5_9CETA]	50.7	5.16	455	0.170901	0.29142	0.4681	13	14	0	74	False	14	4					3		57	13					4		0.4681	0.1582					0.1099		1022.01	340.92					61.31		14	OK
35	254	S9WLQ6	Tubulin alpha chain OS=Camelus ferus OX=419612 GN=CB1_000931061 PE=3 SV=1 - [S9WLQ6_CAMFR]	51.7	5.08	465	0.170901	0.29142	0.4581	13	14	0	74	False	14	4					3		57	13					4		0.4581	0.1548					0.1075		1022.01	340.92					61.31		14	OK
35	254	A0A8D0YZG8	Uncharacterized protein OS=Sus scrofa OX=9823 PE=4 SV=1 - [A0A8D0YZG8_PIG]	49.8	5.06	447	0.170901	0.29142	0.4765	13	14	0	61	False	14						3		57						4		0.4765						0.1119		1022.01						61.31		14	OK
35	254	A0A8D0U8K2	Uncharacterized protein OS=Sus scrofa OX=9823 PE=4 SV=1 - [A0A8D0U8K2_PIG]	49.8	5.06	448	0.170901	0.29142	0.4754	13	14	0	61	False	14						3		57						4		0.4754						0.1116		1022.01						61.31		14	OK
35	254	A0A8D1YJ19	Uncharacterized protein OS=Sus scrofa OX=9823 PE=4 SV=1 - [A0A8D1YJ19_PIG]	49.8	5.02	448	0.170901	0.29142	0.4754	13	14	0	61	False	14						3		57						4		0.4754						0.1116		1022.01						61.31		14	OK
36	588	A0A836A8U4	Pyruvate kinase OS=Ovis aries OX=9940 GN=JEQ12_017855 PE=3 SV=1 - [A0A836A8U4_SHEEP]	60.9	7.34	561	0.131907	0.224928	0.4492	1	22	0	74	True	20				2		5		67				2		5		0.4046				0.0481		0.1248		1436.56				79.11		108.26		22	Master
37	252	A0A480NAY0	Tubulin alpha chain OS=Sus scrofa OX=9823 PE=3 SV=1 - [A0A480NAY0_PIG]	50.1	5.1	449	0.162584	0.277238	0.4543	2	13	0	73	True	13	4			1		4		53	13			1		6		0.4543	0.1604			0.029		0.1403		982.68	340.92			31.68		78.45		13	Master
37	252	A0A480TEX9	Tubulin alpha chain OS=Sus scrofa OX=9823 PE=3 SV=1 - [A0A480TEX9_PIG]	50.1	5.1	450	0.162584	0.277238	0.4533	2	13	0	73	False	13	4			1		4		53	13			1		6		0.4533	0.16			0.0289		0.14		982.68	340.92			31.68		78.45		13	OK
38	480	A0A8C1Y5Q6	Uncharacterized protein OS=Cyprinus carpio OX=7962 PE=4 SV=1 - [A0A8C1Y5Q6_CYPCA]	50.1	5.06	451	0.161863	0.276008	0.6364	3	17	1	73	True	17				1		3		67				1		5		0.6364				0.0333		0.1109		1261.73				39.81		61.31		17	Master
38	480	A0A8C1Y4N5	Uncharacterized protein OS=Cyprinus carpio OX=7962 PE=4 SV=1 - [A0A8C1Y4N5_CYPCA]	50.2	5.06	452	0.161863	0.276008	0.635	3	17	1	73	False	17				1		3		67				1		5		0.635				0.0332		0.1106		1261.73				39.81		61.31		17	OK
38	480	A0A8C1MJZ6	Uncharacterized protein OS=Cyprinus carpio OX=7962 PE=4 SV=1 - [A0A8C1MJZ6_CYPCA]	51.5	5.06	462	0.161863	0.276008	0.6212	3	17	1	73	False	17				1		3		67				1		5		0.6212				0.0325		0.1082		1261.73				39.81		61.31		17	OK
39	610	G1DFU5	Heat shock protein HSP 90-beta OS=Capra hircus OX=9925 GN=HSP90AB1 PE=2 SV=1 - [G1DFU5_CAPHI]	82.9	5.05	724	0.0953039	0.162512	0.3425	1	24	1	69	True	24	5					2		60	7					2		0.3425	0.1036					0.0373		974.7	242.38					44.44		24	Master
40	316	A0A6P5DB93	Tubulin alpha chain OS=Bos indicus OX=9915 GN=LOC109572490 PE=3 SV=1 - [A0A6P5DB93_BOSIN]	49.8	5.06	449	0.151448	0.258249	0.4833	1	13	1	68	True	13	4			2		3		53	7			2		6		0.4833	0.1737			0.0624		0.1091		1035.99	279.35			40.49		65.23		13	Master
41	625	A0A5F9CMV5	Heterogeneous nuclear ribonucleoproteins A2/B1 OS=Oryctolagus cuniculus OX=9986 PE=4 SV=1 - [A0A5F9CMV5_RABIT]	32.4	8.72	300	0.223333	0.380828	0.6333	32	20	12	67	True	20	3							62	5							0.6333	0.1333							1099.95	131.43							20	Master
41	625	A0A4W2HT96;P22626	Heterogeneous nuclear ribonucleoproteins A2/B1 OS=Bos indicus x Bos taurus OX=30522 GN=HNRNPA2B1 PE=4 SV=1 - [A0A4W2HT96_BOBOX]	37.4	8.95	353	0.223333	0.380828	0.5382	32	20	12	67	False	20	3							62	5							0.5382	0.1133							1099.95	131.43							20	OK
41	625	Q2HJ60	Heterogeneous nuclear ribonucleoproteins A2/B1 OS=Bos taurus OX=9913 GN=HNRNPA2B1 PE=2 SV=1 - [ROA2_BOVIN]	36	8.65	341	0.223333	0.380828	0.5572	32	20	12	67	False	20	3							62	5							0.5572	0.1173							1099.95	131.43							20	OK
41	625	A0A4W2HXK0	Heterogeneous nuclear ribonucleoproteins A2/B1 OS=Bos indicus x Bos taurus OX=30522 GN=HNRNPA2B1 PE=4 SV=1 - [A0A4W2HXK0_BOBOX]	33.9	9.03	313	0.223333	0.380828	0.607	32	20	12	62	False	20								62								0.607								1099.95								20	OK
41	625	A0A4X1U498	Heterogeneous nuclear ribonucleoproteins A2/B1 OS=Sus scrofa OX=9823 GN=HNRNPA2B1 PE=4 SV=1 - [A0A4X1U498_PIG]	38.4	9.07	361	0.223333	0.380828	0.5263	32	20	12	67	False	20	3							62	5							0.5263	0.1108							1099.95	131.43							20	OK
41	625	A0A4X1U1C6	Heterogeneous nuclear ribonucleoproteins A2/B1 OS=Sus scrofa OX=9823 GN=HNRNPA2B1 PE=4 SV=1 - [A0A4X1U1C6_PIG]	39.5	9.06	369	0.223333	0.380828	0.5149	32	20	12	67	False	20	3							62	5							0.5149	0.1084							1099.95	131.43							20	OK
41	625	A0A4X1TYJ4	Heterogeneous nuclear ribonucleoproteins A2/B1 OS=Sus scrofa OX=9823 GN=HNRNPA2B1 PE=4 SV=1 - [A0A4X1TYJ4_PIG]	35.9	9.13	329	0.223333	0.380828	0.5775	32	20	12	67	False	20	3							62	5							0.5775	0.1216							1099.95	131.43							20	OK
41	625	A0A452FNJ2;A0A2K5U0D9	Heterogeneous nuclear ribonucleoproteins A2/B1 OS=Capra hircus OX=9925 GN=HNRNPA2B1 PE=4 SV=1 - [A0A452FNJ2_CAPHI]	35	9	332	0.223333	0.380828	0.5723	32	20	12	67	False	20	3							62	5							0.5723	0.1205							1099.95	131.43							20	OK
41	625	A0A6P7E283	Heterogeneous nuclear ribonucleoproteins A2/B1 OS=Ovis aries OX=9940 GN=HNRNPA2B1 PE=4 SV=1 - [A0A6P7E283_SHEEP]	32.5	8.72	301	0.223333	0.380828	0.6312	32	20	12	67	False	20	3							62	5							0.6312	0.1329							1099.95	131.43							20	OK
41	625	A0A5N3XP31;A0A5N3V7P9	Heterogeneous nuclear ribonucleoproteins A2/B1 OS=Muntiacus reevesi OX=9886 GN=FD755_012340 PE=4 SV=1 - [A0A5N3XP31_MUNRE]	37.7	8.95	355	0.223333	0.380828	0.5352	32	20	12	67	False	20	3							62	5							0.5352	0.1127							1099.95	131.43							20	OK
41	625	L8I257	Heterogeneous nuclear ribonucleoproteins A2/B1 (Fragment) OS=Bos mutus OX=72004 GN=M91_04236 PE=4 SV=1 - [L8I257_9CETA]	35.7	8.84	339	0.223333	0.380828	0.5605	32	20	12	62	False	20								62								0.5605								1099.95								20	OK
41	625	A0A8C0M9Q4;A0A667HTA2	Heterogeneous nuclear ribonucleoprotein A2/B1 OS=Canis lupus familiaris OX=9615 GN=HNRNPA2B1 PE=4 SV=1 - [A0A8C0M9Q4_CANLF]	36.2	8.84	338	0.223333	0.380828	0.5621	32	20	12	67	False	20	3							62	5							0.5621	0.1183							1099.95	131.43							20	OK
41	625	E2QXH4	Heterogeneous nuclear ribonucleoproteins A2/B1 OS=Canis lupus familiaris OX=9615 GN=HNRNPA2B1 PE=4 SV=3 - [E2QXH4_CANLF]	35.1	8.85	326	0.223333	0.380828	0.5828	32	20	12	67	False	20	3							62	5							0.5828	0.1227							1099.95	131.43							20	OK
41	625	A0A812A0S7	Heterogeneous nuclear ribonucleoproteins A2/B1 OS=Nyctereutes procyonoides OX=34880 GN=NYPRO_LOCUS27010 PE=4 SV=1 - [A0A812A0S7_NYCPR]	39.4	9.33	369	0.223333	0.380828	0.5149	32	20	12	62	False	20								62								0.5149								1099.95								20	OK
41	625	A0A5F5XMY7	Heterogeneous nuclear ribonucleoproteins A2/B1 OS=Felis catus OX=9685 GN=HNRNPA2B1 PE=4 SV=1 - [A0A5F5XMY7_FELCA]	46.6	9.52	444	0.223333	0.380828	0.4279	32	20	12	67	False	20	3							62	5							0.4279	0.0901							1099.95	131.43							20	OK
41	625	A0A5F5XGZ8	Heterogeneous nuclear ribonucleoproteins A2/B1 OS=Felis catus OX=9685 GN=HNRNPA2B1 PE=4 SV=1 - [A0A5F5XGZ8_FELCA]	44.5	9.69	416	0.223333	0.380828	0.4567	32	20	12	67	False	20	3							62	5							0.4567	0.0962							1099.95	131.43							20	OK
41	625	A0A5F5XFQ1	Heterogeneous nuclear ribonucleoproteins A2/B1 OS=Felis catus OX=9685 GN=HNRNPA2B1 PE=4 SV=1 - [A0A5F5XFQ1_FELCA]	42.5	9.79	395	0.223333	0.380828	0.481	32	20	12	67	False	20	3							62	5							0.481	0.1013							1099.95	131.43							20	OK
41	625	A0A337SR26	Heterogeneous nuclear ribonucleoproteins A2/B1 OS=Felis catus OX=9685 GN=HNRNPA2B1 PE=4 SV=1 - [A0A337SR26_FELCA]	48	9.6	456	0.223333	0.380828	0.4167	32	20	12	67	False	20	3							62	5							0.4167	0.0877							1099.95	131.43							20	OK
41	625	A0A3Q2I397	Heterogeneous nuclear ribonucleoprotein A2/B1 OS=Equus caballus OX=9796 GN=HNRNPA2B1 PE=4 SV=1 - [A0A3Q2I397_HORSE]	64.7	10.87	610	0.223333	0.380828	0.3115	32	20	12	67	False	20	3							62	5							0.3115	0.0656							1099.95	131.43							20	OK
41	625	F6VYB1	Heterogeneous nuclear ribonucleoprotein A2/B1 OS=Equus caballus OX=9796 GN=HNRNPA2B1 PE=4 SV=3 - [F6VYB1_HORSE]	52.3	10.08	502	0.223333	0.380828	0.3785	32	20	12	67	False	20	3							62	5							0.3785	0.0797							1099.95	131.43							20	OK
41	625	A0A3Q2L4I4	Heterogeneous nuclear ribonucleoprotein A2/B1 OS=Equus caballus OX=9796 GN=HNRNPA2B1 PE=4 SV=1 - [A0A3Q2L4I4_HORSE]	68.2	10.64	650	0.223333	0.380828	0.2923	32	20	12	62	False	20								62								0.2923								1099.95								20	OK
41	625	A0A3Q2GW64	Heterogeneous nuclear ribonucleoprotein A2/B1 OS=Equus caballus OX=9796 GN=HNRNPA2B1 PE=4 SV=1 - [A0A3Q2GW64_HORSE]	66.8	10.65	638	0.223333	0.380828	0.2978	32	20	12	62	False	20								62								0.2978								1099.95								20	OK
41	625	A0A8C4N601	Heterogeneous nuclear ribonucleoprotein A2/B1 OS=Equus asinus asinus OX=83772 GN=HNRNPA2B1 PE=4 SV=1 - [A0A8C4N601_EQUAS]	66.8	10.62	638	0.223333	0.380828	0.2978	32	20	12	62	False	20								62								0.2978								1099.95								20	OK
41	625	A0A8C4MWF4	Heterogeneous nuclear ribonucleoprotein A2/B1 OS=Equus asinus asinus OX=83772 GN=HNRNPA2B1 PE=4 SV=1 - [A0A8C4MWF4_EQUAS]	64.7	10.83	610	0.223333	0.380828	0.3115	32	20	12	62	False	20								62								0.3115								1099.95								20	OK
41	625	A0A8C4PV57	Heterogeneous nuclear ribonucleoprotein A2/B1 OS=Equus asinus asinus OX=83772 GN=HNRNPA2B1 PE=4 SV=1 - [A0A8C4PV57_EQUAS]	68.2	10.59	650	0.223333	0.380828	0.2923	32	20	12	62	False	20								62								0.2923								1099.95								20	OK
41	625	A0A8D1L9C9	Uncharacterized protein OS=Sus scrofa OX=9823 PE=4 SV=1 - [A0A8D1L9C9_PIG]	36.3	9.13	329	0.223333	0.380828	0.5775	32	20	12	62	False	20								62								0.5775								1099.95								20	OK
41	625	A0A8D1YDB4	Uncharacterized protein OS=Sus scrofa OX=9823 PE=4 SV=1 - [A0A8D1YDB4_PIG]	38	9.03	342	0.223333	0.380828	0.5556	32	20	12	62	False	20								62								0.5556								1099.95								20	OK
41	625	A0A8D0TI44	Uncharacterized protein OS=Sus scrofa OX=9823 PE=4 SV=1 - [A0A8D0TI44_PIG]	36.9	9.03	334	0.223333	0.380828	0.5689	32	20	12	62	False	20								62								0.5689								1099.95								20	OK
41	625	A0A8D0YWR1	Uncharacterized protein OS=Sus scrofa OX=9823 PE=4 SV=1 - [A0A8D0YWR1_PIG]	35.4	9.17	320	0.223333	0.380828	0.5938	32	20	12	62	False	20								62								0.5938								1099.95								20	OK
41	625	A0A5F9CCR3	Heterogeneous nuclear ribonucleoproteins A2/B1 OS=Oryctolagus cuniculus OX=9986 GN=HNRNPA2B1 PE=4 SV=1 - [A0A5F9CCR3_RABIT]	35.9	8.65	340	0.223333	0.380828	0.5588	32	20	12	67	False	20	3							62	5							0.5588	0.1176							1099.95	131.43							20	OK
41	625	A0A5F9DP56	Heterogeneous nuclear ribonucleoproteins A2/B1 OS=Oryctolagus cuniculus OX=9986 GN=HNRNPA2B1 PE=4 SV=1 - [A0A5F9DP56_RABIT]	35.9	9.13	328	0.223333	0.380828	0.5793	32	20	12	67	False	20	3							62	5							0.5793	0.122							1099.95	131.43							20	OK
41	625	G1TWL0	Heterogeneous nuclear ribonucleoproteins A2/B1 OS=Oryctolagus cuniculus OX=9986 GN=HNRNPA2B1 PE=4 SV=2 - [G1TWL0_RABIT]	37.3	8.95	352	0.223333	0.380828	0.5398	32	20	12	67	False	20	3							62	5							0.5398	0.1136							1099.95	131.43							20	OK
42	53	G1SR03;P55072	15S Mg(2+)-ATPase p97 subunit OS=Oryctolagus cuniculus OX=9986 GN=VCP PE=3 SV=1 - [G1SR03_RABIT]	89.3	5.26	806	0.0818859	0.139632	0.4826	1	27	26	66	True	27	2							62	4							0.4826	0.0447							997.12	185.16							27	Master
43	204	F7AHF3	Actin beta like 2 OS=Equus caballus OX=9796 GN=ACTBL2 PE=3 SV=1 - [F7AHF3_HORSE]	41.9	5.48	376	0.172872	0.294782	0.3085	1	6	1	65	True	6	2	2		3		5		39	6	3		5		12		0.3085	0.1223	0.0718		0.1011		0.2287		743.51	190.4	64.83		92.33		271.09		6	Master
44	481	A0A8D1AZF6	Uncharacterized protein OS=Sus scrofa OX=9823 PE=4 SV=1 - [A0A8D1AZF6_PIG]	50.2	5.06	451	0.144124	0.245761	0.6053	1	16	0	65	True	16				2		3		57				2		6		0.6053				0.0621		0.1086		1065.46				40.49		65.23		16	Master
45	604	A0A6Q2Z027	Heat shock protein 90, alpha (cytosolic), class A member 1, tandem duplicate 2 OS=Esox lucius OX=8010 PE=3 SV=1 - [A0A6Q2Z027_ESOLU]	83.1	5.02	722	0.0900277	0.153515	0.2659	4	20	0	65	True	20	4					2		57	6					2		0.2659	0.0859					0.0374		955.48	216.61					44.44		20	Master
45	604	A0A6Q2YYC9	Heat shock protein 90, alpha (cytosolic), class A member 1, tandem duplicate 2 OS=Esox lucius OX=8010 PE=3 SV=1 - [A0A6Q2YYC9_ESOLU]	84.5	5.15	733	0.0900277	0.153515	0.2619	4	20	0	65	False	20	4					2		57	6					2		0.2619	0.0846					0.0368		955.48	216.61					44.44		20	OK
45	604	A0A6Q2YLQ1	Heat shock protein 90, alpha (cytosolic), class A member 1, tandem duplicate 2 OS=Esox lucius OX=8010 PE=3 SV=1 - [A0A6Q2YLQ1_ESOLU]	83.5	5.06	725	0.0900277	0.153515	0.2648	4	20	0	65	False	20	4					2		57	6					2		0.2648	0.0855					0.0372		955.48	216.61					44.44		20	OK
45	604	A0A6Q2Z1M1	Heat shock protein 90, alpha (cytosolic), class A member 1, tandem duplicate 2 OS=Esox lucius OX=8010 PE=3 SV=1 - [A0A6Q2Z1M1_ESOLU]	80.9	5.1	702	0.0900277	0.153515	0.2735	4	20	0	59	False	20						2		57						2		0.2735						0.0385		955.48						44.44		20	OK
46	515	A0A8C9EVB4	Enolase 1 OS=Pavo cristatus OX=9049 PE=4 SV=1 - [A0A8C9EVB4_PAVCR]	47.3	6.8	434	0.147465	0.251458	0.5138	1	19	1	64	True	18		3		3		6		49		3		4		8		0.4862		0.0853		0.1037		0.2212		1117.31		77.15		97.17		234.73		19	Master
47	603	A0A6P3W6P3	heat shock protein HSP 90-beta OS=Clupea harengus OX=7950 GN=LOC105907302 PE=3 SV=1 - [A0A6P3W6P3_CLUHA]	84.5	5	733	0.0873124	0.148885	0.2742	1	20	0	64	True	20	4					2		56	6					2		0.2742	0.0846					0.0368		935.11	216.61					44.44		20	Master
48	281	A0A5F4C2H3	Myosin-9 OS=Canis lupus familiaris OX=9615 GN=MYH9 PE=3 SV=1 - [A0A5F4C2H3_CANLF]	222	5.63	1921	0.0327954	0.0559228	0.2546	7	40	1	63	True	39	2			1		3		55	3			1		4		0.2457	0.0156			0.0088		0.0229		701.51	96.6			41.39		74.52		40	Master
48	281	Q258K2	Myosin-9 OS=Canis lupus familiaris OX=9615 GN=MYH9 PE=2 SV=1 - [MYH9_CANLF]	226.3	5.6	1960	0.0327954	0.0559228	0.2495	7	40	1	63	False	39	2			1		3		55	3			1		4		0.2408	0.0153			0.0087		0.0224		701.51	96.6			41.39		74.52		40	OK
48	281	A0A3Q7UH88	myosin-9 isoform X1 OS=Vulpes vulpes OX=9627 GN=MYH9 PE=3 SV=1 - [A0A3Q7UH88_VULVU]	226.5	5.59	1962	0.0327954	0.0559228	0.2492	7	40	1	63	False	39	2			1		3		55	3			1		4		0.2406	0.0153			0.0087		0.0224		701.51	96.6			41.39		74.52		40	OK
48	281	A0A3Q7TN55	myosin-9 isoform X2 OS=Vulpes vulpes OX=9627 GN=MYH9 PE=3 SV=1 - [A0A3Q7TN55_VULVU]	226.3	5.6	1960	0.0327954	0.0559228	0.2495	7	40	1	63	False	39	2			1		3		55	3			1		4		0.2408	0.0153			0.0087		0.0224		701.51	96.6			41.39		74.52		40	OK
48	281	A0A8C0MNX1;A0A5F4CWM9	Myosin-9 OS=Canis lupus familiaris OX=9615 GN=MYH9 PE=4 SV=1 - [A0A8C0MNX1_CANLF]	229	5.63	1981	0.0327954	0.0559228	0.2468	7	40	1	63	False	39	2			1		3		55	3			1		4		0.2383	0.0151			0.0086		0.0222		701.51	96.6			41.39		74.52		40	OK
48	281	A0A8C0MNE2;F1P9J3	Myosin-9 OS=Canis lupus familiaris OX=9615 GN=MYH9 PE=4 SV=1 - [A0A8C0MNE2_CANLF]	226.3	5.6	1960	0.0327954	0.0559228	0.2495	7	40	1	63	False	39	2			1		3		55	3			1		4		0.2408	0.0153			0.0087		0.0224		701.51	96.6			41.39		74.52		40	OK
48	281	A0A8C0Q7X4	Myosin-9 OS=Canis lupus familiaris OX=9615 GN=MYH9 PE=4 SV=1 - [A0A8C0Q7X4_CANLF]	227.3	5.62	1967	0.0327954	0.0559228	0.2486	7	40	1	60	False	39				1		3		55				1		4		0.24				0.0086		0.0224		701.51				41.39		74.52		40	OK
49	586	A0A7K6T4P6	Tubulin beta chain (Fragment) OS=Caloenas nicobarica OX=187106 GN=Tbb2 PE=3 SV=1 - [A0A7K6T4P6_CALNI]	31.3	6.3	282	0.223404	0.380949	0.4823	1	11	1	63	True	11								63								0.4823								959.58								11	Master
50	597	Q1WMK7	Beta-actin (Fragment) OS=Rutilus rutilus OX=48668 PE=3 SV=1 - [Q1WMK7_RUTRU]	16.8	6.19	151	0.417219	0.711441	0.5894	1	7	1	63	True	7		2		5		4		44		2		7		10		0.5894		0.1921		0.5099		0.4371		755.85		20.26		86.74		151.88		7	Master
51	191	A0A5F9DF85	Pyruvate kinase OS=Oryctolagus cuniculus OX=9986 GN=PKM PE=3 SV=1 - [A0A5F9DF85_RABIT]	53.8	6.9	495	0.125253	0.213581	0.4586	2	16	1	62	True	14	6			3		4		48	7			3		4		0.3838	0.1879			0.101		0.1333		999.85	235.98			81.43		101.76		16	Master
51	191	A0A5F9D363	Pyruvate kinase OS=Oryctolagus cuniculus OX=9986 GN=PKM PE=3 SV=1 - [A0A5F9D363_RABIT]	57.3	7.65	529	0.125253	0.213581	0.4291	2	16	1	62	False	14	6			3		4		48	7			3		4		0.3592	0.1758			0.0945		0.1248		999.85	235.98			81.43		101.76		16	OK
52	10	P35579	Myosin-9 OS=Homo sapiens OX=9606 GN=MYH9 PE=1 SV=4 - [MYH9_HUMAN]	226.4	5.6	1960	0.0311224	0.05307	0.2413	1	38	1	61	True	36	2			2		4		51	3			2		5		0.2255	0.0153			0.0158		0.0296		635.82	96.6			47.59		100.17		38	Master
53	144	A0A5F9D3I5;Q9JJZ2	Tubulin alpha chain OS=Oryctolagus cuniculus OX=9986 GN=TUBA8 PE=3 SV=1 - [A0A5F9D3I5_RABIT]	50	5.1	449	0.135857	0.231664	0.3719	7	11	1	61	True	11	4			1		3		42	13			1		5		0.3719	0.1604			0.029		0.1069		802.05	340.92			31.68		78.45		11	Master
53	144	Q9NY65	Tubulin alpha-8 chain OS=Homo sapiens OX=9606 GN=TUBA8 PE=1 SV=1 - [TBA8_HUMAN]	50.1	5.06	449	0.135857	0.231664	0.3719	7	11	1	61	False	11	4			1		3		42	13			1		5		0.3719	0.1604			0.029		0.1069		802.05	340.92			31.68		78.45		11	OK
53	144	F6ZRY9	Tubulin alpha chain OS=Equus caballus OX=9796 GN=TUBA8 PE=3 SV=1 - [F6ZRY9_HORSE]	50	5.1	449	0.135857	0.231664	0.3719	7	11	1	61	False	11	4			1		3		42	13			1		5		0.3719	0.1604			0.029		0.1069		802.05	340.92			31.68		78.45		11	OK
53	144	A0A3Q2HX93	Tubulin alpha chain OS=Equus caballus OX=9796 GN=TUBA8 PE=3 SV=1 - [A0A3Q2HX93_HORSE]	52.2	5.11	468	0.135857	0.231664	0.3568	7	11	1	61	False	11	4			1		3		42	13			1		5		0.3568	0.1538			0.0278		0.1026		802.05	340.92			31.68		78.45		11	OK
53	144	A0A5F9DI29	Tubulin alpha chain OS=Oryctolagus cuniculus OX=9986 GN=TUBA8 PE=3 SV=1 - [A0A5F9DI29_RABIT]	52	5.43	469	0.135857	0.231664	0.3561	7	11	1	61	False	11	4			1		3		42	13			1		5		0.3561	0.1535			0.0277		0.1023		802.05	340.92			31.68		78.45		11	OK
53	144	G1TFC2	Tubulin alpha 8 OS=Oryctolagus cuniculus OX=9986 GN=TUBA8 PE=3 SV=3 - [G1TFC2_RABIT]	82.3	5.17	743	0.135857	0.231664	0.2248	7	11	1	61	False	11	4			1		3		42	13			1		5		0.2248	0.0969			0.0175		0.0646		802.05	340.92			31.68		78.45		11	OK
53	144	A0A8C4L8B4	Tubulin alpha 8 OS=Equus asinus asinus OX=83772 GN=TUBA8 PE=4 SV=1 - [A0A8C4L8B4_EQUAS]	52.1	5.11	468	0.135857	0.231664	0.3568	7	11	1	48	False	11				1		3		42				1		5		0.3568				0.0278		0.1026		802.05				31.68		78.45		11	OK
54	280	A0A4X1U288	Uncharacterized protein OS=Sus scrofa OX=9823 PE=3 SV=1 - [A0A4X1U288_PIG]	226.1	5.62	1958	0.0311542	0.0531242	0.237	11	38	0	61	True	37	2			1		3		53	3			1		4		0.2283	0.0153			0.0087		0.0225		639.87	96.6			41.39		74.52		38	Master
54	280	A0A8D0VD13;K9IVP5	Myosin heavy chain 9 OS=Sus scrofa OX=9823 GN=MYH9 PE=4 SV=1 - [A0A8D0VD13_PIG]	226.3	5.6	1960	0.0311542	0.0531242	0.2367	11	38	0	61	False	37	2			1		3		53	3			1		4		0.2281	0.0153			0.0087		0.0224		639.87	96.6			41.39		74.52		38	OK
54	280	A0A480TYA2	Myosin-9 isoform X1 OS=Sus scrofa OX=9823 PE=3 SV=1 - [A0A480TYA2_PIG]	226.3	5.6	1960	0.0311542	0.0531242	0.2367	11	38	0	61	False	37	2			1		3		53	3			1		4		0.2281	0.0153			0.0087		0.0224		639.87	96.6			41.39		74.52		38	OK
54	280	A0A8D2A5H4	Uncharacterized protein OS=Sus scrofa OX=9823 PE=4 SV=1 - [A0A8D2A5H4_PIG]	226.2	5.6	1960	0.0311542	0.0531242	0.2367	11	38	0	58	False	37				1		3		53				1		4		0.2281				0.0087		0.0224		639.87				41.39		74.52		38	OK
54	280	A0A8D1ISS6	Myosin heavy chain 9 OS=Sus scrofa OX=9823 GN=MYH9 PE=4 SV=1 - [A0A8D1ISS6_PIG]	228.9	5.63	1981	0.0311542	0.0531242	0.2342	11	38	0	58	False	37				1		3		53				1		4		0.2256				0.0086		0.0222		639.87				41.39		74.52		38	OK
54	280	A0A8D1ALS1	Uncharacterized protein OS=Sus scrofa OX=9823 PE=4 SV=1 - [A0A8D1ALS1_PIG]	226.2	5.59	1959	0.0311542	0.0531242	0.2369	11	38	0	58	False	37				1		3		53				1		4		0.2282				0.0087		0.0225		639.87				41.39		74.52		38	OK
54	280	A0A8D1VBA7	Uncharacterized protein OS=Sus scrofa OX=9823 PE=4 SV=1 - [A0A8D1VBA7_PIG]	226.2	5.59	1959	0.0311542	0.0531242	0.2369	11	38	0	58	False	37				1		3		53				1		4		0.2282				0.0087		0.0225		639.87				41.39		74.52		38	OK
54	280	A0A8D1E3F8	Myosin heavy chain 9 OS=Sus scrofa OX=9823 GN=MYH9 PE=4 SV=1 - [A0A8D1E3F8_PIG]	236.2	5.72	2051	0.0311542	0.0531242	0.2262	11	38	0	58	False	37				1		3		53				1		4		0.2179				0.0083		0.0215		639.87				41.39		74.52		38	OK
54	280	A0A8D1UF41	Myosin heavy chain 9 OS=Sus scrofa OX=9823 GN=MYH9 PE=4 SV=1 - [A0A8D1UF41_PIG]	226.3	5.6	1960	0.0311542	0.0531242	0.2367	11	38	0	58	False	37				1		3		53				1		4		0.2281				0.0087		0.0224		639.87				41.39		74.52		38	OK
54	280	A0A8D1SGT7	Myosin heavy chain 9 OS=Sus scrofa OX=9823 GN=MYH9 PE=4 SV=1 - [A0A8D1SGT7_PIG]	229	5.63	1981	0.0311542	0.0531242	0.2342	11	38	0	58	False	37				1		3		53				1		4		0.2256				0.0086		0.0222		639.87				41.39		74.52		38	OK
54	280	A0A8D2A8H9	Uncharacterized protein OS=Sus scrofa OX=9823 PE=4 SV=1 - [A0A8D2A8H9_PIG]	228.9	5.63	1981	0.0311542	0.0531242	0.2342	11	38	0	58	False	37				1		3		53				1		4		0.2256				0.0086		0.0222		639.87				41.39		74.52		38	OK
55	286	A0A8B8U0Q0;UPI0013A676B4	LOW QUALITY PROTEIN: myosin-9 OS=Camelus ferus OX=419612 GN=MYH9 PE=4 SV=1 - [A0A8B8U0Q0_CAMFR]	229.1	5.63	1981	0.0307925	0.0525074	0.2302	1	38	0	61	True	37	2			1		3		53	3			1		4		0.2216	0.0151			0.0086		0.0222		640.14	96.6			41.39		74.52		38	Master
56	218	G1SKT4	ATP synthase subunit alpha OS=Oryctolagus cuniculus OX=9986 PE=3 SV=1 - [G1SKT4_RABIT]	59.7	9.11	553	0.108499	0.185013	0.4575	2	19	16	60	True	19	6	1						51	8	1						0.4575	0.1682	0.0235						853.28	286.05	43.52						19	Master
56	218	P25705	ATP synthase subunit alpha, mitochondrial OS=Homo sapiens OX=9606 GN=ATP5F1A PE=1 SV=1 - [ATPA_HUMAN]	59.7	9.13	553	0.108499	0.185013	0.4575	2	19	16	60	False	19	6	1						51	8	1						0.4575	0.1682	0.0235						853.28	286.05	43.52						19	OK
57	279	A0A4W2GTV5;F1MQ37	Myosin heavy chain 9 OS=Bos indicus x Bos taurus OX=30522 GN=MYH9 PE=3 SV=1 - [A0A4W2GTV5_BOBOX]	227.1	5.59	1965	0.0305344	0.0520672	0.2244	10	37	0	60	True	36	2			1		3		52	3			1		4		0.2158	0.0153			0.0087		0.0224		603.35	96.6			41.39		74.52		37	Master
57	279	A0A4W2F0M0	Myosin heavy chain 9 OS=Bos indicus x Bos taurus OX=30522 GN=MYH9 PE=3 SV=1 - [A0A4W2F0M0_BOBOX]	229.7	5.6	1986	0.0305344	0.0520672	0.2221	10	37	0	60	False	36	2			1		3		52	3			1		4		0.2135	0.0151			0.0086		0.0222		603.35	96.6			41.39		74.52		37	OK
57	279	A0A6P7DY16	myosin-9 OS=Ovis aries OX=9940 GN=MYH9 PE=3 SV=1 - [A0A6P7DY16_SHEEP]	227.1	5.6	1965	0.0305344	0.0520672	0.2244	10	37	0	60	False	36	2			1		3		52	3			1		4		0.2158	0.0153			0.0087		0.0224		603.35	96.6			41.39		74.52		37	OK
57	279	A0A6P5BUH5	myosin-9 isoform X2 OS=Bos indicus OX=9915 GN=MYH9 PE=3 SV=1 - [A0A6P5BUH5_BOSIN]	227	5.59	1965	0.0305344	0.0520672	0.2244	10	37	0	60	False	36	2			1		3		52	3			1		4		0.2158	0.0153			0.0087		0.0224		603.35	96.6			41.39		74.52		37	OK
57	279	A0A6P5BUH7	myosin-9 isoform X1 OS=Bos indicus OX=9915 GN=MYH9 PE=3 SV=1 - [A0A6P5BUH7_BOSIN]	229.7	5.6	1986	0.0305344	0.0520672	0.2221	10	37	0	60	False	36	2			1		3		52	3			1		4		0.2135	0.0151			0.0086		0.0222		603.35	96.6			41.39		74.52		37	OK
57	279	A0A836A8P0	Uncharacterized protein OS=Ovis aries OX=9940 GN=JEQ12_014795 PE=3 SV=1 - [A0A836A8P0_SHEEP]	227.1	5.6	1965	0.0305344	0.0520672	0.2244	10	37	0	57	False	36				1		3		52				1		4		0.2158				0.0087		0.0224		603.35				41.39		74.52		37	OK
57	279	A0A8B9WXU2	Myosin heavy chain 9 OS=Bos mutus grunniens OX=30521 GN=MYH9 PE=4 SV=1 - [A0A8B9WXU2_BOSMU]	230.5	5.63	1997	0.0305344	0.0520672	0.2208	10	37	0	57	False	36				1		3		52				1		4		0.2123				0.0085		0.022		603.35				41.39		74.52		37	OK
57	279	A0A8B9WX32	Myosin heavy chain 9 OS=Bos mutus grunniens OX=30521 GN=MYH9 PE=4 SV=1 - [A0A8B9WX32_BOSMU]	233.1	5.64	2018	0.0305344	0.0520672	0.2185	10	37	0	57	False	36				1		3		52				1		4		0.2101				0.0084		0.0218		603.35				41.39		74.52		37	OK
57	279	A0A8C0A8K1	Myosin heavy chain 9 OS=Bos mutus grunniens OX=30521 GN=MYH9 PE=4 SV=1 - [A0A8C0A8K1_BOSMU]	227	5.6	1965	0.0305344	0.0520672	0.2244	10	37	0	57	False	36				1		3		52				1		4		0.2158				0.0087		0.0224		603.35				41.39		74.52		37	OK
57	279	A0A8C6E4M6	Myosin heavy chain 9 OS=Moschus moschiferus OX=68415 GN=MYH9 PE=4 SV=1 - [A0A8C6E4M6_MOSMO]	227	5.6	1965	0.0305344	0.0520672	0.2244	10	37	0	57	False	36				1		3		52				1		4		0.2158				0.0087		0.0224		603.35				41.39		74.52		37	OK
58	526	A0A484C968	HATPase_c domain-containing protein OS=Perca flavescens OX=8167 GN=EPR50_G00186510 PE=3 SV=1 - [A0A484C968_PERFV]	84.2	5	729	0.0823045	0.140346	0.2551	1	18	0	60	True	18	6					2		48	10					2		0.2551	0.1235					0.037		926	284.37					44.44		18	Master
59	701	A0A5N4D605	Clathrin heavy chain OS=Camelus dromedarius OX=9838 GN=Cadr_000018920 PE=3 SV=1 - [A0A5N4D605_CAMDR]	187.6	5.66	1637	0.0360415	0.0614581	0.2871	47	33	29	59	True	33	2							57	2							0.2871	0.0208							875.79	122.48							33	Master
59	701	A0A8D1ZIN9;Q00610	Uncharacterized protein OS=Sus scrofa OX=9823 GN=CLTC PE=4 SV=1 - [A0A8D1ZIN9_PIG]	191.5	5.69	1675	0.0360415	0.0614581	0.2806	47	33	29	59	False	33	2							57	2							0.2806	0.0203							875.79	122.48							33	OK
59	701	P49951	Clathrin heavy chain 1 OS=Bos taurus OX=9913 GN=CLTC PE=1 SV=1 - [CLH1_BOVIN]	191.5	5.69	1675	0.0360415	0.0614581	0.2806	47	33	29	59	False	33	2							57	2							0.2806	0.0203							875.79	122.48							33	OK
59	701	F1MPU0	Clathrin heavy chain OS=Bos taurus OX=9913 GN=CLTC PE=1 SV=3 - [F1MPU0_BOVIN]	191.2	5.76	1673	0.0360415	0.0614581	0.2809	47	33	29	59	False	33	2							57	2							0.2809	0.0203							875.79	122.48							33	OK
59	701	A0A8D0S1A1;I3LGD4	Clathrin heavy chain OS=Sus scrofa OX=9823 GN=CLTC PE=4 SV=1 - [A0A8D0S1A1_PIG]	188.5	5.69	1645	0.0360415	0.0614581	0.2857	47	33	29	59	False	33	2							57	2							0.2857	0.0207							875.79	122.48							33	OK
59	701	A0A8D0RRF2;A0A5G2R4Y7	Clathrin heavy chain OS=Sus scrofa OX=9823 GN=CLTC PE=4 SV=1 - [A0A8D0RRF2_PIG]	194.3	5.82	1702	0.0360415	0.0614581	0.2761	47	33	29	59	False	33	2							57	2							0.2761	0.02							875.79	122.48							33	OK
59	701	W5PUT6	Clathrin heavy chain OS=Ovis aries OX=9940 GN=CLTC PE=3 SV=1 - [W5PUT6_SHEEP]	191.8	5.66	1678	0.0360415	0.0614581	0.2801	47	33	29	59	False	33	2							57	2							0.2801	0.0203							875.79	122.48							33	OK
59	701	A0A452G4Y4	Clathrin heavy chain OS=Capra hircus OX=9925 GN=CLTC PE=3 SV=1 - [A0A452G4Y4_CAPHI]	191.2	5.69	1673	0.0360415	0.0614581	0.2809	47	33	29	59	False	33	2							57	2							0.2809	0.0203							875.79	122.48							33	OK
59	701	A0A6P7EL42	Clathrin heavy chain OS=Ovis aries OX=9940 GN=CLTC PE=3 SV=1 - [A0A6P7EL42_SHEEP]	189.2	5.69	1652	0.0360415	0.0614581	0.2845	47	33	29	59	False	33	2							57	2							0.2845	0.0206							875.79	122.48							33	OK
59	701	A0A452G572	Clathrin heavy chain OS=Capra hircus OX=9925 GN=CLTC PE=3 SV=1 - [A0A452G572_CAPHI]	188	5.66	1644	0.0360415	0.0614581	0.2859	47	33	29	57	False	33								57								0.2859								875.79								33	OK
59	701	A0A4W2GU17;A0A6P7EIP3	Clathrin heavy chain OS=Bos indicus x Bos taurus OX=30522 GN=CLTC PE=3 SV=1 - [A0A4W2GU17_BOBOX]	192.2	5.69	1682	0.0360415	0.0614581	0.2794	47	33	29	59	False	33	2							57	2							0.2794	0.0202							875.79	122.48							33	OK
59	701	A0A5N3X2B9	Clathrin-link domain-containing protein (Fragment) OS=Muntiacus reevesi OX=9886 GN=FD755_020602 PE=3 SV=1 - [A0A5N3X2B9_MUNRE]	189.8	5.66	1661	0.0360415	0.0614581	0.283	47	33	29	57	False	33								57								0.283								875.79								33	OK
59	701	A0A6P7EIP1	Clathrin heavy chain OS=Ovis aries OX=9940 GN=CLTC PE=3 SV=1 - [A0A6P7EIP1_SHEEP]	188.5	5.69	1645	0.0360415	0.0614581	0.2857	47	33	29	59	False	33	2							57	2							0.2857	0.0207							875.79	122.48							33	OK
59	701	A0A6P3J7J6	Clathrin heavy chain OS=Bison bison bison OX=43346 GN=CLTC PE=3 SV=1 - [A0A6P3J7J6_BISBI]	188.5	5.69	1645	0.0360415	0.0614581	0.2857	47	33	29	59	False	33	2							57	2							0.2857	0.0207							875.79	122.48							33	OK
59	701	A0A6J0YRS9	Clathrin heavy chain OS=Odocoileus virginianus texanus OX=9880 GN=CLTC PE=3 SV=1 - [A0A6J0YRS9_ODOVR]	188.4	5.69	1645	0.0360415	0.0614581	0.2857	47	33	29	59	False	33	2							57	2							0.2857	0.0207							875.79	122.48							33	OK
59	701	A0A6P3J5R8	Clathrin heavy chain OS=Bison bison bison OX=43346 GN=CLTC PE=3 SV=1 - [A0A6P3J5R8_BISBI]	193.7	5.96	1690	0.0360415	0.0614581	0.2781	47	33	29	59	False	33	2							57	2							0.2781	0.0201							875.79	122.48							33	OK
59	701	A0A6J0YTL1	Clathrin heavy chain OS=Odocoileus virginianus texanus OX=9880 GN=CLTC PE=3 SV=1 - [A0A6J0YTL1_ODOVR]	191.5	5.69	1675	0.0360415	0.0614581	0.2806	47	33	29	59	False	33	2							57	2							0.2806	0.0203							875.79	122.48							33	OK
59	701	A0A6P3J020	Clathrin heavy chain OS=Bison bison bison OX=43346 GN=CLTC PE=3 SV=1 - [A0A6P3J020_BISBI]	189.3	5.69	1652	0.0360415	0.0614581	0.2845	47	33	29	59	False	33	2							57	2							0.2845	0.0206							875.79	122.48							33	OK
59	701	A0A6J0YS11	Clathrin heavy chain OS=Odocoileus virginianus texanus OX=9880 GN=CLTC PE=3 SV=1 - [A0A6J0YS11_ODOVR]	192.2	5.69	1682	0.0360415	0.0614581	0.2794	47	33	29	59	False	33	2							57	2							0.2794	0.0202							875.79	122.48							33	OK
59	701	A0A6P3J916	Clathrin heavy chain OS=Bison bison bison OX=43346 GN=CLTC PE=3 SV=1 - [A0A6P3J916_BISBI]	192.9	5.95	1683	0.0360415	0.0614581	0.2793	47	33	29	59	False	33	2							57	2							0.2793	0.0202							875.79	122.48							33	OK
59	701	A0A6J0YRS5	Clathrin heavy chain OS=Odocoileus virginianus texanus OX=9880 GN=CLTC PE=3 SV=1 - [A0A6J0YRS5_ODOVR]	189.2	5.69	1652	0.0360415	0.0614581	0.2845	47	33	29	59	False	33	2							57	2							0.2845	0.0206							875.79	122.48							33	OK
59	701	A0A4W2DPJ4	Clathrin heavy chain OS=Bos indicus x Bos taurus OX=30522 GN=CLTC PE=3 SV=1 - [A0A4W2DPJ4_BOBOX]	192.3	5.69	1682	0.0360415	0.0614581	0.2794	47	33	29	59	False	33	2							57	2							0.2794	0.0202							875.79	122.48							33	OK
59	701	A0A4W2BS89	Clathrin heavy chain OS=Bos indicus x Bos taurus OX=30522 GN=CLTC PE=3 SV=1 - [A0A4W2BS89_BOBOX]	189.3	5.69	1652	0.0360415	0.0614581	0.2845	47	33	29	59	False	33	2							57	2							0.2845	0.0206							875.79	122.48							33	OK
59	701	L8IQH4	Clathrin heavy chain 1 (Fragment) OS=Bos mutus OX=72004 GN=M91_15747 PE=3 SV=1 - [L8IQH4_9CETA]	189.9	5.66	1662	0.0360415	0.0614581	0.2828	47	33	29	57	False	33								57								0.2828								875.79								33	OK
59	701	A0A4W2BS73	Clathrin heavy chain OS=Bos indicus x Bos taurus OX=30522 GN=CLTC PE=3 SV=1 - [A0A4W2BS73_BOBOX]	191.5	5.69	1675	0.0360415	0.0614581	0.2806	47	33	29	59	False	33	2							57	2							0.2806	0.0203							875.79	122.48							33	OK
59	701	A0A8C6E3A4;U3F8X4	Clathrin heavy chain OS=Moschus moschiferus OX=68415 GN=CLTC PE=4 SV=1 - [A0A8C6E3A4_MOSMO]	192.3	5.69	1682	0.0360415	0.0614581	0.2794	47	33	29	59	False	33	2							57	2							0.2794	0.0202							875.79	122.48							33	OK
59	701	F7BV85;F7IN80	Clathrin heavy chain OS=Equus caballus OX=9796 GN=CLTC PE=3 SV=3 - [F7BV85_HORSE]	191.9	5.69	1679	0.0360415	0.0614581	0.2799	47	33	29	59	False	33	2							57	2							0.2799	0.0203							875.79	122.48							33	OK
59	701	A0A8D1ZFD8	Uncharacterized protein OS=Sus scrofa OX=9823 GN=CLTC PE=4 SV=1 - [A0A8D1ZFD8_PIG]	185.8	5.67	1621	0.0360415	0.0614581	0.2899	47	33	29	57	False	33								57								0.2899								875.79								33	OK
59	701	A0A8D0MKK3	Uncharacterized protein OS=Sus scrofa OX=9823 PE=4 SV=1 - [A0A8D0MKK3_PIG]	191	5.72	1665	0.0360415	0.0614581	0.2823	47	33	29	57	False	33								57								0.2823								875.79								33	OK
59	701	A0A8D1GLE9	Clathrin heavy chain OS=Sus scrofa OX=9823 GN=CLTC PE=4 SV=1 - [A0A8D1GLE9_PIG]	192.5	5.78	1685	0.0360415	0.0614581	0.2789	47	33	29	57	False	33								57								0.2789								875.79								33	OK
59	701	A0A8D1RV39;UPI000A2B91E7	Uncharacterized protein OS=Sus scrofa OX=9823 GN=CLTC PE=4 SV=1 - [A0A8D1RV39_PIG]	189.3	5.69	1652	0.0360415	0.0614581	0.2845	47	33	29	59	False	33	2							57	2							0.2845	0.0206							875.79	122.48							33	OK
59	701	A0A8D1C1K6	Clathrin heavy chain OS=Sus scrofa OX=9823 GN=CLTC PE=4 SV=1 - [A0A8D1C1K6_PIG]	191.7	5.72	1677	0.0360415	0.0614581	0.2803	47	33	29	57	False	33								57								0.2803								875.79								33	OK
59	701	A0A8D0IC47	Uncharacterized protein OS=Sus scrofa OX=9823 PE=4 SV=1 - [A0A8D0IC47_PIG]	193	5.81	1688	0.0360415	0.0614581	0.2784	47	33	29	57	False	33								57								0.2784								875.79								33	OK
59	701	A0A4X1SRE7	Clathrin heavy chain OS=Sus scrofa OX=9823 PE=3 SV=1 - [A0A4X1SRE7_PIG]	201.1	6.1	1769	0.0360415	0.0614581	0.2657	47	33	29	59	False	33	2							57	2							0.2657	0.0192							875.79	122.48							33	OK
59	701	A0A8D0MKY0	Uncharacterized protein OS=Sus scrofa OX=9823 PE=4 SV=1 - [A0A8D0MKY0_PIG]	194	5.72	1695	0.0360415	0.0614581	0.2773	47	33	29	57	False	33								57								0.2773								875.79								33	OK
59	701	A0A8D1AMQ8;A0A2J8W7J0	Uncharacterized protein OS=Sus scrofa OX=9823 GN=CLTC PE=4 SV=1 - [A0A8D1AMQ8_PIG]	187.8	5.69	1639	0.0360415	0.0614581	0.2868	47	33	29	59	False	33	2							57	2							0.2868	0.0207							875.79	122.48							33	OK
59	701	A0A8D1AA85	Uncharacterized protein OS=Sus scrofa OX=9823 GN=CLTC PE=4 SV=1 - [A0A8D1AA85_PIG]	193.1	5.85	1688	0.0360415	0.0614581	0.2784	47	33	29	57	False	33								57								0.2784								875.79								33	OK
59	701	A0A8D1AEL6	Uncharacterized protein OS=Sus scrofa OX=9823 GN=CLTC PE=4 SV=1 - [A0A8D1AEL6_PIG]	194.4	5.78	1705	0.0360415	0.0614581	0.2757	47	33	29	57	False	33								57								0.2757								875.79								33	OK
59	701	A0A4X1SSY6	Clathrin heavy chain OS=Sus scrofa OX=9823 PE=3 SV=1 - [A0A4X1SSY6_PIG]	201.9	6.1	1776	0.0360415	0.0614581	0.2646	47	33	29	59	False	33	2							57	2							0.2646	0.0191							875.79	122.48							33	OK
59	701	A0A5F9DCD4	Clathrin heavy chain OS=Oryctolagus cuniculus OX=9986 GN=CLTC PE=3 SV=1 - [A0A5F9DCD4_RABIT]	192.3	5.69	1682	0.0360415	0.0614581	0.2794	47	33	29	59	False	33	2							57	2							0.2794	0.0202							875.79	122.48							33	OK
59	701	G1TBL6	Clathrin heavy chain OS=Oryctolagus cuniculus OX=9986 GN=CLTC PE=3 SV=3 - [G1TBL6_RABIT]	191.9	5.69	1679	0.0360415	0.0614581	0.2799	47	33	29	59	False	33	2							57	2							0.2799	0.0203							875.79	122.48							33	OK
59	701	A0A3Q7WJT3;G1LYK1	Clathrin heavy chain OS=Ursus arctos horribilis OX=116960 GN=CLTC PE=3 SV=1 - [A0A3Q7WJT3_URSAR]	191.5	5.69	1675	0.0360415	0.0614581	0.2806	47	33	29	59	False	33	2							57	2							0.2806	0.0203							875.79	122.48							33	OK
59	701	A0A8C0MFZ6;F1PHQ0	Clathrin heavy chain OS=Canis lupus familiaris OX=9615 GN=CLTC PE=4 SV=1 - [A0A8C0MFZ6_CANLF]	192.3	5.69	1682	0.0360415	0.0614581	0.2794	47	33	29	59	False	33	2							57	2							0.2794	0.0202							875.79	122.48							33	OK
59	701	A0A8C0PQB0;M3X4Z2	Clathrin heavy chain OS=Canis lupus familiaris OX=9615 GN=CLTC PE=4 SV=1 - [A0A8C0PQB0_CANLF]	191.9	5.69	1679	0.0360415	0.0614581	0.2799	47	33	29	59	False	33	2							57	2							0.2799	0.0203							875.79	122.48							33	OK
59	701	A0A8C0LRG3	Clathrin heavy chain OS=Canis lupus dingo OX=286419 GN=CLTC PE=4 SV=1 - [A0A8C0LRG3_CANLU]	190.2	5.72	1662	0.0360415	0.0614581	0.2828	47	33	29	57	False	33								57								0.2828								875.79								33	OK
59	701	A0A8C0LRS6	Clathrin heavy chain OS=Canis lupus dingo OX=286419 GN=CLTC PE=4 SV=1 - [A0A8C0LRS6_CANLU]	190.6	5.73	1665	0.0360415	0.0614581	0.2823	47	33	29	57	False	33								57								0.2823								875.79								33	OK
59	701	A0A5F5XKD4	Clathrin heavy chain OS=Felis catus OX=9685 GN=CLTC PE=3 SV=1 - [A0A5F5XKD4_FELCA]	187.8	5.69	1639	0.0360415	0.0614581	0.2868	47	33	29	59	False	33	2							57	2							0.2868	0.0207							875.79	122.48							33	OK
60	44	P68871	Hemoglobin subunit beta OS=Homo sapiens OX=9606 GN=HBB PE=1 SV=2 - [HBB_HUMAN]	16	7.28	147	0.394558	0.6728	0.7007	1	8	4	58	True	8	3			5	1	7	1	35	4			6	1	11	1	0.7007	0.3197			0.4354	0.1088	0.6463	0.1088	563.85	151.6			159.56	81.47	200.9	73.1	8	Master
61	215	P00939	Triosephosphate isomerase OS=Oryctolagus cuniculus OX=9986 GN=TPI1 PE=1 SV=3 - [TPIS_RABIT]	26.7	7.33	249	0.228916	0.390347	0.5422	1	10	2	57	True	8	3	2		5	1	6		35	4	2		7	2	7		0.4378	0.1526	0.1084		0.2691	0.0562	0.3333		610.66	117.16	46.53		191.46	107.24	167.59		10	Master
62	315	A0A6J0YFP7	Tubulin alpha chain OS=Odocoileus virginianus texanus OX=9880 GN=TUBA4A PE=3 SV=1 - [A0A6J0YFP7_ODOVR]	48.3	5.01	433	0.13164	0.224472	0.4919	3	14	0	57	True	14	3					2		48	6					3		0.4919	0.1339					0.0831		778.95	224.1					42.53		14	Master
62	315	A0A6J0YH16;A0A480IV89	Tubulin alpha chain OS=Odocoileus virginianus texanus OX=9880 GN=TUBA4A PE=3 SV=1 - [A0A6J0YH16_ODOVR]	49.9	5.06	448	0.13164	0.224472	0.4754	3	14	0	57	False	14	3					2		48	6					3		0.4754	0.1295					0.0804		778.95	224.1					42.53		14	OK
62	315	L8J034	Tubulin alpha chain (Fragment) OS=Bos mutus OX=72004 GN=M91_13955 PE=3 SV=1 - [L8J034_9CETA]	49.9	5.06	448	0.13164	0.224472	0.4754	3	14	0	51	False	14						2		48						3		0.4754						0.0804		778.95						42.53		14	OK
63	463	A0A851NHI1;H9H062	ATP synthase subunit beta (Fragment) OS=Penelope pileata OX=1118817 GN=Atp5f1b PE=3 SV=1 - [A0A851NHI1_9GALL]	45.9	5.11	425	0.134118	0.228698	0.6188	19	16	1	57	True	16	2	2				1		51	2	2				2		0.6188	0.0706	0.0541				0.0306		623.97	97.82	0				0		16	Master
63	463	Q5ZLC5	ATP synthase subunit beta, mitochondrial OS=Gallus gallus OX=9031 GN=ATP5F1B PE=1 SV=1 - [ATPB_CHICK]	56.6	5.87	533	0.134118	0.228698	0.4934	19	16	1	57	False	16	2	2				1		51	2	2				2		0.4934	0.0563	0.0432				0.0244		623.97	97.82	0				0		16	OK
63	463	A0A1L1RY04	ATP synthase subunit beta OS=Gallus gallus OX=9031 GN=ATP5B PE=3 SV=2 - [A0A1L1RY04_CHICK]	68.4	7.59	649	0.134118	0.228698	0.4052	19	16	1	57	False	16	2	2				1		51	2	2				2		0.4052	0.0462	0.0354				0.02		623.97	97.82	0				0		16	OK
63	463	A0A6J3EFE8	ATP synthase subunit beta OS=Aythya fuligula OX=219594 GN=ATP5F1B PE=3 SV=1 - [A0A6J3EFE8_AYTFU]	56.5	5.58	533	0.134118	0.228698	0.4934	19	16	1	57	False	16	2	2				1		51	2	2				2		0.4934	0.0563	0.0432				0.0244		623.97	97.82	0				0		16	OK
63	463	U3IP65	ATP synthase subunit beta OS=Anas platyrhynchos platyrhynchos OX=8840 GN=ATP5F1B PE=3 SV=2 - [U3IP65_ANAPP]	53.4	5.34	499	0.134118	0.228698	0.5271	19	16	1	57	False	16	2	2				1		51	2	2				2		0.5271	0.0601	0.0461				0.0261		623.97	97.82	0				0		16	OK
63	463	A0A8B9DK58	ATP synthase F1 subunit beta OS=Anser cygnoid OX=8845 PE=4 SV=1 - [A0A8B9DK58_ANSCY]	51.9	5.11	483	0.134118	0.228698	0.5445	19	16	1	55	False	16		2				1		51		2				2		0.5445		0.0476				0.0269		623.97		0				0		16	OK
63	463	A0A1V4JCQ9	ATP synthase subunit beta OS=Patagioenas fasciata monilis OX=372326 GN=ATP5B PE=3 SV=1 - [A0A1V4JCQ9_PATFA]	75.9	8.57	695	0.134118	0.228698	0.3784	19	16	1	57	False	16	2	2				1		51	2	2				2		0.3784	0.0432	0.0331				0.0187		623.97	97.82	0				0		16	OK
63	463	A0A2I0LJ44	ATP synthase subunit beta (Fragment) OS=Columba livia OX=8932 GN=ATP5B PE=3 SV=1 - [A0A2I0LJ44_COLLI]	51.8	5.2	483	0.134118	0.228698	0.5445	19	16	1	57	False	16	2	2				1		51	2	2				2		0.5445	0.0621	0.0476				0.0269		623.97	97.82	0				0		16	OK
63	463	A0A8B9N5U2	ATP synthase F1 subunit beta OS=Accipiter nisus OX=211598 PE=4 SV=1 - [A0A8B9N5U2_9AVES]	52	5.07	485	0.134118	0.228698	0.5423	19	16	1	55	False	16		2				1		51		2				2		0.5423		0.0474				0.0268		623.97		0				0		16	OK
63	463	A0A8C3M271	ATP synthase F1 subunit beta OS=Chrysolophus pictus OX=9089 PE=4 SV=1 - [A0A8C3M271_CHRPC]	57.3	5.02	529	0.134118	0.228698	0.4972	19	16	1	55	False	16		2				1		51		2				2		0.4972		0.0435				0.0246		623.97		0				0		16	OK
63	463	A0A7L0WIB8	ATP synthase subunit beta (Fragment) OS=Alectura lathami OX=81907 GN=Atp5f1b PE=3 SV=1 - [A0A7L0WIB8_ALELA]	49.8	5.02	461	0.134118	0.228698	0.5705	19	16	1	55	False	16		2				1		51		2				2		0.5705		0.0499				0.0282		623.97		0				0		16	OK
63	463	A0A226NPQ5	ATP synthase subunit beta OS=Colinus virginianus OX=9014 GN=H355_013902 PE=3 SV=1 - [A0A226NPQ5_COLVI]	56.6	5.67	533	0.134118	0.228698	0.4934	19	16	1	57	False	16	2	2				1		51	2	2				2		0.4934	0.0563	0.0432				0.0244		623.97	97.82	0				0		16	OK
63	463	A0A8C2Y714;UPI0007772FFF	ATP synthase F1 subunit beta OS=Coturnix japonica OX=93934 GN=ATP5F1B PE=4 SV=1 - [A0A8C2Y714_COTJA]	56.5	5.57	533	0.134118	0.228698	0.4934	19	16	1	57	False	16	2	2				1		51	2	2				2		0.4934	0.0563	0.0432				0.0244		623.97	97.82	0				0		16	OK
63	463	A0A669Q7I6	ATP synthase subunit beta OS=Phasianus colchicus OX=9054 PE=3 SV=1 - [A0A669Q7I6_PHACC]	56.7	5.99	533	0.134118	0.228698	0.4934	19	16	1	57	False	16	2	2				1		51	2	2				2		0.4934	0.0563	0.0432				0.0244		623.97	97.82	0				0		16	OK
63	463	A0A7K9Z210	ATP synthase subunit beta (Fragment) OS=Odontophorus gujanensis OX=886794 GN=Atp5f1b PE=3 SV=1 - [A0A7K9Z210_9GALL]	53.5	5.12	502	0.134118	0.228698	0.5239	19	16	1	55	False	16		2				1		51		2				2		0.5239		0.0458				0.0259		623.97		0				0		16	OK
63	463	A0A226MCZ1	ATP synthase subunit beta OS=Callipepla squamata OX=9009 GN=ASZ78_012737 PE=3 SV=1 - [A0A226MCZ1_CALSU]	56.7	5.66	533	0.134118	0.228698	0.4934	19	16	1	57	False	16	2	2				1		51	2	2				2		0.4934	0.0563	0.0432				0.0244		623.97	97.82	0				0		16	OK
63	463	H9H062;UPI000549CA36	ATP synthase subunit beta OS=Meleagris gallopavo OX=9103 GN=ATP5F1B PE=3 SV=2 - [H9H062_MELGA]	56.1	6.11	518	0.134118	0.228698	0.5077	19	16	1	57	False	16	2	2				1		51	2	2				2		0.5077	0.0579	0.0444				0.0251		623.97	97.82	0				0		16	OK
63	463	A0A8C9FMU3	ATP synthase F1 subunit beta OS=Pavo cristatus OX=9049 PE=4 SV=1 - [A0A8C9FMU3_PAVCR]	68.6	7.88	651	0.134118	0.228698	0.404	19	16	1	55	False	16		2				1		51		2				2		0.404		0.0353				0.02		623.97		0				0		16	OK
63	463	A0A2P4S9I4	ATP synthase subunit beta OS=Bambusicola thoracicus OX=9083 GN=CIB84_015498 PE=3 SV=1 - [A0A2P4S9I4_BAMTH]	52.7	5.21	491	0.134118	0.228698	0.5356	19	16	1	57	False	16	2	2				1		51	2	2				2		0.5356	0.0611	0.0468				0.0265		623.97	97.82	0				0		16	OK
64	275	A0A3Q7SPN2;B4DUQ1	Heterogeneous nuclear ribonucleoprotein K OS=Vulpes vulpes OX=9627 GN=HNRNPK PE=4 SV=1 - [A0A3Q7SPN2_VULVU]	48.5	5.92	439	0.127563	0.21752	0.4875	2	17	17	56	True	17	4							50	6							0.4875	0.1435							923.95	220.79							17	Master
64	275	A0A3Q7SPM7;B2M1R6	Heterogeneous nuclear ribonucleoprotein K OS=Vulpes vulpes OX=9627 GN=HNRNPK PE=4 SV=1 - [A0A3Q7SPM7_VULVU]	48.5	5.54	440	0.127563	0.21752	0.4864	2	17	17	56	False	17	4							50	6							0.4864	0.1432							923.95	220.79							17	OK
65	525	A0A8C1PQZ5	Heat shock protein 90, alpha (cytosolic), class A member 1, tandem duplicate 1 OS=Cyprinus carpio OX=7962 PE=4 SV=1 - [A0A8C1PQZ5_CYPCA]	82.4	5.08	717	0.0767085	0.130803	0.3152	3	24	0	55	True	24						2		53						2		0.3152						0.0377		1098.93						44.44		24	Master
65	525	A0A8C1PQF3	Heat shock protein 90, alpha (cytosolic), class A member 1, tandem duplicate 1 OS=Cyprinus carpio OX=7962 PE=4 SV=1 - [A0A8C1PQF3_CYPCA]	85	5.02	740	0.0767085	0.130803	0.3054	3	24	0	55	False	24						2		53						2		0.3054						0.0365		1098.93						44.44		24	OK
65	525	A0A8C1PGE3	Heat shock protein 90, alpha (cytosolic), class A member 1, tandem duplicate 1 OS=Cyprinus carpio OX=7962 PE=4 SV=1 - [A0A8C1PGE3_CYPCA]	86	5.15	748	0.0767085	0.130803	0.3021	3	24	0	55	False	24						2		53						2		0.3021						0.0361		1098.93						44.44		24	OK
66	367	A0A7M7MTG6;A0A6P3DJP8	Tubulin beta chain OS=Apis mellifera OX=7460 PE=3 SV=1 - [A0A7M7MTG6_APIME]	49.9	4.89	447	0.120805	0.205997	0.2953	2	12	3	54	True	12	3							50	4							0.2953	0.0649							577.28	145.16							12	Master
66	367	A0A7M7MTG4	Tubulin beta chain OS=Apis mellifera OX=7460 PE=3 SV=1 - [A0A7M7MTG4_APIME]	52.8	4.93	469	0.120805	0.205997	0.2814	2	12	3	50	False	12								50								0.2814								577.28								12	OK
67	492	A0A8C1GKE5	Heat shock protein 8 OS=Cyprinus carpio OX=7962 PE=4 SV=1 - [A0A8C1GKE5_CYPCA]	71.4	5.52	651	0.0829493	0.141445	0.3011	1	16	1	54	True	16		2		2		3		46		3		2		3		0.3011		0.0445		0.0415		0.0614		875.87		67.41		70.48		66.25		16	Master
68	295	A0A4X1VDY5	60 kDa chaperonin OS=Sus scrofa OX=9823 PE=3 SV=1 - [A0A4X1VDY5_PIG]	50.2	7.78	468	0.113248	0.19311	0.4274	25	16	16	53	True	16	3							48	5							0.4274	0.1261							933.11	160.26							16	Master
68	295	M3WXZ4	60 kDa chaperonin OS=Felis catus OX=9685 GN=HSPD1 PE=3 SV=1 - [M3WXZ4_FELCA]	60.9	5.87	573	0.113248	0.19311	0.349	25	16	16	53	False	16	3							48	5							0.349	0.103							933.11	160.26							16	OK
68	295	F1SMZ7	60 kDa chaperonin OS=Sus scrofa OX=9823 PE=3 SV=3 - [F1SMZ7_PIG]	60.9	5.87	573	0.113248	0.19311	0.349	25	16	16	53	False	16	3							48	5							0.349	0.103							933.11	160.26							16	OK
68	295	A0A5N3WLS4;A0A5J5MM17	60 kDa chaperonin OS=Muntiacus muntjak OX=9888 GN=FD754_005861 PE=3 SV=1 - [A0A5N3WLS4_MUNMU]	61	6.04	573	0.113248	0.19311	0.349	25	16	16	53	False	16	3							48	5							0.349	0.103							933.11	160.26							16	OK
68	295	A0A6P7DQC9	60 kDa chaperonin OS=Ovis aries OX=9940 GN=HSPD1 PE=3 SV=1 - [A0A6P7DQC9_SHEEP]	60.9	5.87	573	0.113248	0.19311	0.349	25	16	16	53	False	16	3							48	5							0.349	0.103							933.11	160.26							16	OK
68	295	A0A8C0TC09;E2QUU5	60 kDa heat shock protein, mitochondrial OS=Canis lupus familiaris OX=9615 GN=HSPD1 PE=4 SV=1 - [A0A8C0TC09_CANLF]	61	6	573	0.113248	0.19311	0.349	25	16	16	53	False	16	3							48	5							0.349	0.103							933.11	160.26							16	OK
68	295	A0A6J0XHA0	60 kDa chaperonin OS=Odocoileus virginianus texanus OX=9880 GN=HSPD1 PE=3 SV=1 - [A0A6J0XHA0_ODOVR]	59	6.64	547	0.113248	0.19311	0.3656	25	16	16	53	False	16	3							48	5							0.3656	0.1079							933.11	160.26							16	OK
68	295	W5Q1L2	60 kDa chaperonin OS=Ovis aries OX=9940 GN=HSPD1 PE=3 SV=1 - [W5Q1L2_SHEEP]	61	5.87	573	0.113248	0.19311	0.349	25	16	16	53	False	16	3							48	5							0.349	0.103							933.11	160.26							16	OK
68	295	A0A4W2F3I7	60 kDa chaperonin OS=Bos indicus x Bos taurus OX=30522 GN=HSPD1 PE=3 SV=1 - [A0A4W2F3I7_BOBOX]	60.6	5.87	569	0.113248	0.19311	0.3515	25	16	16	53	False	16	3							48	5							0.3515	0.1037							933.11	160.26							16	OK
68	295	A0A4W2HEM6	60 kDa chaperonin OS=Bos indicus x Bos taurus OX=30522 GN=HSPD1 PE=3 SV=1 - [A0A4W2HEM6_BOBOX]	60.1	5.87	562	0.113248	0.19311	0.3559	25	16	16	53	False	16	3							48	5							0.3559	0.105							933.11	160.26							16	OK
68	295	A0A5N4E5J5	60 kDa chaperonin OS=Camelus dromedarius OX=9838 GN=Cadr_000007273 PE=3 SV=1 - [A0A5N4E5J5_CAMDR]	61.1	5.87	575	0.113248	0.19311	0.3478	25	16	16	53	False	16	3							48	5							0.3478	0.1026							933.11	160.26							16	OK
68	295	F6Z587	60 kDa chaperonin OS=Equus caballus OX=9796 GN=HSPD1 PE=3 SV=2 - [F6Z587_HORSE]	60.9	6.04	573	0.113248	0.19311	0.349	25	16	16	53	False	16	3							48	5							0.349	0.103							933.11	160.26							16	OK
68	295	A0A4X1VEW0	60 kDa chaperonin OS=Sus scrofa OX=9823 PE=3 SV=1 - [A0A4X1VEW0_PIG]	60	5.87	562	0.113248	0.19311	0.3559	25	16	16	53	False	16	3							48	5							0.3559	0.105							933.11	160.26							16	OK
68	295	A0A6B0QMJ5	60 kDa chaperonin OS=Bos mutus OX=72004 GN=E5288_WYG000253 PE=3 SV=1 - [A0A6B0QMJ5_9CETA]	57.3	6.16	533	0.113248	0.19311	0.3752	25	16	16	53	False	16	3							48	5							0.3752	0.1107							933.11	160.26							16	OK
68	295	A0A6P5CV65	60 kDa chaperonin OS=Bos indicus OX=9915 GN=HSPD1 PE=3 SV=1 - [A0A6P5CV65_BOSIN]	75.1	8.95	703	0.113248	0.19311	0.2845	25	16	16	53	False	16	3							48	5							0.2845	0.0839							933.11	160.26							16	OK
68	295	G1T3Y8	60 kDa chaperonin OS=Oryctolagus cuniculus OX=9986 GN=HSPD1 PE=3 SV=3 - [G1T3Y8_RABIT]	61	5.87	573	0.113248	0.19311	0.349	25	16	16	53	False	16	3							48	5							0.349	0.103							933.11	160.26							16	OK
68	295	A0A3Q7V7F0	60 kDa chaperonin OS=Ursus arctos horribilis OX=116960 GN=HSPD1 PE=3 SV=1 - [A0A3Q7V7F0_URSAR]	60.9	5.87	573	0.113248	0.19311	0.349	25	16	16	53	False	16	3							48	5							0.349	0.103							933.11	160.26							16	OK
68	295	S9XCT8	60 kDa chaperonin OS=Camelus ferus OX=419612 GN=CB1_000195003 PE=3 SV=1 - [S9XCT8_CAMFR]	57.6	5.53	541	0.113248	0.19311	0.3697	25	16	16	53	False	16	3							48	5							0.3697	0.1091							933.11	160.26							16	OK
68	295	A0A212C1P4	60 kDa chaperonin OS=Cervus elaphus hippelaphus OX=46360 GN=Celaphus_00016005 PE=3 SV=1 - [A0A212C1P4_CEREH]	60.9	6.04	573	0.113248	0.19311	0.349	25	16	16	53	False	16	3							48	5							0.349	0.103							933.11	160.26							16	OK
68	295	A0A8B8T1Q9;A0A6J0B194	60 kDa heat shock protein, mitochondrial OS=Camelus ferus OX=419612 GN=HSPD1 PE=4 SV=1 - [A0A8B8T1Q9_CAMFR]	60.9	5.87	573	0.113248	0.19311	0.349	25	16	16	53	False	16	3							48	5							0.349	0.103							933.11	160.26							16	OK
68	295	F1MUZ9	60 kDa chaperonin OS=Bos taurus OX=9913 GN=HSPD1 PE=1 SV=1 - [F1MUZ9_BOVIN]	60.9	5.87	573	0.113248	0.19311	0.349	25	16	16	53	False	16	3							48	5							0.349	0.103							933.11	160.26							16	OK
68	295	A0A6P5CXS7	60 kDa chaperonin OS=Bos indicus OX=9915 GN=HSPD1 PE=3 SV=1 - [A0A6P5CXS7_BOSIN]	61	5.87	573	0.113248	0.19311	0.349	25	16	16	48	False	16								48								0.349								933.11								16	OK
68	295	A0A811ZB88	60 kDa chaperonin OS=Nyctereutes procyonoides OX=34880 GN=NYPRO_LOCUS18780 PE=3 SV=1 - [A0A811ZB88_NYCPR]	61	6	573	0.113248	0.19311	0.349	25	16	16	48	False	16								48								0.349								933.11								16	OK
68	295	A0A8C4PTH7	Heat shock protein family D (Hsp60) member 1 OS=Equus asinus asinus OX=83772 GN=HSPD1 PE=4 SV=1 - [A0A8C4PTH7_EQUAS]	60.9	6.04	573	0.113248	0.19311	0.349	25	16	16	48	False	16								48								0.349								933.11								16	OK
68	295	K9K3I2	60 kDa chaperonin (Fragment) OS=Equus caballus OX=9796 PE=2 SV=1 - [K9K3I2_HORSE]	60.1	5.87	566	0.113248	0.19311	0.3534	25	16	16	48	False	16								48								0.3534								933.11								16	OK
69	587	A0A8C2T832;UPI000777885D	Tubulin beta 6 class V OS=Coturnix japonica OX=93934 GN=TUBB6 PE=4 SV=1 - [A0A8C2T832_COTJA]	49.9	4.88	446	0.116592	0.198813	0.2691	1	11	1	52	True	11	4							47	5							0.2691	0.0964							551.09	158.14							11	Master
70	501	A0A1S3X8Z6	heat shock cognate 70 kDa protein 2-like OS=Nicotiana tabacum OX=4097 GN=LOC107762521 PE=3 SV=1 - [A0A1S3X8Z6_TOBAC]	71	5.22	648	0.0787037	0.134206	0.1759	3	11	2	51	True	8	4	5		2		3		33	6	7		2		3		0.1265	0.0818	0.0941		0.0417		0.0617		744.34	230.55	84.35		70.48		66.25		11	Master
70	501	A0A1S3YTD5	heat shock cognate 70 kDa protein 2-like OS=Nicotiana tabacum OX=4097 GN=LOC107779564 PE=3 SV=1 - [A0A1S3YTD5_TOBAC]	71.2	5.22	650	0.0787037	0.134206	0.1754	3	11	2	51	False	8	4	5		2		3		33	6	7		2		3		0.1262	0.0815	0.0938		0.0415		0.0615		744.34	230.55	84.35		70.48		66.25		11	OK
70	501	A0A314KW59	Heat shock cognate 70 kDa protein 2 OS=Nicotiana attenuata OX=49451 GN=HSC-2_0 PE=3 SV=1 - [A0A314KW59_NICAT]	71.2	5.21	650	0.0787037	0.134206	0.1754	3	11	2	51	False	8	4	5		2		3		33	6	7		2		3		0.1262	0.0815	0.0938		0.0415		0.0615		744.34	230.55	84.35		70.48		66.25		11	OK
71	513	A0A8C1G4H0	Enolase 1a, (alpha) OS=Cyprinus carpio OX=7962 PE=4 SV=1 - [A0A8C1G4H0_CYPCA]	47.1	6.37	432	0.118056	0.201308	0.3634	4	14	1	51	True	13		3		3		6		36		3		4		8		0.3356		0.0856		0.1042		0.2222		1012.52		77.15		97.17		234.73		14	Master
71	513	A0A8C1G7H8	Enolase 1a, (alpha) OS=Cyprinus carpio OX=7962 PE=4 SV=1 - [A0A8C1G7H8_CYPCA]	47.7	6.71	435	0.118056	0.201308	0.3609	4	14	1	51	False	13		3		3		6		36		3		4		8		0.3333		0.0851		0.1034		0.2207		1012.52		77.15		97.17		234.73		14	OK
71	513	A0A8C1I6Y6	Enolase 1a, (alpha) OS=Cyprinus carpio OX=7962 PE=4 SV=1 - [A0A8C1I6Y6_CYPCA]	47.2	6.47	432	0.118056	0.201308	0.3634	4	14	1	51	False	13		3		3		6		36		3		4		8		0.3356		0.0856		0.1042		0.2222		1012.52		77.15		97.17		234.73		14	OK
71	513	A0A8C1G4V7	Enolase 1a, (alpha) OS=Cyprinus carpio OX=7962 PE=4 SV=1 - [A0A8C1G4V7_CYPCA]	48.4	6.37	444	0.118056	0.201308	0.3536	4	14	1	51	False	13		3		3		6		36		3		4		8		0.3266		0.0833		0.1014		0.2162		1012.52		77.15		97.17		234.73		14	OK
72	605	A0A484CAQ6	HATPase_c domain-containing protein OS=Perca flavescens OX=8167 GN=EPR50_G00189720 PE=3 SV=1 - [A0A484CAQ6_PERFV]	87.2	5.03	759	0.0658762	0.112332	0.2398	4	18	0	50	True	18	5					2		41	7					2		0.2398	0.1014					0.0356		838.97	240.19					44.44		18	Master
72	605	A0A8C9ZT55	Heat shock protein 90, alpha (cytosolic), class A member 1, tandem duplicate 2 OS=Sander lucioperca OX=283035 PE=4 SV=1 - [A0A8C9ZT55_SANLU]	86	5.02	750	0.0658762	0.112332	0.2427	4	18	0	43	False	18						2		41						2		0.2427						0.036		838.97						44.44		18	OK
72	605	A0A8D0A1D8	Heat shock protein 90, alpha (cytosolic), class A member 1, tandem duplicate 2 OS=Sander lucioperca OX=283035 PE=4 SV=1 - [A0A8D0A1D8_SANLU]	84.5	5.01	737	0.0658762	0.112332	0.2469	4	18	0	43	False	18						2		41						2		0.2469						0.0366		838.97						44.44		18	OK
72	605	A0A6A5ERR4	HATPase_c domain-containing protein OS=Perca fluviatilis OX=8168 GN=PFLUV_G00214920 PE=3 SV=1 - [A0A6A5ERR4_PERFL]	87.4	5.05	761	0.0658762	0.112332	0.2392	4	18	0	50	False	18	5					2		41	7					2		0.2392	0.1012					0.0355		838.97	240.19					44.44		18	OK
73	63	P00558	Phosphoglycerate kinase 1 OS=Homo sapiens OX=9606 GN=PGK1 PE=1 SV=3 - [PGK1_HUMAN]	44.6	8.1	417	0.117506	0.200371	0.4964	1	18	1	49	True	17	2			1		2		43	2			1		3		0.47	0.0743			0.036		0.0624		671.84	122.74			41.34		105.64		18	Master
74	227	P00559	Phosphoglycerate kinase 1 OS=Equus caballus OX=9796 GN=PGK1 PE=1 SV=2 - [PGK1_HORSE]	44.6	8.41	417	0.117506	0.200371	0.5324	1	18	1	49	True	18	2			1		1		44	2			1		2		0.5324	0.0743			0.036		0.036		673.56	122.74			41.34		81.17		18	Master
75	263	E2RK38	Tr-type G domain-containing protein OS=Canis lupus familiaris OX=9615 PE=3 SV=3 - [E2RK38_CANLF]	51.9	9.01	478	0.10251	0.174801	0.2552	1	14	1	49	True	14	2	3		1		2		38	3	4		1		3		0.2552	0.0858	0.0628		0.0251		0.0502		467.19	101.44	76.73		43.78		87.36		14	Master
76	1010	A0A3Q7V823;A0A6J1Z4Q3	heterogeneous nuclear ribonucleoprotein A3 isoform X3 OS=Ursus arctos horribilis OX=116960 GN=HNRNPA3 PE=4 SV=1 - [A0A3Q7V823_URSAR]	37	8.31	356	0.134831	0.229915	0.4522	4	16	14	48	True	16	5							43	5							0.4522	0.1938							537.13	141.82							16	Master
76	1010	A0A6P7DPC1	heterogeneous nuclear ribonucleoprotein A3 isoform X4 OS=Ovis aries OX=9940 GN=HNRNPA3 PE=4 SV=1 - [A0A6P7DPC1_SHEEP]	37.1	8.31	357	0.134831	0.229915	0.451	4	16	14	48	False	16	5							43	5							0.451	0.1933							537.13	141.82							16	OK
76	1010	A0A6P3THB7	heterogeneous nuclear ribonucleoprotein A3 isoform X3 OS=Ovis aries OX=9940 GN=HNRNPA3 PE=4 SV=1 - [A0A6P3THB7_SHEEP]	37.1	8.31	358	0.134831	0.229915	0.4497	4	16	14	48	False	16	5							43	5							0.4497	0.1927							537.13	141.82							16	OK
76	1010	A0A6J0VSV8;Q0VG47	heterogeneous nuclear ribonucleoprotein A3 isoform X3 OS=Odocoileus virginianus texanus OX=9880 GN=LOC110123240 PE=4 SV=1 - [A0A6J0VSV8_ODOVR]	37.1	8.31	357	0.134831	0.229915	0.451	4	16	14	48	False	16	5							43	5							0.451	0.1933							537.13	141.82							16	OK
77	219	A0A8B7K9C8;UPI000703E787	beta-enolase isoform X2 OS=Camelus ferus OX=419612 GN=ENO3 PE=4 SV=1 - [A0A8B7K9C8_CAMFR]	47.8	7.72	440	0.106818	0.182146	0.2568	3	8	1	47	True	8	3	2		2		4	2	27	7	2		3		6	2	0.2568	0.125	0.0568		0.075		0.1477	0.075	733.45	354.04	65.54		84.93		222.66	126.3	8	Master
77	219	A0A8B7K748;UPI0013A62F9E	beta-enolase isoform X1 OS=Camelus ferus OX=419612 GN=ENO3 PE=4 SV=1 - [A0A8B7K748_CAMFR]	50.4	8.34	462	0.106818	0.182146	0.2446	3	8	1	47	False	8	3	2		2		4	2	27	7	2		3		6	2	0.2446	0.119	0.0541		0.0714		0.1407	0.0714	733.45	354.04	65.54		84.93		222.66	126.3	8	OK
77	219	A0A8B6YFN8	beta-enolase isoform X3 OS=Camelus ferus OX=419612 GN=ENO3 PE=4 SV=1 - [A0A8B6YFN8_CAMFR]	47.1	7.46	434	0.106818	0.182146	0.2604	3	8	1	38	False	8		2		2		4		27		2		3		6		0.2604		0.0576		0.076		0.1498		733.45		65.54		84.93		222.66		8	OK
78	268	A0A4X1UFV5;A0A480UES1	78 kDa glucose-regulated protein OS=Sus scrofa OX=9823 GN=HSPA5 PE=3 SV=1 - [A0A4X1UFV5_PIG]	72.2	5.16	654	0.0718654	0.122545	0.3609	9	20	6	47	True	18	1	3		3		6		29	1	5		5		7		0.3333	0.0229	0.0657		0.0673		0.133		393.53	73.94	72.72		95.9		94.37		20	Master
78	268	P11021	Endoplasmic reticulum chaperone BiP OS=Homo sapiens OX=9606 GN=HSPA5 PE=1 SV=2 - [BIP_HUMAN]	72.3	5.16	654	0.0718654	0.122545	0.3609	9	20	6	47	False	18	1	3		3		6		29	1	5		5		7		0.3333	0.0229	0.0657		0.0673		0.133		393.53	73.94	72.72		95.9		94.37		20	OK
78	268	S9Y3W1	78 kDa glucose-regulated protein OS=Camelus ferus OX=419612 GN=HSPA5 PE=3 SV=1 - [S9Y3W1_CAMFR]	72.2	5.14	654	0.0718654	0.122545	0.3609	9	20	6	47	False	18	1	3		3		6		29	1	5		5		7		0.3333	0.0229	0.0657		0.0673		0.133		393.53	73.94	72.72		95.9		94.37		20	OK
78	268	F6YG82	78 kDa glucose-regulated protein OS=Equus caballus OX=9796 GN=HSPA5 PE=3 SV=3 - [F6YG82_HORSE]	72.2	5.16	654	0.0718654	0.122545	0.3609	9	20	6	47	False	18	1	3		3		6		29	1	5		5		7		0.3333	0.0229	0.0657		0.0673		0.133		393.53	73.94	72.72		95.9		94.37		20	OK
78	268	A0A287BIL8	78 kDa glucose-regulated protein OS=Sus scrofa OX=9823 GN=HSPA5 PE=1 SV=2 - [A0A287BIL8_PIG]	73	5.36	657	0.0718654	0.122545	0.3592	9	20	6	47	False	18	1	3		3		6		29	1	5		5		7		0.3318	0.0228	0.0654		0.067		0.1324		393.53	73.94	72.72		95.9		94.37		20	OK
78	268	F1PIC7	78 kDa glucose-regulated protein OS=Canis lupus familiaris OX=9615 GN=HSPA5 PE=3 SV=2 - [F1PIC7_CANLF]	72.2	5.16	654	0.0718654	0.122545	0.3609	9	20	6	47	False	18	1	3		3		6		29	1	5		5		7		0.3333	0.0229	0.0657		0.0673		0.133		393.53	73.94	72.72		95.9		94.37		20	OK
78	268	A0A811Y2W5	78 kDa glucose-regulated protein OS=Nyctereutes procyonoides OX=34880 GN=NYPRO_LOCUS1285 PE=3 SV=1 - [A0A811Y2W5_NYCPR]	72.2	5.16	654	0.0718654	0.122545	0.3609	9	20	6	46	False	18		3		3		6		29		5		5		7		0.3333		0.0657		0.0673		0.133		393.53		72.72		95.9		94.37		20	OK
78	268	A0A8D0J9X9	Endoplasmic reticulum chaperone BiP OS=Sus scrofa OX=9823 GN=HSPA5 PE=4 SV=1 - [A0A8D0J9X9_PIG]	72.1	5.31	652	0.0718654	0.122545	0.362	9	20	6	46	False	18		3		3		6		29		5		5		7		0.3344		0.066		0.0675		0.1334		393.53		72.72		95.9		94.37		20	OK
78	268	A0A8D2BVH4	Uncharacterized protein OS=Sus scrofa OX=9823 PE=4 SV=1 - [A0A8D2BVH4_PIG]	72.9	5.36	657	0.0718654	0.122545	0.3592	9	20	6	46	False	18		3		3		6		29		5		5		7		0.3318		0.0654		0.067		0.1324		393.53		72.72		95.9		94.37		20	OK
79	261	A0A6P3EE18	Elongation factor 1-alpha OS=Ovis aries OX=9940 GN=LOC101114018 PE=3 SV=1 - [A0A6P3EE18_SHEEP]	49.8	9.16	462	0.0995671	0.169782	0.2879	1	8	0	46	True	7	2	2				1	1	38	3	2				2	1	0.2554	0.0844	0.039				0.0519	0.0325	594.25	180.38	37.29				21.36	77.55	8	Master
80	146	P29562	Eukaryotic initiation factor 4A-I (Fragment) OS=Oryctolagus cuniculus OX=9986 GN=EIF4A1 PE=1 SV=2 - [IF4A1_RABIT]	45.3	5.48	398	0.113065	0.192799	0.5477	11	17	16	45	True	17	1	1						42	1	2						0.5477	0.0603	0.0327						579.41	77.85	28.84						17	Master
80	146	Q3SZ54;P60842	Eukaryotic initiation factor 4A-I OS=Bos taurus OX=9913 GN=EIF4A1 PE=2 SV=1 - [IF4A1_BOVIN]	46.1	5.48	406	0.113065	0.192799	0.5369	11	17	16	45	False	17	1	1						42	1	2						0.5369	0.0591	0.032						579.41	77.85	28.84						17	OK
80	146	L8IKI3	RNA helicase (Fragment) OS=Bos mutus OX=72004 GN=M91_20379 PE=3 SV=1 - [L8IKI3_9CETA]	45.5	5.58	400	0.113065	0.192799	0.545	11	17	16	44	False	17		1						42		2						0.545		0.0325						579.41		28.84						17	OK
80	146	A0A4W2C8Y2	RNA helicase OS=Bos indicus x Bos taurus OX=30522 GN=EIF4A1 PE=3 SV=1 - [A0A4W2C8Y2_BOBOX]	44.5	5.57	390	0.113065	0.192799	0.559	11	17	16	44	False	17		1						42		2						0.559		0.0333						579.41		28.84						17	OK
80	146	W5PYK0	RNA helicase OS=Ovis aries OX=9940 GN=SENP3 PE=3 SV=1 - [W5PYK0_SHEEP]	46.3	5.59	407	0.113065	0.192799	0.5356	11	17	16	45	False	17	1	1						42	1	2						0.5356	0.059	0.0319						579.41	77.85	28.84						17	OK
80	146	A0A6J0VKL1	RNA helicase OS=Odocoileus virginianus texanus OX=9880 GN=EIF4A1 PE=3 SV=1 - [A0A6J0VKL1_ODOVR]	46.2	5.58	407	0.113065	0.192799	0.5356	11	17	16	45	False	17	1	1						42	1	2						0.5356	0.059	0.0319						579.41	77.85	28.84						17	OK
80	146	A0A6B0RK04	RNA helicase OS=Bos mutus OX=72004 GN=E5288_WYG000746 PE=3 SV=1 - [A0A6B0RK04_9CETA]	52.2	6.13	466	0.113065	0.192799	0.4678	11	17	16	45	False	17	1	1						42	1	2						0.4678	0.0515	0.0279						579.41	77.85	28.84						17	OK
80	146	A0A8C0QX17	Eukaryotic translation initiation factor 4A1 OS=Canis lupus dingo OX=286419 GN=EIF4A1 PE=4 SV=1 - [A0A8C0QX17_CANLU]	42.2	7.02	370	0.113065	0.192799	0.5892	11	17	16	44	False	17		1						42		2						0.5892		0.0351						579.41		28.84						17	OK
80	146	A0A5F5XEQ5	RNA helicase OS=Felis catus OX=9685 GN=EIF4A1 PE=3 SV=1 - [A0A5F5XEQ5_FELCA]	59.7	8.88	541	0.113065	0.192799	0.403	11	17	16	45	False	17	1	1						42	1	2						0.403	0.0444	0.024						579.41	77.85	28.84						17	OK
80	146	F6XTN1	RNA helicase OS=Equus caballus OX=9796 GN=EIF4A1 PE=3 SV=2 - [F6XTN1_HORSE]	46.4	5.59	408	0.113065	0.192799	0.5343	11	17	16	45	False	17	1	1						42	1	2						0.5343	0.0588	0.0319						579.41	77.85	28.84						17	OK
80	146	A0A4X1V119	RNA helicase OS=Sus scrofa OX=9823 GN=EIF4A1 PE=3 SV=1 - [A0A4X1V119_PIG]	46.5	5.26	410	0.113065	0.192799	0.5317	11	17	16	45	False	17	1	1						42	1	2						0.5317	0.0585	0.0317						579.41	77.85	28.84						17	OK
81	576	A0A484CDS0	78 kDa glucose-regulated protein OS=Perca flavescens OX=8167 GN=EPR50_G00169600 PE=3 SV=1 - [A0A484CDS0_PERFV]	78.5	5.2	710	0.0633803	0.108076	0.2465	10	16	1	45	True	15	1	3		3		5		28	1	5		5		6		0.2465	0.0211	0.0606		0.062		0.0972		507.87	73.94	72.72		95.9		84.96		16	Master
81	576	A0A8C9YIY6	Heat shock protein family A (Hsp70) member 5 OS=Sander lucioperca OX=283035 GN=hspa5 PE=4 SV=1 - [A0A8C9YIY6_SANLU]	69.7	5.12	632	0.0633803	0.108076	0.2769	10	16	1	44	False	15		3		3		5		28		5		5		6		0.2769		0.068		0.0696		0.1092		507.87		72.72		95.9		84.96		16	OK
81	576	A0A8C9YKJ7	Heat shock protein family A (Hsp70) member 5 OS=Sander lucioperca OX=283035 GN=hspa5 PE=4 SV=1 - [A0A8C9YKJ7_SANLU]	72.5	5.08	656	0.0633803	0.108076	0.2668	10	16	1	44	False	15		3		3		5		28		5		5		6		0.2668		0.0655		0.0671		0.1052		507.87		72.72		95.9		84.96		16	OK
81	576	A0A8C9YLV0	Heat shock protein family A (Hsp70) member 5 OS=Sander lucioperca OX=283035 GN=hspa5 PE=4 SV=1 - [A0A8C9YLV0_SANLU]	70.8	5.19	642	0.0633803	0.108076	0.2726	10	16	1	44	False	15		3		3		5		28		5		5		6		0.2726		0.067		0.0685		0.1075		507.87		72.72		95.9		84.96		16	OK
81	576	A0A8C9YL78	Heat shock protein family A (Hsp70) member 5 OS=Sander lucioperca OX=283035 GN=hspa5 PE=4 SV=1 - [A0A8C9YL78_SANLU]	69.8	5.12	633	0.0633803	0.108076	0.2765	10	16	1	44	False	15		3		3		5		28		5		5		6		0.2765		0.0679		0.0695		0.109		507.87		72.72		95.9		84.96		16	OK
81	576	A0A8C9YLX2	Heat shock protein family A (Hsp70) member 5 OS=Sander lucioperca OX=283035 GN=hspa5 PE=4 SV=1 - [A0A8C9YLX2_SANLU]	71.7	5.25	651	0.0633803	0.108076	0.2688	10	16	1	44	False	15		3		3		5		28		5		5		6		0.2688		0.0661		0.0676		0.106		507.87		72.72		95.9		84.96		16	OK
81	576	A0A8C9YLU3	Heat shock protein family A (Hsp70) member 5 OS=Sander lucioperca OX=283035 GN=hspa5 PE=4 SV=1 - [A0A8C9YLU3_SANLU]	72.9	5.11	660	0.0633803	0.108076	0.2652	10	16	1	44	False	15		3		3		5		28		5		5		6		0.2652		0.0652		0.0667		0.1045		507.87		72.72		95.9		84.96		16	OK
81	576	A0A8D0CZ84	Heat shock protein family A (Hsp70) member 5 OS=Sander lucioperca OX=283035 GN=hspa5 PE=4 SV=1 - [A0A8D0CZ84_SANLU]	72.2	5.08	654	0.0633803	0.108076	0.2676	10	16	1	44	False	15		3		3		5		28		5		5		6		0.2676		0.0657		0.0673		0.1055		507.87		72.72		95.9		84.96		16	OK
81	576	A0A8C9YLK4	Heat shock protein family A (Hsp70) member 5 OS=Sander lucioperca OX=283035 GN=hspa5 PE=4 SV=1 - [A0A8C9YLK4_SANLU]	67.1	5.58	607	0.0633803	0.108076	0.2883	10	16	1	44	False	15		3		3		5		28		5		5		6		0.2883		0.0708		0.0725		0.1137		507.87		72.72		95.9		84.96		16	OK
81	576	A0A6A5DU65	78 kDa glucose-regulated protein OS=Perca fluviatilis OX=8168 GN=PFLUV_G00202370 PE=3 SV=1 - [A0A6A5DU65_PERFL]	83.3	5.45	751	0.0633803	0.108076	0.233	10	16	1	45	False	15	1	3		3		5		28	1	5		5		6		0.233	0.02	0.0573		0.0586		0.0919		507.87	73.94	72.72		95.9		84.96		16	OK
82	2	P62937-cRAP;P62937	Peptidyl-prolyl cis-trans isomerase A (cRAP) OS=Homo sapiens GN=PPIA PE=1 SV=2 - [PPIA_HUMAN]	18	7.81	165	0.266667	0.45472	0.4909	1	6	5	44	True	6	3							39	5							0.4909	0.3333							848.8	309.56							6	Master
83	326	A0A3Q1M119;A0A1D5Q9M4	14-3-3 protein epsilon OS=Bos taurus OX=9913 GN=YWHAE PE=1 SV=1 - [A0A3Q1M119_BOVIN]	27.4	4.89	240	0.179167	0.305515	0.6333	14	17	13	43	True	17	3							40	3							0.6333	0.15							572.02	141.1							17	Master
83	326	P62261;P62258	14-3-3 protein epsilon OS=Bos taurus OX=9913 GN=YWHAE PE=2 SV=1 - [1433E_BOVIN]	29.2	4.74	255	0.179167	0.305515	0.5961	14	17	13	43	False	17	3							40	3							0.5961	0.1412							572.02	141.1							17	OK
83	326	A0A6P7EIM4	14-3-3 protein epsilon isoform X1 OS=Ovis aries OX=9940 GN=YWHAE PE=3 SV=1 - [A0A6P7EIM4_SHEEP]	30.7	5.08	267	0.179167	0.305515	0.5693	14	17	13	43	False	17	3							40	3							0.5693	0.1348							572.02	141.1							17	OK
83	326	A0A4W2FTN1	Tyrosine 3-monooxygenase/tryptophan 5-monooxygenase activation protein epsilon OS=Bos indicus x Bos taurus OX=30522 GN=CRK PE=3 SV=1 - [A0A4W2FTN1_BOBOX]	30.7	5.08	268	0.179167	0.305515	0.5672	14	17	13	43	False	17	3							40	3							0.5672	0.1343							572.02	141.1							17	OK
83	326	A0A4W2BLZ6	14_3_3 domain-containing protein OS=Bos indicus x Bos taurus OX=30522 GN=YWHAE PE=3 SV=1 - [A0A4W2BLZ6_BOBOX]	30.7	5.08	268	0.179167	0.305515	0.5672	14	17	13	43	False	17	3							40	3							0.5672	0.1343							572.02	141.1							17	OK
83	326	F6XA04	Tyrosine 3-monooxygenase/tryptophan 5-monooxygenase activation protein epsilon OS=Equus caballus OX=9796 GN=YWHAE PE=3 SV=2 - [F6XA04_HORSE]	35.4	5.34	312	0.179167	0.305515	0.4872	14	17	13	43	False	17	3							40	3							0.4872	0.1154							572.02	141.1							17	OK
83	326	A0A2R4PCY0	14-3-3 protein epsilon OS=Cervus nippon OX=9863 PE=2 SV=1 - [A0A2R4PCY0_CERNI]	29.1	4.74	255	0.179167	0.305515	0.5961	14	17	13	43	False	17	3							40	3							0.5961	0.1412							572.02	141.1							17	OK
83	326	A0A8D0XST7;A0A5G2QSR7	Uncharacterized protein OS=Sus scrofa OX=9823 PE=4 SV=1 - [A0A8D0XST7_PIG]	30.8	5.07	268	0.179167	0.305515	0.5672	14	17	13	43	False	17	3							40	3							0.5672	0.1343							572.02	141.1							17	OK
83	326	A0A5F4CTR8	14_3_3 domain-containing protein OS=Canis lupus familiaris OX=9615 GN=YWHAE PE=3 SV=1 - [A0A5F4CTR8_CANLF]	34.6	4.97	302	0.179167	0.305515	0.5033	14	17	13	43	False	17	3							40	3							0.5033	0.1192							572.02	141.1							17	OK
83	326	A0A8B9TMB2	Tyrosine 3-monooxygenase/tryptophan 5-monooxygenase activation protein epsilon OS=Anas platyrhynchos OX=8839 PE=4 SV=1 - [A0A8B9TMB2_ANAPL]	27.4	4.98	240	0.179167	0.305515	0.6333	14	17	13	40	False	17								40								0.6333								572.02								17	OK
83	326	A0A8C4XPN5	Tyrosine 3-monooxygenase/tryptophan 5-monooxygenase activation protein epsilon OS=Falco tinnunculus OX=100819 PE=4 SV=1 - [A0A8C4XPN5_FALTI]	29.7	4.96	261	0.179167	0.305515	0.5824	14	17	13	40	False	17								40								0.5824								572.02								17	OK
83	326	A0A8B9RXK1	Tyrosine 3-monooxygenase/tryptophan 5-monooxygenase activation protein epsilon OS=Accipiter nisus OX=211598 PE=4 SV=1 - [A0A8B9RXK1_9AVES]	33.3	5	292	0.179167	0.305515	0.5205	14	17	13	40	False	17								40								0.5205								572.02								17	OK
83	326	A0A669PCZ8	Tyrosine 3-monooxygenase/tryptophan 5-monooxygenase activation protein epsilon OS=Phasianus colchicus OX=9054 PE=3 SV=1 - [A0A669PCZ8_PHACC]	29.1	5.06	255	0.179167	0.305515	0.5961	14	17	13	43	False	17	3							40	3							0.5961	0.1412							572.02	141.1							17	OK
83	326	A0A811XXQ8	(raccoon dog) hypothetical protein OS=Nyctereutes procyonoides OX=34880 GN=NYPRO_LOCUS950 PE=3 SV=1 - [A0A811XXQ8_NYCPR]	29.8	5	261	0.179167	0.305515	0.5824	14	17	13	40	False	17								40								0.5824								572.02								17	OK
84	465	A0A6J3EQ52	uncharacterized protein LOC116501955 OS=Aythya fuligula OX=219594 GN=LOC116501955 PE=3 SV=1 - [A0A6J3EQ52_AYTFU]	39.7	11.53	357	0.120448	0.205388	0.4174	6	8	0	43	True	8	3	1		3		2		29	4	1		6		3		0.4174	0.1625	0.056		0.1905		0.1232		412.8	115.12	0		81.86		49.3		8	Master
84	465	A0A6P3VQZ3	histone H1.5-like OS=Clupea harengus OX=7950 GN=LOC105896668 PE=3 SV=1 - [A0A6P3VQZ3_CLUHA]	45.7	11.71	419	0.120448	0.205388	0.2291	6	8	0	43	False	8	3	1		3		2		29	4	1		6		3		0.2291	0.1074	0.0239		0.0811		0.0525		412.8	115.12	0		81.86		49.3		8	OK
84	465	A0A6J3ELJ2	histone H3-like OS=Aythya fuligula OX=219594 GN=LOC116502376 PE=3 SV=1 - [A0A6J3ELJ2_AYTFU]	27.2	11.37	242	0.120448	0.205388	0.3967	6	8	0	43	False	8	3	1		3		2		29	4	1		6		3		0.3967	0.186	0.0413		0.1405		0.0909		412.8	115.12	0		81.86		49.3		8	OK
84	465	A0A2I0MJI2	Histone H3 OS=Columba livia OX=8932 GN=A306_00004816 PE=3 SV=1 - [A0A2I0MJI2_COLLI]	26.9	11.22	239	0.120448	0.205388	0.4017	6	8	0	43	False	8	3	1		3		2		29	4	1		6		3		0.4017	0.1883	0.0418		0.1423		0.0921		412.8	115.12	0		81.86		49.3		8	OK
84	465	A0A2I0MJF5	Histone H3 OS=Columba livia OX=8932 GN=A306_00004826 PE=3 SV=1 - [A0A2I0MJF5_COLLI]	26.8	11.39	240	0.120448	0.205388	0.4	6	8	0	43	False	8	3	1		3		2		29	4	1		6		3		0.4	0.1875	0.0417		0.1417		0.0917		412.8	115.12	0		81.86		49.3		8	OK
84	465	A0A2I0MJG1	Histone H3 OS=Columba livia OX=8932 GN=A306_00004830 PE=3 SV=1 - [A0A2I0MJG1_COLLI]	27.4	11.5	246	0.120448	0.205388	0.3902	6	8	0	43	False	8	3	1		3		2		29	4	1		6		3		0.3902	0.1829	0.0407		0.1382		0.0894		412.8	115.12	0		81.86		49.3		8	OK
85	773	A0A4W2GJB2	Uncharacterized protein OS=Bos indicus x Bos taurus OX=30522 PE=4 SV=1 - [A0A4W2GJB2_BOBOX]	32	8.38	300	0.14	0.238728	0.3133	1	10	4	42	True	10	5							32	10							0.3133	0.1833							789.4	326.4							10	Master
86	791	A0A5F9CM20	Talin 1 OS=Oryctolagus cuniculus OX=9986 GN=TLN1 PE=4 SV=1 - [A0A5F9CM20_RABIT]	261.9	6.05	2472	0.0169903	0.0289719	0.1897	3	30	2	42	True	30	3							39	3							0.1897	0.017							649.97	143.43							30	Master
86	791	A0A5F9CYF1	Talin 1 OS=Oryctolagus cuniculus OX=9986 GN=TLN1 PE=4 SV=1 - [A0A5F9CYF1_RABIT]	266.1	6.19	2508	0.0169903	0.0289719	0.187	3	30	2	42	False	30	3							39	3							0.187	0.0167							649.97	143.43							30	OK
86	791	G1SYV9	Talin 1 OS=Oryctolagus cuniculus OX=9986 GN=TLN1 PE=4 SV=2 - [G1SYV9_RABIT]	271.2	6.15	2558	0.0169903	0.0289719	0.1833	3	30	2	42	False	30	3							39	3							0.1833	0.0164							649.97	143.43							30	OK
87	217	S9YSI7	Triosephosphate isomerase OS=Camelus ferus OX=419612 GN=CB1_000289005 PE=3 SV=1 - [S9YSI7_CAMFR]	28	7.75	258	0.158915	0.270982	0.4109	3	8	1	41	True	6	3	2		5	1	5		20	4	2		7	2	6		0.3101	0.1473	0.1047		0.2597	0.0543	0.2597		428.96	117.16	46.53		191.46	107.24	158.33		8	Master
87	217	A0A5N4C6L9	Triosephosphate isomerase OS=Camelus dromedarius OX=9838 GN=Cadr_000029358 PE=3 SV=1 - [A0A5N4C6L9_CAMDR]	30.5	6.55	286	0.158915	0.270982	0.3706	3	8	1	41	False	6	3	2		5	1	5		20	4	2		7	2	6		0.2797	0.1329	0.0944		0.2343	0.049	0.2343		428.96	117.16	46.53		191.46	107.24	158.33		8	OK
87	217	A0A8B8SHM6;UPI0013A5FBB7	triosephosphate isomerase OS=Camelus ferus OX=419612 GN=TPI1 PE=4 SV=1 - [A0A8B8SHM6_CAMFR]	30.5	6.55	286	0.158915	0.270982	0.3706	3	8	1	41	False	6	3	2		5	1	5		20	4	2		7	2	6		0.2797	0.1329	0.0944		0.2343	0.049	0.2343		428.96	117.16	46.53		191.46	107.24	158.33		8	OK
88	464	A0A6P5DS68	Histone H4 OS=Bos indicus OX=9915 GN=LOC109576915 PE=3 SV=1 - [A0A6P5DS68_BOSIN]	11.4	11.52	103	0.398058	0.678769	0.5146	1	8	2	41	True	8	3	1		3		2		27	4	1		6		3		0.5146	0.1262	0.0971		0.3301		0.2136		411.14	131.69	0		81.86		49.3		8	Master
89	647	A0A8C1RR67	Glyceraldehyde-3-phosphate dehydrogenase OS=Cyprinus carpio OX=7962 PE=4 SV=1 - [A0A8C1RR67_CYPCA]	32.8	8.76	306	0.133987	0.228475	0.2222	9	6	1	41	True	6		1		2		2		32		1		4		4		0.2222		0.0686		0.0719		0.0719		538.67		33.31		56.45		70.05		6	Master
89	647	A0A8C1RRE4	Glyceraldehyde-3-phosphate dehydrogenase OS=Cyprinus carpio OX=7962 PE=4 SV=1 - [A0A8C1RRE4_CYPCA]	35.8	8.43	333	0.133987	0.228475	0.2042	9	6	1	41	False	6		1		2		2		32		1		4		4		0.2042		0.0631		0.0661		0.0661		538.67		33.31		56.45		70.05		6	OK
89	647	A0A8C1RRV9	Glyceraldehyde-3-phosphate dehydrogenase OS=Cyprinus carpio OX=7962 PE=4 SV=1 - [A0A8C1RRV9_CYPCA]	33.7	8.95	313	0.133987	0.228475	0.2173	9	6	1	41	False	6		1		2		2		32		1		4		4		0.2173		0.0671		0.0703		0.0703		538.67		33.31		56.45		70.05		6	OK
89	647	A0A8C1RQW4	Glyceraldehyde-3-phosphate dehydrogenase OS=Cyprinus carpio OX=7962 PE=4 SV=1 - [A0A8C1RQW4_CYPCA]	33.8	7.52	315	0.133987	0.228475	0.2159	9	6	1	41	False	6		1		2		2		32		1		4		4		0.2159		0.0667		0.0698		0.0698		538.67		33.31		56.45		70.05		6	OK
89	647	A0A8C1ZQI1	Glyceraldehyde-3-phosphate dehydrogenase OS=Cyprinus carpio OX=7962 PE=4 SV=1 - [A0A8C1ZQI1_CYPCA]	35.3	8.43	328	0.133987	0.228475	0.2073	9	6	1	41	False	6		1		2		2		32		1		4		4		0.2073		0.064		0.0671		0.0671		538.67		33.31		56.45		70.05		6	OK
89	647	A0A8C2GFY9	Glyceraldehyde-3-phosphate dehydrogenase OS=Cyprinus carpio OX=7962 PE=4 SV=1 - [A0A8C2GFY9_CYPCA]	36	8.43	334	0.133987	0.228475	0.2036	9	6	1	41	False	6		1		2		2		32		1		4		4		0.2036		0.0629		0.0659		0.0659		538.67		33.31		56.45		70.05		6	OK
89	647	A0A8C1RS24	Glyceraldehyde-3-phosphate dehydrogenase OS=Cyprinus carpio OX=7962 PE=4 SV=1 - [A0A8C1RS24_CYPCA]	32.7	8.56	306	0.133987	0.228475	0.2222	9	6	1	41	False	6		1		2		2		32		1		4		4		0.2222		0.0686		0.0719		0.0719		538.67		33.31		56.45		70.05		6	OK
89	647	A0A8C1RQN6	Glyceraldehyde-3-phosphate dehydrogenase OS=Cyprinus carpio OX=7962 PE=4 SV=1 - [A0A8C1RQN6_CYPCA]	40.9	8.09	378	0.133987	0.228475	0.1799	9	6	1	41	False	6		1		2		2		32		1		4		4		0.1799		0.0556		0.0582		0.0582		538.67		33.31		56.45		70.05		6	OK
89	647	A0A8C1RQI8	Glyceraldehyde-3-phosphate dehydrogenase OS=Cyprinus carpio OX=7962 PE=4 SV=1 - [A0A8C1RQI8_CYPCA]	36.5	8.19	340	0.133987	0.228475	0.2	9	6	1	41	False	6		1		2		2		32		1		4		4		0.2		0.0618		0.0647		0.0647		538.67		33.31		56.45		70.05		6	OK
90	790	A0A8B8SUZ6;UPI0003C86F84	LOW QUALITY PROTEIN: talin-1 OS=Camelus ferus OX=419612 GN=TLN1 PE=4 SV=1 - [A0A8B8SUZ6_CAMFR]	269.6	6.14	2541	0.0161354	0.0275141	0.1728	1	29	1	41	True	29	3							38	3							0.1728	0.0165							627.61	143.43							29	Master
91	9	P02580	Actin-3 OS=Glycine max OX=3847 GN=SAC3 PE=3 SV=2 - [ACT3_SOYBN]	41.6	5.4	376	0.106383	0.181404	0.1596	1	6	1	40	True	5	3	2		3	1	2	1	23	5	2		5	1	3	1	0.117	0.0878	0.0718		0.0851	0.0266	0.0559	0.0266	474.33	162.23	42.56		92.93	75.91	100.03	73.54	6	Master
92	456	A0A6Q2XGM9	Uncharacterized protein OS=Esox lucius OX=8010 PE=3 SV=1 - [A0A6Q2XGM9_ESOLU]	24.9	10.3	228	0.175439	0.299158	0.2588	7	6	1	40	True	6	2			1				34	5			1				0.2588	0.1667			0.0658				816.33	174.31			51.93				6	Master
92	456	A0A8C1KBK6	Uncharacterized protein OS=Cyprinus carpio OX=7962 PE=4 SV=1 - [A0A8C1KBK6_CYPCA]	26	10.13	240	0.175439	0.299158	0.2458	7	6	1	35	False	6				1				34				1				0.2458				0.0625				816.33				51.93				6	OK
92	456	A0A8C1J1G4	Uncharacterized protein OS=Cyprinus carpio OX=7962 PE=4 SV=1 - [A0A8C1J1G4_CYPCA]	25.9	10.04	238	0.175439	0.299158	0.2479	7	6	1	35	False	6				1				34				1				0.2479				0.063				816.33				51.93				6	OK
92	456	A0A8C1LY60	Uncharacterized protein OS=Cyprinus carpio OX=7962 PE=4 SV=1 - [A0A8C1LY60_CYPCA]	25.5	10.17	234	0.175439	0.299158	0.2521	7	6	1	35	False	6				1				34				1				0.2521				0.0641				816.33				51.93				6	OK
92	456	A0A6Q2X366	Uncharacterized protein OS=Esox lucius OX=8010 PE=3 SV=1 - [A0A6Q2X366_ESOLU]	27	9.98	248	0.175439	0.299158	0.2379	7	6	1	40	False	6	2			1				34	5			1				0.2379	0.1532			0.0605				816.33	174.31			51.93				6	OK
92	456	A0A6Q2ZQN1	Uncharacterized protein OS=Esox lucius OX=8010 PE=3 SV=1 - [A0A6Q2ZQN1_ESOLU]	25.9	10.1	238	0.175439	0.299158	0.2479	7	6	1	40	False	6	2			1				34	5			1				0.2479	0.1597			0.063				816.33	174.31			51.93				6	OK
92	456	A0A6Q2YES5	Uncharacterized protein OS=Esox lucius OX=8010 PE=3 SV=1 - [A0A6Q2YES5_ESOLU]	27.1	9.86	248	0.175439	0.299158	0.2379	7	6	1	40	False	6	2			1				34	5			1				0.2379	0.1532			0.0605				816.33	174.31			51.93				6	OK
93	498	A0A6Q2XKL0	Elongation factor 1-alpha OS=Esox lucius OX=8010 PE=3 SV=1 - [A0A6Q2XKL0_ESOLU]	46.9	8.22	429	0.0932401	0.158993	0.3147	3	13	1	40	True	13	1	3		1		2		30	2	4		1		3		0.3147	0.028	0.0699		0.028		0.0559		492.86	87.19	76.73		43.78		87.36		13	Master
93	498	A0A3P8ZYU5	Elongation factor 1-alpha OS=Esox lucius OX=8010 PE=3 SV=1 - [A0A3P8ZYU5_ESOLU]	50.4	9.07	462	0.0932401	0.158993	0.2922	3	13	1	40	False	13	1	3		1		2		30	2	4		1		3		0.2922	0.026	0.0649		0.026		0.0519		492.86	87.19	76.73		43.78		87.36		13	OK
93	498	A0A6Q2XTD8	Elongation factor 1-alpha OS=Esox lucius OX=8010 PE=3 SV=1 - [A0A6Q2XTD8_ESOLU]	52.2	9.11	477	0.0932401	0.158993	0.283	3	13	1	40	False	13	1	3		1		2		30	2	4		1		3		0.283	0.0252	0.0629		0.0252		0.0503		492.86	87.19	76.73		43.78		87.36		13	OK
94	909	A0A3Q7VRB6	lamin-B1 OS=Ursus arctos horribilis OX=116960 GN=LMNB1 PE=3 SV=1 - [A0A3Q7VRB6_URSAR]	66.5	5.14	586	0.0682594	0.116396	0.3157	1	16	2	40	True	16	5							35	5							0.3157	0.1126							552.1	164.41							16	Master
95	38	P40926	Malate dehydrogenase, mitochondrial OS=Homo sapiens OX=9606 GN=MDH2 PE=1 SV=3 - [MDHM_HUMAN]	35.5	8.68	338	0.115385	0.196754	0.4527	1	11	3	39	True	10	2			1		1		32	4			2		1		0.3876	0.0799			0.0325		0.0651		649.58	168.99			67.94		65.22		11	Master
96	200	P00883	Fructose-bisphosphate aldolase A OS=Oryctolagus cuniculus OX=9986 GN=ALDOA PE=1 SV=2 - [ALDOA_RABIT]	39.3	8.09	364	0.107143	0.1827	0.5275	3	15	6	39	True	14	2	1				2		32	3	1				3		0.5027	0.0714	0.0385				0.0797		715.61	129.81	53.6				62.48		15	Master
96	200	P04075	Fructose-bisphosphate aldolase A OS=Homo sapiens OX=9606 GN=ALDOA PE=1 SV=2 - [ALDOA_HUMAN]	39.4	8.09	364	0.107143	0.1827	0.5275	3	15	6	39	False	14	2	1				2		32	3	1				3		0.5027	0.0714	0.0385				0.0797		715.61	129.81	53.6				62.48		15	OK
96	200	A0A5F9D5U7	Fructose-bisphosphate aldolase OS=Oryctolagus cuniculus OX=9986 GN=ALDOA PE=3 SV=1 - [A0A5F9D5U7_RABIT]	45.2	8.25	419	0.107143	0.1827	0.4582	3	15	6	36	False	14		1				2		32		1				3		0.4368		0.0334				0.0692		715.61		53.6				62.48		15	OK
97	208	A0A3Q7T7C7	glyceraldehyde-3-phosphate dehydrogenase-like OS=Vulpes vulpes OX=9627 GN=LOC112933858 PE=3 SV=1 - [A0A3Q7T7C7_VULVU]	35.8	6.99	333	0.117117	0.199708	0.1772	1	6	2	39	True	5	1	1		2		3		26	3	1		4		5		0.1351	0.0631	0.0631		0.0661		0.1081		443.35	152.34	33.31		56.45		70.05		6	Master
98	228	A0A8C4PRJ4;UPI00071AA608	Malate dehydrogenase 2 OS=Equus asinus asinus OX=83772 GN=MDH2 PE=4 SV=1 - [A0A8C4PRJ4_EQUAS]	35.6	8.54	338	0.115385	0.196754	0.4053	1	10	2	39	True	10	3			1				31	6			2				0.4053	0.145			0.0325				775.55	312.87			67.94				10	Master
99	323	A0A452EHN7	Lamin B1 OS=Capra hircus OX=9925 GN=LMNB1 PE=3 SV=1 - [A0A452EHN7_CAPHI]	65.6	5.08	578	0.067474	0.115057	0.2803	12	15	1	39	True	15	5							34	5							0.2803	0.1142							503.55	164.41							15	Master
99	323	A7YY47	LMNB1 protein OS=Bos taurus OX=9913 GN=LMNB1 PE=1 SV=1 - [A7YY47_BOVIN]	66.4	5.14	586	0.067474	0.115057	0.2765	12	15	1	39	False	15	5							34	5							0.2765	0.1126							503.55	164.41							15	OK
99	323	A0A4X1UHX7;F1RKM0	Uncharacterized protein OS=Sus scrofa OX=9823 GN=LMNB1 PE=3 SV=1 - [A0A4X1UHX7_PIG]	66.4	5.14	586	0.067474	0.115057	0.2765	12	15	1	39	False	15	5							34	5							0.2765	0.1126							503.55	164.41							15	OK
99	323	A0A6P3E4M2;W5Q9T3	lamin-B1 OS=Ovis aries OX=9940 GN=LMNB1 PE=3 SV=1 - [A0A6P3E4M2_SHEEP]	66.4	5.14	586	0.067474	0.115057	0.2765	12	15	1	39	False	15	5							34	5							0.2765	0.1126							503.55	164.41							15	OK
99	323	A0A6P3HZ96	lamin-B1 OS=Bison bison bison OX=43346 GN=LMNB1 PE=3 SV=1 - [A0A6P3HZ96_BISBI]	75.5	5.73	675	0.067474	0.115057	0.24	12	15	1	39	False	15	5							34	5							0.24	0.0978							503.55	164.41							15	OK
99	323	A0A6J0WBL6	lamin-B1 OS=Odocoileus virginianus texanus OX=9880 GN=LMNB1 PE=3 SV=1 - [A0A6J0WBL6_ODOVR]	66.4	5.14	586	0.067474	0.115057	0.2765	12	15	1	39	False	15	5							34	5							0.2765	0.1126							503.55	164.41							15	OK
99	323	A0A8C2P9V5	Lamin B1 OS=Capra hircus OX=9925 PE=4 SV=1 - [A0A8C2P9V5_CAPHI]	71.4	5.16	633	0.067474	0.115057	0.2559	12	15	1	34	False	15								34								0.2559								503.55								15	OK
99	323	A0A8B9X571	Lamin B1 OS=Bos mutus grunniens OX=30521 GN=LMNB1 PE=4 SV=1 - [A0A8B9X571_BOSMU]	66.4	5.14	586	0.067474	0.115057	0.2765	12	15	1	34	False	15								34								0.2765								503.55								15	OK
99	323	A0A4W2ESA5	Uncharacterized protein OS=Bos indicus x Bos taurus OX=30522 GN=LMNB1 PE=3 SV=1 - [A0A4W2ESA5_BOBOX]	66.4	5.19	586	0.067474	0.115057	0.2765	12	15	1	39	False	15	5							34	5							0.2765	0.1126							503.55	164.41							15	OK
99	323	M3VZT0	Lamin B1 OS=Felis catus OX=9685 GN=LMNB1 PE=3 SV=3 - [M3VZT0_FELCA]	66.4	5.16	586	0.067474	0.115057	0.2765	12	15	1	39	False	15	5							34	5							0.2765	0.1126							503.55	164.41							15	OK
99	323	A0A8D1H164	Uncharacterized protein OS=Sus scrofa OX=9823 PE=4 SV=1 - [A0A8D1H164_PIG]	62.5	5.06	551	0.067474	0.115057	0.294	12	15	1	34	False	15								34								0.294								503.55								15	OK
99	323	A0A8B8SRI9;A0A6I9IM23	lamin-B1 OS=Camelus ferus OX=419612 GN=LMNB1 PE=4 SV=1 - [A0A8B8SRI9_CAMFR]	66.4	5.14	586	0.067474	0.115057	0.2765	12	15	1	39	False	15	5							34	5							0.2765	0.1126							503.55	164.41							15	OK
100	499	A0A811Y017	(raccoon dog) hypothetical protein OS=Nyctereutes procyonoides OX=34880 GN=NYPRO_LOCUS1760 PE=4 SV=1 - [A0A811Y017_NYCPR]	25.5	8.31	229	0.170306	0.290405	0.441	1	12	1	39	True	12		2		1		2		32		3		1		3		0.441		0.0873		0.0524		0.1048		404.77		71.27		43.78		87.36		12	Master
101	338	A0A452E5N4	Hsc70/Hsp90-organizing protein OS=Capra hircus OX=9925 GN=STIP1 PE=4 SV=1 - [A0A452E5N4_CAPHI]	62.5	6.43	543	0.06814	0.116192	0.3057	2	17	7	37	True	17	1							36	1							0.3057	0.035							386.67	85.02							17	Master
101	338	A0A6P3EDB9	Hsc70/Hsp90-organizing protein OS=Ovis aries OX=9940 GN=STIP1 PE=4 SV=1 - [A0A6P3EDB9_SHEEP]	62.5	6.43	543	0.06814	0.116192	0.3057	2	17	7	37	False	17	1							36	1							0.3057	0.035							386.67	85.02							17	OK
102	477	F6W8W3	Keratin 24 OS=Equus caballus OX=9796 GN=KRT24 PE=3 SV=1 - [F6W8W3_HORSE]	53.7	4.97	506	0.0731225	0.124689	0.0949	4	4	2	37	True	3		2	2	1	1	2	1	6		5	3	9	1	9	4	0.0929		0.0395	0.0395	0.0217	0.0217	0.0771	0.0217	69.02		173.32	109.8	203.99	91.48	231.01	136.82	4	Master
102	477	A0A8C4PH99	Keratin 24 OS=Equus asinus asinus OX=83772 GN=KRT24 PE=4 SV=1 - [A0A8C4PH99_EQUAS]	46.9	5.15	418	0.0731225	0.124689	0.1148	4	4	2	29	False	3		2		1		2		6		5		9		9		0.1124		0.0478		0.0263		0.0933		69.02		173.32		203.99		231.01		4	OK
102	477	A0A8C4L7E1	Keratin 24 OS=Equus asinus asinus OX=83772 GN=KRT24 PE=4 SV=1 - [A0A8C4L7E1_EQUAS]	42	4.69	385	0.0731225	0.124689	0.1247	4	4	2	29	False	3		2		1		2		6		5		9		9		0.1221		0.0519		0.0286		0.1013		69.02		173.32		203.99		231.01		4	OK
102	477	A0A8C4LA17	Keratin 24 OS=Equus asinus asinus OX=83772 GN=KRT24 PE=4 SV=1 - [A0A8C4LA17_EQUAS]	50.3	4.91	472	0.0731225	0.124689	0.1017	4	4	2	29	False	3		2		1		2		6		5		9		9		0.0996		0.0424		0.0233		0.0826		69.02		173.32		203.99		231.01		4	OK
103	510	A0A8C6E4W4	Uncharacterized protein OS=Moschus moschiferus OX=68415 PE=4 SV=1 - [A0A8C6E4W4_MOSMO]	39.9	7.77	370	0.1	0.17052	0.3081	1	7	2	37	True	5		1		1		2		24		2		2		9		0.2135		0.0378		0.0378		0.0946		623.84		61.43		73.93		165.41		7	Master
104	598	A0A6P7DWC3	40S ribosomal protein SA-like OS=Ovis aries OX=9940 GN=LOC114113981 PE=3 SV=1 - [A0A6P7DWC3_SHEEP]	18.8	7.99	171	0.216374	0.368962	0.7778	30	9	6	37	True	9	3							33	4							0.7778	0.3099							573.86	155.71							9	Master
104	598	P08865	40S ribosomal protein SA OS=Homo sapiens OX=9606 GN=RPSA PE=1 SV=4 - [RSSA_HUMAN]	32.8	4.87	295	0.216374	0.368962	0.4508	30	9	6	37	False	9	3							33	4							0.4508	0.1797							573.86	155.71							9	OK
104	598	P26452	40S ribosomal protein SA OS=Bos taurus OX=9913 GN=RPSA PE=2 SV=4 - [RSSA_BOVIN]	32.9	4.87	295	0.216374	0.368962	0.4508	30	9	6	37	False	9	3							33	4							0.4508	0.1797							573.86	155.71							9	OK
104	598	Q4GWZ2	40S ribosomal protein SA OS=Sus scrofa OX=9823 GN=RPSA PE=1 SV=3 - [RSSA_PIG]	32.9	4.87	295	0.216374	0.368962	0.4508	30	9	6	37	False	9	3							33	4							0.4508	0.1797							573.86	155.71							9	OK
104	598	A6YRY8	40S ribosomal protein SA OS=Ovis aries OX=9940 GN=RPSA PE=2 SV=1 - [RSSA_SHEEP]	32.9	4.93	295	0.216374	0.368962	0.4508	30	9	6	37	False	9	3							33	4							0.4508	0.1797							573.86	155.71							9	OK
104	598	A0A3Q1MKQ7	40S ribosomal protein SA OS=Bos taurus OX=9913 GN=RPSA PE=1 SV=1 - [A0A3Q1MKQ7_BOVIN]	32.5	4.87	292	0.216374	0.368962	0.4555	30	9	6	37	False	9	3							33	4							0.4555	0.1815							573.86	155.71							9	OK
104	598	A0A4W2GSB5;A0A3Q1MFG3	40S ribosomal protein SA OS=Bos indicus x Bos taurus OX=30522 GN=RPSA PE=3 SV=1 - [A0A4W2GSB5_BOBOX]	35	4.96	315	0.216374	0.368962	0.4222	30	9	6	37	False	9	3							33	4							0.4222	0.1683							573.86	155.71							9	OK
104	598	A0A287B2M3	40S ribosomal protein SA OS=Sus scrofa OX=9823 GN=RPSA PE=1 SV=1 - [A0A287B2M3_PIG]	30.7	5.38	275	0.216374	0.368962	0.4836	30	9	6	37	False	9	3							33	4							0.4836	0.1927							573.86	155.71							9	OK
104	598	W5NWR3	40S ribosomal protein SA OS=Ovis aries OX=9940 GN=RPSA PE=3 SV=1 - [W5NWR3_SHEEP]	32.3	4.94	295	0.216374	0.368962	0.4508	30	9	6	37	False	9	3							33	4							0.4508	0.1797							573.86	155.71							9	OK
104	598	A0A452E210	40S ribosomal protein SA OS=Capra hircus OX=9925 GN=LOC102175427 PE=3 SV=1 - [A0A452E210_CAPHI]	27.5	8.43	246	0.216374	0.368962	0.5407	30	9	6	37	False	9	3							33	4							0.5407	0.2154							573.86	155.71							9	OK
104	598	A0A8C6FV48;A0A452EA76	Uncharacterized protein OS=Moschus moschiferus OX=68415 PE=4 SV=1 - [A0A8C6FV48_MOSMO]	32.7	4.92	294	0.216374	0.368962	0.4524	30	9	6	37	False	9	3							33	4							0.4524	0.1803							573.86	155.71							9	OK
104	598	A0A6J0YEB5	40S ribosomal protein SA OS=Odocoileus virginianus texanus OX=9880 GN=LOC110144396 PE=3 SV=1 - [A0A6J0YEB5_ODOVR]	31.7	5.03	286	0.216374	0.368962	0.465	30	9	6	37	False	9	3							33	4							0.465	0.1853							573.86	155.71							9	OK
104	598	A0A835ZPP2	40S ribosomal protein SA OS=Ovis aries OX=9940 GN=RPSA PE=3 SV=1 - [A0A835ZPP2_SHEEP]	52.3	4.97	466	0.216374	0.368962	0.2854	30	9	6	33	False	9								33								0.2854								573.86								9	OK
104	598	A0A5N3WLI1	40S ribosomal protein SA OS=Muntiacus muntjak OX=9888 GN=RPSA PE=3 SV=1 - [A0A5N3WLI1_MUNMU]	33.5	4.87	301	0.216374	0.368962	0.4419	30	9	6	37	False	9	3							33	4							0.4419	0.1761							573.86	155.71							9	OK
104	598	A0A6J0XQ77	40S ribosomal protein SA OS=Odocoileus virginianus texanus OX=9880 GN=RPSA PE=3 SV=1 - [A0A6J0XQ77_ODOVR]	32.9	4.87	295	0.216374	0.368962	0.4508	30	9	6	37	False	9	3							33	4							0.4508	0.1797							573.86	155.71							9	OK
104	598	L8HQM1	40S ribosomal protein SA OS=Bos mutus OX=72004 GN=RPSA PE=3 SV=1 - [L8HQM1_9CETA]	33.5	4.87	302	0.216374	0.368962	0.4404	30	9	6	37	False	9	3							33	4							0.4404	0.1755							573.86	155.71							9	OK
104	598	A0A6B0RHX4	40S ribosomal protein SA OS=Bos mutus OX=72004 GN=RPSA PE=3 SV=1 - [A0A6B0RHX4_9CETA]	43.4	6.55	384	0.216374	0.368962	0.3464	30	9	6	33	False	9								33								0.3464								573.86								9	OK
104	598	A0A8C0N0T1;B8K1X7	Uncharacterized protein OS=Canis lupus familiaris OX=9615 GN=RPSA PE=4 SV=1 - [A0A8C0N0T1_CANLF]	32.9	4.87	295	0.216374	0.368962	0.4508	30	9	6	37	False	9	3							33	4							0.4508	0.1797							573.86	155.71							9	OK
104	598	A0A8C0R7U1	Ribosomal protein SA OS=Canis lupus dingo OX=286419 GN=RPSA PE=4 SV=1 - [A0A8C0R7U1_CANLU]	36.9	7.46	333	0.216374	0.368962	0.3994	30	9	6	33	False	9								33								0.3994								573.86								9	OK
104	598	M3WY05	Ribosomal protein SA OS=Felis catus OX=9685 GN=RPSA PE=3 SV=4 - [M3WY05_FELCA]	36.1	7.74	326	0.216374	0.368962	0.408	30	9	6	37	False	9	3							33	4							0.408	0.1626							573.86	155.71							9	OK
104	598	A0A8D0Q168	40S ribosomal protein SA OS=Sus scrofa OX=9823 PE=4 SV=1 - [A0A8D0Q168_PIG]	32.4	4.93	290	0.216374	0.368962	0.4586	30	9	6	33	False	9								33								0.4586								573.86								9	OK
104	598	A0A8D1QGZ9	Uncharacterized protein OS=Sus scrofa OX=9823 PE=4 SV=1 - [A0A8D1QGZ9_PIG]	32.7	4.92	294	0.216374	0.368962	0.4524	30	9	6	33	False	9								33								0.4524								573.86								9	OK
104	598	A0A4X1TT41	40S ribosomal protein SA OS=Sus scrofa OX=9823 GN=RPSA PE=3 SV=1 - [A0A4X1TT41_PIG]	30.8	5.38	275	0.216374	0.368962	0.4836	30	9	6	37	False	9	3							33	4							0.4836	0.1927							573.86	155.71							9	OK
104	598	A0A8D1N7L2	Uncharacterized protein OS=Sus scrofa OX=9823 PE=4 SV=1 - [A0A8D1N7L2_PIG]	30.7	5.69	275	0.216374	0.368962	0.4836	30	9	6	33	False	9								33								0.4836								573.86								9	OK
104	598	A0A8D1WH05	Uncharacterized protein OS=Sus scrofa OX=9823 PE=4 SV=1 - [A0A8D1WH05_PIG]	30.6	5.5	274	0.216374	0.368962	0.4854	30	9	6	33	False	9								33								0.4854								573.86								9	OK
104	598	A0A8D0UB56	40S ribosomal protein SA OS=Sus scrofa OX=9823 PE=4 SV=1 - [A0A8D0UB56_PIG]	30.7	5.38	275	0.216374	0.368962	0.4836	30	9	6	33	False	9								33								0.4836								573.86								9	OK
104	598	A0A8D1GN92	Uncharacterized protein OS=Sus scrofa OX=9823 PE=4 SV=1 - [A0A8D1GN92_PIG]	30.6	5.5	274	0.216374	0.368962	0.4854	30	9	6	33	False	9								33								0.4854								573.86								9	OK
104	598	A0A8D1N4C6	Uncharacterized protein OS=Sus scrofa OX=9823 PE=4 SV=1 - [A0A8D1N4C6_PIG]	32.9	4.92	295	0.216374	0.368962	0.4508	30	9	6	33	False	9								33								0.4508								573.86								9	OK
104	598	A0A8D1QGR7	Uncharacterized protein OS=Sus scrofa OX=9823 PE=4 SV=1 - [A0A8D1QGR7_PIG]	30.5	5.5	274	0.216374	0.368962	0.4854	30	9	6	33	False	9								33								0.4854								573.86								9	OK
104	598	A0A8B6YP79;A0A5N4CYU4	40S ribosomal protein SA OS=Camelus ferus OX=419612 GN=RPSA PE=4 SV=1 - [A0A8B6YP79_CAMFR]	32.9	4.87	295	0.216374	0.368962	0.4508	30	9	6	37	False	9	3							33	4							0.4508	0.1797							573.86	155.71							9	OK
105	626	A0A5F5XTQ7	Heterogeneous nuclear ribonucleoprotein M OS=Felis catus OX=9685 GN=HNRNPM PE=4 SV=1 - [A0A5F5XTQ7_FELCA]	73.6	8.82	691	0.0535456	0.091306	0.3459	13	19	19	37	True	19	2							33	4							0.3459	0.042							556.06	151.1							19	Master
105	626	A0A4W2D3B9;A0A3Q1MJD5	Heterogeneous nuclear ribonucleoprotein M OS=Bos indicus x Bos taurus OX=30522 GN=HNRNPM PE=4 SV=1 - [A0A4W2D3B9_BOBOX]	77.4	8.7	730	0.0535456	0.091306	0.3274	13	19	19	37	False	19	2							33	4							0.3274	0.0397							556.06	151.1							19	OK
105	626	F1MY44	Heteroous nuclear ribonucleoprotein M OS=Bos taurus OX=9913 GN=HNRNPM PE=1 SV=3 - [F1MY44_BOVIN]	73.6	8.9	691	0.0535456	0.091306	0.3459	13	19	19	37	False	19	2							33	4							0.3459	0.042							556.06	151.1							19	OK
105	626	A0A4X1VNX9;A0A287BL93	Uncharacterized protein OS=Sus scrofa OX=9823 GN=HNRNPM PE=4 SV=1 - [A0A4X1VNX9_PIG]	77.4	8.7	730	0.0535456	0.091306	0.3274	13	19	19	37	False	19	2							33	4							0.3274	0.0397							556.06	151.1							19	OK
105	626	A0A6P3ECL6	heterogeneous nuclear ribonucleoprotein M isoform X19 OS=Ovis aries OX=9940 GN=HNRNPM PE=4 SV=1 - [A0A6P3ECL6_SHEEP]	73.5	8.82	691	0.0535456	0.091306	0.3459	13	19	19	37	False	19	2							33	4							0.3459	0.042							556.06	151.1							19	OK
105	626	A0A5J5N6B1	Uncharacterized protein OS=Muntiacus reevesi OX=9886 GN=FD755_003214 PE=4 SV=1 - [A0A5J5N6B1_MUNRE]	77.4	8.7	730	0.0535456	0.091306	0.3274	13	19	19	37	False	19	2							33	4							0.3274	0.0397							556.06	151.1							19	OK
105	626	M3WM68	Heterogeneous nuclear ribonucleoprotein M OS=Felis catus OX=9685 GN=HNRNPM PE=4 SV=4 - [M3WM68_FELCA]	77.6	8.78	730	0.0535456	0.091306	0.3274	13	19	19	37	False	19	2							33	4							0.3274	0.0397							556.06	151.1							19	OK
105	626	A0A5F5XQH4	Heterogeneous nuclear ribonucleoprotein M OS=Felis catus OX=9685 GN=HNRNPM PE=4 SV=1 - [A0A5F5XQH4_FELCA]	77.5	8.7	730	0.0535456	0.091306	0.3274	13	19	19	37	False	19	2							33	4							0.3274	0.0397							556.06	151.1							19	OK
105	626	F6XAL9	Heterogeneous nuclear ribonucleoprotein M OS=Equus caballus OX=9796 GN=HNRNPM PE=4 SV=3 - [F6XAL9_HORSE]	77.5	8.7	730	0.0535456	0.091306	0.3274	13	19	19	37	False	19	2							33	4							0.3274	0.0397							556.06	151.1							19	OK
105	626	A0A8D1IKF8	Uncharacterized protein OS=Sus scrofa OX=9823 PE=4 SV=1 - [A0A8D1IKF8_PIG]	76	8.7	717	0.0535456	0.091306	0.3333	13	19	19	33	False	19								33								0.3333								556.06								19	OK
105	626	A0A8D0Q6E0	Uncharacterized protein OS=Sus scrofa OX=9823 PE=4 SV=1 - [A0A8D0Q6E0_PIG]	73.6	8.9	691	0.0535456	0.091306	0.3459	13	19	19	33	False	19								33								0.3459								556.06								19	OK
105	626	A0A8B8RXJ4;A0A6J3R689	heterogeneous nuclear ribonucleoprotein M isoform X4 OS=Camelus ferus OX=419612 GN=HNRNPM PE=4 SV=1 - [A0A8B8RXJ4_CAMFR]	77.5	8.7	730	0.0535456	0.091306	0.3274	13	19	19	37	False	19	2							33	4							0.3274	0.0397							556.06	151.1							19	OK
105	626	A0A8B8RXK6;A0A6J3R694	heterogeneous nuclear ribonucleoprotein M isoform X13 OS=Camelus ferus OX=419612 GN=HNRNPM PE=4 SV=1 - [A0A8B8RXK6_CAMFR]	73.6	8.82	691	0.0535456	0.091306	0.3459	13	19	19	37	False	19	2							33	4							0.3459	0.042							556.06	151.1							19	OK
106	145	A0A6J0Z069;Q76MZ3	serine/threonine-protein phosphatase 2A 65 kDa regulatory subunit A alpha isoform OS=Odocoileus virginianus texanus OX=9880 GN=PPP2R1A PE=4 SV=1 - [A0A6J0Z069_ODOVR]	65.3	5.11	589	0.0611205	0.104223	0.4312	9	18	10	36	True	18	2							33	3							0.4312	0.0492							528.3	144.67							18	Master
106	145	A0A811ZUI2;A0A5F4CGH7	(raccoon dog) hypothetical protein OS=Nyctereutes procyonoides OX=34880 GN=NYPRO_LOCUS25035 PE=4 SV=1 - [A0A811ZUI2_NYCPR]	65.4	5.15	590	0.0611205	0.104223	0.4305	9	18	10	36	False	18	2							33	3							0.4305	0.0492							528.3	144.67							18	OK
106	145	A0A3Q7VMD3	serine/threonine-protein phosphatase 2A 65 kDa regulatory subunit A alpha isoform isoform X2 OS=Ursus arctos horribilis OX=116960 GN=PPP2R1A PE=4 SV=1 - [A0A3Q7VMD3_URSAR]	68.6	5.19	620	0.0611205	0.104223	0.4097	9	18	10	36	False	18	2							33	3							0.4097	0.0468							528.3	144.67							18	OK
106	145	A0A3Q7U6Z0	serine/threonine-protein phosphatase 2A 65 kDa regulatory subunit A alpha isoform isoform X4 OS=Ursus arctos horribilis OX=116960 GN=PPP2R1A PE=4 SV=1 - [A0A3Q7U6Z0_URSAR]	67.5	5.17	610	0.0611205	0.104223	0.4164	9	18	10	36	False	18	2							33	3							0.4164	0.0475							528.3	144.67							18	OK
106	145	A0A3Q7UVF1	serine/threonine-protein phosphatase 2A 65 kDa regulatory subunit A alpha isoform isoform X3 OS=Ursus arctos horribilis OX=116960 GN=PPP2R1A PE=4 SV=1 - [A0A3Q7UVF1_URSAR]	68	5.19	613	0.0611205	0.104223	0.4144	9	18	10	36	False	18	2							33	3							0.4144	0.0473							528.3	144.67							18	OK
106	145	A0A3Q7V4T8	serine/threonine-protein phosphatase 2A 65 kDa regulatory subunit A alpha isoform isoform X1 OS=Ursus arctos horribilis OX=116960 GN=PPP2R1A PE=4 SV=1 - [A0A3Q7V4T8_URSAR]	70.7	5.08	640	0.0611205	0.104223	0.3969	9	18	10	33	False	18								33								0.3969								528.3								18	OK
106	145	A0A2I2V4A6	Protein phosphatase 2 scaffold subunit Aalpha OS=Felis catus OX=9685 GN=PPP2R1A PE=4 SV=1 - [A0A2I2V4A6_FELCA]	67	5.11	604	0.0611205	0.104223	0.4205	9	18	10	36	False	18	2							33	3							0.4205	0.048							528.3	144.67							18	OK
106	145	A0A4X1UI38	Serine/threonine-protein phosphatase 2A 65 kDa regulatory subunit A alpha isoform OS=Sus scrofa OX=9823 GN=PPP2R1A PE=4 SV=1 - [A0A4X1UI38_PIG]	65.5	5.16	590	0.0611205	0.104223	0.4305	9	18	10	36	False	18	2							33	3							0.4305	0.0492							528.3	144.67							18	OK
106	145	A0A8B6YQI7;UPI0003C8887E	serine/threonine-protein phosphatase 2A 65 kDa regulatory subunit A alpha isoform OS=Camelus ferus OX=419612 GN=PPP2R1A PE=4 SV=1 - [A0A8B6YQI7_CAMFR]	65.3	5.11	589	0.0611205	0.104223	0.4312	9	18	10	36	False	18	2							33	3							0.4312	0.0492							528.3	144.67							18	OK
107	216	W5P5W9	Triosephosphate isomerase OS=Ovis aries OX=9940 GN=TPI1 PE=3 SV=1 - [W5P5W9_SHEEP]	22.8	5.63	214	0.168224	0.286856	0.4159	11	7	1	36	True	7	4	1		3		3		21	6	1		4		4		0.4159	0.243	0.0701		0.1916		0.1916		522.25	178.55	0		75.81		104.56		7	Master
107	216	Q5E956	Triosephosphate isomerase OS=Bos taurus OX=9913 GN=TPI1 PE=2 SV=3 - [TPIS_BOVIN]	26.7	6.92	249	0.168224	0.286856	0.3574	11	7	1	36	False	7	4	1		3		3		21	6	1		4		4		0.3574	0.2088	0.0602		0.1647		0.1647		522.25	178.55	0		75.81		104.56		7	OK
107	216	A0A6P3HXI4	Triosephosphate isomerase OS=Bison bison bison OX=43346 GN=TPI1 PE=3 SV=1 - [A0A6P3HXI4_BISBI]	30.6	6.55	286	0.168224	0.286856	0.3112	11	7	1	36	False	7	4	1		3		3		21	6	1		4		4		0.3112	0.1818	0.0524		0.1434		0.1434		522.25	178.55	0		75.81		104.56		7	OK
107	216	A0A6J0WBE9	Triosephosphate isomerase OS=Odocoileus virginianus texanus OX=9880 GN=TPI1 PE=3 SV=1 - [A0A6J0WBE9_ODOVR]	30.6	6.55	286	0.168224	0.286856	0.3112	11	7	1	36	False	7	4	1		3		3		21	6	1		4		4		0.3112	0.1818	0.0524		0.1434		0.1434		522.25	178.55	0		75.81		104.56		7	OK
107	216	A0A452DIX3	Triosephosphate isomerase OS=Bos taurus OX=9913 GN=TPI1 PE=3 SV=1 - [A0A452DIX3_BOVIN]	30.6	6.24	286	0.168224	0.286856	0.3112	11	7	1	36	False	7	4	1		3		3		21	6	1		4		4		0.3112	0.1818	0.0524		0.1434		0.1434		522.25	178.55	0		75.81		104.56		7	OK
107	216	A0A6M6R7Y5	Triosephosphate isomerase OS=Ovis aries OX=9940 GN=TPI1 PE=2 SV=1 - [A0A6M6R7Y5_SHEEP]	30.6	6.55	286	0.168224	0.286856	0.3112	11	7	1	36	False	7	4	1		3		3		21	6	1		4		4		0.3112	0.1818	0.0524		0.1434		0.1434		522.25	178.55	0		75.81		104.56		7	OK
107	216	A0A4W2I170	Triosephosphate isomerase OS=Bos indicus x Bos taurus OX=30522 GN=TPI1 PE=3 SV=1 - [A0A4W2I170_BOBOX]	30	6.24	282	0.168224	0.286856	0.3156	11	7	1	36	False	7	4	1		3		3		21	6	1		4		4		0.3156	0.1844	0.0532		0.1454		0.1454		522.25	178.55	0		75.81		104.56		7	OK
107	216	A0A6P5BSD8	Triosephosphate isomerase OS=Bos indicus OX=9915 GN=TPI1 PE=3 SV=1 - [A0A6P5BSD8_BOSIN]	30.6	6.55	286	0.168224	0.286856	0.3112	11	7	1	36	False	7	4	1		3		3		21	6	1		4		4		0.3112	0.1818	0.0524		0.1434		0.1434		522.25	178.55	0		75.81		104.56		7	OK
107	216	A0A452ET55	Triosephosphate isomerase OS=Capra hircus OX=9925 GN=TPI1 PE=3 SV=1 - [A0A452ET55_CAPHI]	31.5	5.97	295	0.168224	0.286856	0.3017	11	7	1	30	False	7		1		3		3		21		1		4		4		0.3017		0.0508		0.139		0.139		522.25		0		75.81		104.56		7	OK
107	216	A0A8C6FUZ9	Triosephosphate isomerase 1 OS=Moschus moschiferus OX=68415 GN=TPI1 PE=4 SV=1 - [A0A8C6FUZ9_MOSMO]	30.6	6.55	286	0.168224	0.286856	0.3112	11	7	1	30	False	7		1		3		3		21		1		4		4		0.3112		0.0524		0.1434		0.1434		522.25		0		75.81		104.56		7	OK
107	216	A0A8B9YFZ6	Triosephosphate isomerase 1 OS=Bos mutus grunniens OX=30521 GN=TPI1 PE=4 SV=1 - [A0A8B9YFZ6_BOSMU]	30.6	6.55	286	0.168224	0.286856	0.3112	11	7	1	30	False	7		1		3		3		21		1		4		4		0.3112		0.0524		0.1434		0.1434		522.25		0		75.81		104.56		7	OK
108	270	A0A6P3HRI8	14-3-3 protein zeta/delta-like OS=Bison bison bison OX=43346 GN=LOC104990630 PE=3 SV=1 - [A0A6P3HRI8_BISBI]	27.7	4.74	245	0.146939	0.25056	0.5796	5	14	12	36	True	14	4			1		2		29	4			1		2		0.5796	0.1837			0.049		0.1265		612.34	230.04			46.59		67.32		14	Master
108	270	P63103;P63104	14-3-3 protein zeta/delta OS=Bos taurus OX=9913 GN=YWHAZ PE=1 SV=1 - [1433Z_BOVIN]	27.7	4.79	245	0.146939	0.25056	0.5796	5	14	12	36	False	14	4			1		2		29	4			1		2		0.5796	0.1837			0.049		0.1265		612.34	230.04			46.59		67.32		14	OK
108	270	P29361	14-3-3 protein zeta/delta OS=Ovis aries OX=9940 GN=YWHAZ PE=1 SV=1 - [1433Z_SHEEP]	27.8	4.84	245	0.146939	0.25056	0.5796	5	14	12	36	False	14	4			1		2		29	4			1		2		0.5796	0.1837			0.049		0.1265		612.34	230.04			46.59		67.32		14	OK
108	270	A0A833W2J6	14_3_3 domain-containing protein OS=Cervus hanglu yarkandensis OX=84702 GN=G4228_020420 PE=3 SV=1 - [A0A833W2J6_9CETA]	27.7	4.79	245	0.146939	0.25056	0.5796	5	14	12	32	False	14				1		2		29				1		2		0.5796				0.049		0.1265		612.34				46.59		67.32		14	OK
108	270	A0A8D1YE60	Uncharacterized protein OS=Sus scrofa OX=9823 PE=4 SV=1 - [A0A8D1YE60_PIG]	27.8	4.79	245	0.146939	0.25056	0.5796	5	14	12	32	False	14				1		2		29				1		2		0.5796				0.049		0.1265		612.34				46.59		67.32		14	OK
109	514	A0A6A5FK27	2-phospho-D-glycerate hydro-lyase OS=Perca fluviatilis OX=8168 GN=PFLUV_G00045070 PE=3 SV=1 - [A0A6A5FK27_PERFL]	50.9	5.05	468	0.0769231	0.131169	0.2585	2	8	1	36	True	8	2	1		1		3	1	25	4	1		1		4	1	0.2585	0.0855	0.0214		0.0385		0.1068	0.0385	468.07	254.41	51.84		47.51		152.11	93.12	8	Master
109	514	A0A484DFT6	2-phospho-D-glycerate hydro-lyase OS=Perca flavescens OX=8167 GN=EPR50_G00038830 PE=3 SV=1 - [A0A484DFT6_PERFV]	51.6	5.1	471	0.0769231	0.131169	0.2569	2	8	1	36	False	8	2	1		1		3	1	25	4	1		1		4	1	0.2569	0.0849	0.0212		0.0382		0.1062	0.0382	468.07	254.41	51.84		47.51		152.11	93.12	8	OK
110	648	A0A8C1R3M2	Glyceraldehyde-3-phosphate dehydrogenase OS=Cyprinus carpio OX=7962 PE=4 SV=1 - [A0A8C1R3M2_CYPCA]	33.5	7.17	313	0.115016	0.196125	0.1789	9	5	1	36	True	5		1		2		2		27		1		4		4		0.1789		0.0671		0.0703		0.0703		432.47		33.31		56.45		70.05		5	Master
110	648	A0A8C1MZM2	Glyceraldehyde-3-phosphate dehydrogenase OS=Cyprinus carpio OX=7962 PE=4 SV=1 - [A0A8C1MZM2_CYPCA]	35.7	8.63	333	0.115016	0.196125	0.1682	9	5	1	36	False	5		1		2		2		27		1		4		4		0.1682		0.0631		0.0661		0.0661		432.47		33.31		56.45		70.05		5	OK
110	648	A0A8C1N1Z8	Glyceraldehyde-3-phosphate dehydrogenase OS=Cyprinus carpio OX=7962 PE=4 SV=1 - [A0A8C1N1Z8_CYPCA]	36.7	8.43	342	0.115016	0.196125	0.1637	9	5	1	36	False	5		1		2		2		27		1		4		4		0.1637		0.0614		0.0643		0.0643		432.47		33.31		56.45		70.05		5	OK
110	648	A0A8C1U4H0	Glyceraldehyde-3-phosphate dehydrogenase OS=Cyprinus carpio OX=7962 PE=4 SV=1 - [A0A8C1U4H0_CYPCA]	35.2	8.44	329	0.115016	0.196125	0.1702	9	5	1	36	False	5		1		2		2		27		1		4		4		0.1702		0.0638		0.0669		0.0669		432.47		33.31		56.45		70.05		5	OK
110	648	A0A8C1U1X6	Glyceraldehyde-3-phosphate dehydrogenase OS=Cyprinus carpio OX=7962 PE=4 SV=1 - [A0A8C1U1X6_CYPCA]	37.7	8.62	349	0.115016	0.196125	0.1605	9	5	1	36	False	5		1		2		2		27		1		4		4		0.1605		0.0602		0.063		0.063		432.47		33.31		56.45		70.05		5	OK
110	648	A0A8C1N1J4	Glyceraldehyde-3-phosphate dehydrogenase OS=Cyprinus carpio OX=7962 PE=4 SV=1 - [A0A8C1N1J4_CYPCA]	39.4	8.32	363	0.115016	0.196125	0.1543	9	5	1	36	False	5		1		2		2		27		1		4		4		0.1543		0.0579		0.0606		0.0606		432.47		33.31		56.45		70.05		5	OK
110	648	A0A8C1N3J4	Glyceraldehyde-3-phosphate dehydrogenase OS=Cyprinus carpio OX=7962 PE=4 SV=1 - [A0A8C1N3J4_CYPCA]	39.8	7.99	371	0.115016	0.196125	0.1509	9	5	1	36	False	5		1		2		2		27		1		4		4		0.1509		0.0566		0.0593		0.0593		432.47		33.31		56.45		70.05		5	OK
110	648	A0A8C1N761	Glyceraldehyde-3-phosphate dehydrogenase OS=Cyprinus carpio OX=7962 PE=4 SV=1 - [A0A8C1N761_CYPCA]	36	8.19	337	0.115016	0.196125	0.1662	9	5	1	36	False	5		1		2		2		27		1		4		4		0.1662		0.0623		0.0653		0.0653		432.47		33.31		56.45		70.05		5	OK
110	648	A0A8C1N3L3	Glyceraldehyde-3-phosphate dehydrogenase OS=Cyprinus carpio OX=7962 PE=4 SV=1 - [A0A8C1N3L3_CYPCA]	35.3	8.63	329	0.115016	0.196125	0.1702	9	5	1	36	False	5		1		2		2		27		1		4		4		0.1702		0.0638		0.0669		0.0669		432.47		33.31		56.45		70.05		5	OK
111	1146	A0A5N4D4F0	ATP-citrate (pro-S-)-lyase OS=Camelus dromedarius OX=9838 GN=Cadr_000019597 PE=3 SV=1 - [A0A5N4D4F0_CAMDR]	117.2	7.34	1068	0.0337079	0.0574787	0.2294	15	16	1	36	True	16	2							33	3							0.2294	0.0281							599.09	112.27							16	Master
111	1146	Q32PF2	ATP-citrate synthase OS=Bos taurus OX=9913 GN=ACLY PE=2 SV=1 - [ACLY_BOVIN]	119.7	7.24	1091	0.0337079	0.0574787	0.2246	15	16	1	36	False	16	2							33	3							0.2246	0.0275							599.09	112.27							16	OK
111	1146	A0A4W2E489;A0A3Q1LSB6	ATP-citrate synthase OS=Bos indicus x Bos taurus OX=30522 GN=ACLY PE=3 SV=1 - [A0A4W2E489_BOBOX]	120.8	7.24	1101	0.0337079	0.0574787	0.2225	15	16	1	36	False	16	2							33	3							0.2225	0.0272							599.09	112.27							16	OK
111	1146	A0A8B8R516;UPI0013A669B0	ATP-citrate synthase isoform X2 OS=Camelus ferus OX=419612 GN=ACLY PE=4 SV=1 - [A0A8B8R516_CAMFR]	126.1	7.17	1147	0.0337079	0.0574787	0.2136	15	16	1	36	False	16	2							33	3							0.2136	0.0262							599.09	112.27							16	OK
111	1146	A0A8B7K902;UPI00057A53BE	ATP-citrate synthase isoform X1 OS=Camelus ferus OX=419612 GN=ACLY PE=4 SV=1 - [A0A8B7K902_CAMFR]	127.1	7.17	1157	0.0337079	0.0574787	0.2118	15	16	1	36	False	16	2							33	3							0.2118	0.0259							599.09	112.27							16	OK
111	1146	A0A6P3HCS9	ATP-citrate synthase OS=Bison bison bison OX=43346 GN=ACLY PE=3 SV=1 - [A0A6P3HCS9_BISBI]	122.7	7.27	1118	0.0337079	0.0574787	0.2191	15	16	1	36	False	16	2							33	3							0.2191	0.0268							599.09	112.27							16	OK
111	1146	A0A6P3HQK9	ATP-citrate synthase OS=Bison bison bison OX=43346 GN=ACLY PE=3 SV=1 - [A0A6P3HQK9_BISBI]	119.7	7.17	1091	0.0337079	0.0574787	0.2246	15	16	1	36	False	16	2							33	3							0.2246	0.0275							599.09	112.27							16	OK
111	1146	A0A6P3HNR0	ATP-citrate synthase OS=Bison bison bison OX=43346 GN=ACLY PE=3 SV=1 - [A0A6P3HNR0_BISBI]	120.8	7.17	1101	0.0337079	0.0574787	0.2225	15	16	1	36	False	16	2							33	3							0.2225	0.0272							599.09	112.27							16	OK
111	1146	A0A5N3WYU6	ATP-citrate synthase OS=Muntiacus reevesi OX=9886 GN=FD755_020433 PE=3 SV=1 - [A0A5N3WYU6_MUNRE]	120.8	7.25	1101	0.0337079	0.0574787	0.2225	15	16	1	36	False	16	2							33	3							0.2225	0.0272							599.09	112.27							16	OK
111	1146	A0A5N3WKR3	ATP-citrate synthase OS=Muntiacus muntjak OX=9888 GN=FD754_005713 PE=3 SV=1 - [A0A5N3WKR3_MUNMU]	120.7	7.08	1101	0.0337079	0.0574787	0.2225	15	16	1	36	False	16	2							33	3							0.2225	0.0272							599.09	112.27							16	OK
111	1146	A0A8B9XFR3;UPI0003C036F0	ATP citrate lyase OS=Bos mutus grunniens OX=30521 GN=ACLY PE=4 SV=1 - [A0A8B9XFR3_BOSMU]	120.8	7.24	1101	0.0337079	0.0574787	0.2225	15	16	1	36	False	16	2							33	3							0.2225	0.0272							599.09	112.27							16	OK
111	1146	A0A8B9XJI5;UPI0003C01A8B	ATP citrate lyase OS=Bos mutus grunniens OX=30521 GN=ACLY PE=4 SV=1 - [A0A8B9XJI5_BOSMU]	119.7	7.24	1091	0.0337079	0.0574787	0.2246	15	16	1	36	False	16	2							33	3							0.2246	0.0275							599.09	112.27							16	OK
111	1146	A0A6P5DGJ2	ATP-citrate synthase OS=Bos indicus OX=9915 GN=ACLY PE=3 SV=1 - [A0A6P5DGJ2_BOSIN]	122.7	7.34	1118	0.0337079	0.0574787	0.2191	15	16	1	36	False	16	2							33	3							0.2191	0.0268							599.09	112.27							16	OK
111	1146	A0A8B6YFF1;UPI0003C88682	ATP-citrate synthase isoform X3 OS=Camelus ferus OX=419612 GN=ACLY PE=4 SV=1 - [A0A8B6YFF1_CAMFR]	120.8	7.34	1101	0.0337079	0.0574787	0.2225	15	16	1	36	False	16	2							33	3							0.2225	0.0272							599.09	112.27							16	OK
111	1146	A0A8B7KB37	ATP-citrate synthase isoform X4 OS=Camelus ferus OX=419612 GN=ACLY PE=4 SV=1 - [A0A8B7KB37_CAMFR]	119.7	7.34	1091	0.0337079	0.0574787	0.2246	15	16	1	33	False	16								33								0.2246								599.09								16	OK
112	291	A0A6P5C1F1	Histone H2A OS=Bos indicus OX=9915 GN=LOC109561360 PE=3 SV=1 - [A0A6P5C1F1_BOSIN]	14.1	11.05	130	0.269231	0.459093	0.3538	1	7	3	35	True	7	2	1		1				27	5	1		2				0.3538	0.2308	0.1462		0.1462				549.86	348.36	0		43.82				7	Master
113	306	B2ZDY6	CCT-alpha OS=Oryctolagus cuniculus OX=9986 PE=2 SV=1 - [B2ZDY6_RABIT]	60.2	5.99	556	0.0629496	0.107342	0.4119	1	15	1	35	True	15	2							32	3							0.4119	0.0414							365.56	106.93							15	Master
114	721	A0A5F9C8L5	DEAD box protein 5 OS=Oryctolagus cuniculus OX=9986 GN=DDX5 PE=3 SV=1 - [A0A5F9C8L5_RABIT]	63.1	8.81	556	0.0629496	0.107342	0.3327	34	15	10	35	True	15	2							32	3							0.3327	0.0486							476.22	146.47							15	Master
114	721	A0A6J0Y7V1;P17844	DEAD box protein 5 OS=Odocoileus virginianus texanus OX=9880 GN=DDX5 PE=3 SV=1 - [A0A6J0Y7V1_ODOVR]	69.1	8.92	614	0.0629496	0.107342	0.3013	34	15	10	35	False	15	2							32	3							0.3013	0.044							476.22	146.47							15	OK
114	721	F1MBQ8	DEAD box protein 5 OS=Bos taurus OX=9913 GN=DDX5 PE=3 SV=3 - [F1MBQ8_BOVIN]	82.2	9.45	729	0.0629496	0.107342	0.2538	34	15	10	32	False	15								32								0.2538								476.22								15	OK
114	721	A0A4X1SWV4	DEAD box protein 5 OS=Sus scrofa OX=9823 GN=DDX5 PE=3 SV=1 - [A0A4X1SWV4_PIG]	69.1	8.85	614	0.0629496	0.107342	0.3013	34	15	10	35	False	15	2							32	3							0.3013	0.044							476.22	146.47							15	OK
114	721	A0A8D1BRY4;A0A287BLH5	DEAD-box helicase 5 OS=Sus scrofa OX=9823 GN=DDX5 PE=4 SV=1 - [A0A8D1BRY4_PIG]	69.4	9.11	617	0.0629496	0.107342	0.2998	34	15	10	35	False	15	2							32	3							0.2998	0.0438							476.22	146.47							15	OK
114	721	A0A8D1JIG5;A0A286ZM27	DEAD-box helicase 5 OS=Sus scrofa OX=9823 GN=DDX5 PE=4 SV=1 - [A0A8D1JIG5_PIG]	68.8	9	611	0.0629496	0.107342	0.3028	34	15	10	35	False	15	2							32	3							0.3028	0.0442							476.22	146.47							15	OK
114	721	W5Q0A5	DEAD box protein 5 OS=Ovis aries OX=9940 GN=DDX5 PE=3 SV=1 - [W5Q0A5_SHEEP]	75.4	9.32	669	0.0629496	0.107342	0.2765	34	15	10	35	False	15	2							32	3							0.2765	0.0404							476.22	146.47							15	OK
114	721	A0A212DAW3	DEAD box protein 5 (Fragment) OS=Cervus elaphus hippelaphus OX=46360 GN=Celaphus_00001456 PE=3 SV=1 - [A0A212DAW3_CEREH]	72.6	9.23	645	0.0629496	0.107342	0.2868	34	15	10	32	False	15								32								0.2868								476.22								15	OK
114	721	A0A4W2G8R5	DEAD box protein 5 OS=Bos indicus x Bos taurus OX=30522 GN=DDX5 PE=3 SV=1 - [A0A4W2G8R5_BOBOX]	68.9	9.11	612	0.0629496	0.107342	0.3023	34	15	10	35	False	15	2							32	3							0.3023	0.0441							476.22	146.47							15	OK
114	721	Q3SYZ5	DEAD box protein 5 (Fragment) OS=Bos taurus OX=9913 GN=DDX5 PE=2 SV=1 - [Q3SYZ5_BOVIN]	75.6	9.28	671	0.0629496	0.107342	0.2757	34	15	10	35	False	15	2							32	3							0.2757	0.0402							476.22	146.47							15	OK
114	721	A0A6P3IK52	DEAD box protein 5 OS=Bison bison bison OX=43346 GN=DDX5 PE=3 SV=1 - [A0A6P3IK52_BISBI]	67.5	8.85	600	0.0629496	0.107342	0.3083	34	15	10	35	False	15	2							32	3							0.3083	0.045							476.22	146.47							15	OK
114	721	L8J3N0	DEAD box protein 5 (Fragment) OS=Bos mutus OX=72004 GN=M91_08949 PE=3 SV=1 - [L8J3N0_9CETA]	75.6	9.32	671	0.0629496	0.107342	0.2757	34	15	10	35	False	15	2							32	3							0.2757	0.0402							476.22	146.47							15	OK
114	721	A0A8C2RB39	DEAD-box helicase 5 OS=Capra hircus OX=9925 PE=4 SV=1 - [A0A8C2RB39_CAPHI]	68.9	9	614	0.0629496	0.107342	0.3013	34	15	10	32	False	15								32								0.3013								476.22								15	OK
114	721	A0A8B9X5X1	DEAD-box helicase 5 OS=Bos mutus grunniens OX=30521 GN=DDX5 PE=4 SV=1 - [A0A8B9X5X1_BOSMU]	83.9	9.6	746	0.0629496	0.107342	0.248	34	15	10	32	False	15								32								0.248								476.22								15	OK
114	721	A0A3Q7SJ19	DEAD box protein 5 OS=Vulpes vulpes OX=9627 GN=DDX5 PE=3 SV=1 - [A0A3Q7SJ19_VULVU]	69.1	8.92	614	0.0629496	0.107342	0.3013	34	15	10	35	False	15	2							32	3							0.3013	0.044							476.22	146.47							15	OK
114	721	A0A337SAE1	DEAD box protein 5 OS=Felis catus OX=9685 GN=DDX5 PE=3 SV=1 - [A0A337SAE1_FELCA]	69.2	9.06	614	0.0629496	0.107342	0.3013	34	15	10	35	False	15	2							32	3							0.3013	0.044							476.22	146.47							15	OK
114	721	A0A5F5Q254	DEAD box protein 5 OS=Equus caballus OX=9796 GN=DDX5 PE=3 SV=1 - [A0A5F5Q254_HORSE]	69.1	9	614	0.0629496	0.107342	0.3013	34	15	10	35	False	15	2							32	3							0.3013	0.044							476.22	146.47							15	OK
114	721	A0A8C4M8U9	DEAD-box helicase 5 OS=Equus asinus asinus OX=83772 GN=DDX5 PE=4 SV=1 - [A0A8C4M8U9_EQUAS]	64.4	8.98	568	0.0629496	0.107342	0.3257	34	15	10	32	False	15								32								0.3257								476.22								15	OK
114	721	A0A8C4M7Y6	DEAD-box helicase 5 OS=Equus asinus asinus OX=83772 GN=DDX5 PE=4 SV=1 - [A0A8C4M7Y6_EQUAS]	66.7	8.6	592	0.0629496	0.107342	0.3125	34	15	10	32	False	15								32								0.3125								476.22								15	OK
114	721	A0A8C4M7E4	DEAD-box helicase 5 OS=Equus asinus asinus OX=83772 GN=DDX5 PE=4 SV=1 - [A0A8C4M7E4_EQUAS]	55.6	8.56	490	0.0629496	0.107342	0.3776	34	15	10	32	False	15								32								0.3776								476.22								15	OK
114	721	A0A8C4PQP4	DEAD-box helicase 5 OS=Equus asinus asinus OX=83772 GN=DDX5 PE=4 SV=1 - [A0A8C4PQP4_EQUAS]	68	8.95	606	0.0629496	0.107342	0.3053	34	15	10	32	False	15								32								0.3053								476.22								15	OK
114	721	A0A8C4M7U5	DEAD-box helicase 5 OS=Equus asinus asinus OX=83772 GN=DDX5 PE=4 SV=1 - [A0A8C4M7U5_EQUAS]	56.9	8.32	501	0.0629496	0.107342	0.3693	34	15	10	32	False	15								32								0.3693								476.22								15	OK
114	721	A0A8C4M7Z6	DEAD-box helicase 5 OS=Equus asinus asinus OX=83772 GN=DDX5 PE=4 SV=1 - [A0A8C4M7Z6_EQUAS]	71.1	8.85	631	0.0629496	0.107342	0.2932	34	15	10	32	False	15								32								0.2932								476.22								15	OK
114	721	A0A8C4M8I1	DEAD-box helicase 5 OS=Equus asinus asinus OX=83772 GN=DDX5 PE=4 SV=1 - [A0A8C4M8I1_EQUAS]	67.6	8.94	598	0.0629496	0.107342	0.3094	34	15	10	32	False	15								32								0.3094								476.22								15	OK
114	721	F6ZKZ4	DEAD box protein 5 OS=Equus caballus OX=9796 GN=DDX5 PE=3 SV=2 - [F6ZKZ4_HORSE]	69.1	8.92	614	0.0629496	0.107342	0.3013	34	15	10	35	False	15	2							32	3							0.3013	0.044							476.22	146.47							15	OK
114	721	A0A8C4MB74	DEAD-box helicase 5 OS=Equus asinus asinus OX=83772 GN=DDX5 PE=4 SV=1 - [A0A8C4MB74_EQUAS]	56.7	8.44	499	0.0629496	0.107342	0.3707	34	15	10	32	False	15								32								0.3707								476.22								15	OK
114	721	A0A4X1SYL1	DEAD box protein 5 OS=Sus scrofa OX=9823 GN=DDX5 PE=3 SV=1 - [A0A4X1SYL1_PIG]	69.1	8.92	614	0.0629496	0.107342	0.3013	34	15	10	35	False	15	2							32	3							0.3013	0.044							476.22	146.47							15	OK
114	721	A0A8D0S776;UPI000A2B230C	Uncharacterized protein OS=Sus scrofa OX=9823 PE=4 SV=1 - [A0A8D0S776_PIG]	73.5	9.16	659	0.0629496	0.107342	0.2807	34	15	10	35	False	15	2							32	3							0.2807	0.041							476.22	146.47							15	OK
114	721	A0A4X1SWV9	DEAD box protein 5 OS=Sus scrofa OX=9823 GN=DDX5 PE=3 SV=1 - [A0A4X1SWV9_PIG]	68	8.81	604	0.0629496	0.107342	0.3063	34	15	10	35	False	15	2							32	3							0.3063	0.0447							476.22	146.47							15	OK
114	721	A0A8D1WBM3	Uncharacterized protein OS=Sus scrofa OX=9823 PE=4 SV=1 - [A0A8D1WBM3_PIG]	69.1	8.85	614	0.0629496	0.107342	0.3013	34	15	10	32	False	15								32								0.3013								476.22								15	OK
114	721	A0A5F9C333	DEAD box protein 5 OS=Oryctolagus cuniculus OX=9986 GN=DDX5 PE=3 SV=1 - [A0A5F9C333_RABIT]	67.1	8.94	595	0.0629496	0.107342	0.3109	34	15	10	35	False	15	2							32	3							0.3109	0.0454							476.22	146.47							15	OK
114	721	A0A5F9DAG9	DEAD box protein 5 OS=Oryctolagus cuniculus OX=9986 GN=DDX5 PE=3 SV=1 - [A0A5F9DAG9_RABIT]	69.1	9.17	614	0.0629496	0.107342	0.3013	34	15	10	35	False	15	2							32	3							0.3013	0.044							476.22	146.47							15	OK
114	721	G1TLW3	DEAD box protein 5 OS=Oryctolagus cuniculus OX=9986 GN=DDX5 PE=3 SV=3 - [G1TLW3_RABIT]	68.8	9	611	0.0629496	0.107342	0.3028	34	15	10	35	False	15	2							32	3							0.3028	0.0442							476.22	146.47							15	OK
114	721	A0A5F9CPF5	DEAD box protein 5 OS=Oryctolagus cuniculus OX=9986 GN=DDX5 PE=3 SV=1 - [A0A5F9CPF5_RABIT]	67.8	8.91	603	0.0629496	0.107342	0.3068	34	15	10	35	False	15	2							32	3							0.3068	0.0448							476.22	146.47							15	OK
115	237	A0A3Q7UPV6	alpha-actinin-4 isoform X1 OS=Ursus arctos horribilis OX=116960 GN=ACTN4 PE=3 SV=1 - [A0A3Q7UPV6_URSAR]	104.9	5.44	911	0.0373216	0.0636409	0.3041	1	19	11	34	True	18				1		3		30				1		3		0.2931				0.011		0.0373		431.56				53.09		54.81		19	Master
116	458	A0A5F4BU46	Histone H2B OS=Canis lupus familiaris OX=9615 GN=H1-2 PE=3 SV=1 - [A0A5F4BU46_CANLF]	45.7	10.93	435	0.0781609	0.13328	0.2368	1	11	1	34	True	11				1				33				1				0.2368				0.0345				855.01				51.93				11	Master
117	500	J9P3R3	Tr-type G domain-containing protein OS=Canis lupus familiaris OX=9615 PE=3 SV=2 - [J9P3R3_CANLF]	34.7	9.35	323	0.105263	0.179495	0.2136	1	5	0	34	True	4	1	2		1		1	1	25	2	3		1		2	1	0.1672	0.0464	0.0681		0.0372		0.0372	0.0464	408.76	161.08	76.73		43.78		67.97	77.55	5	Master
118	509	A0A6J0YQA7	75 kDa glucose-regulated protein OS=Odocoileus virginianus texanus OX=9880 GN=HSPA9 PE=3 SV=1 - [A0A6J0YQA7_ODOVR]	73.6	6.3	679	0.0500736	0.0853856	0.3918	3	21	20	34	True	21								34								0.3918								401.7								21	Master
118	509	M3VX55	75 kDa glucose-regulated protein OS=Felis catus OX=9685 GN=HSPA9 PE=3 SV=1 - [M3VX55_FELCA]	73.6	6.21	679	0.0500736	0.0853856	0.3918	3	21	20	34	False	21								34								0.3918								401.7								21	OK
118	509	A0A8B8ST97	stress-70 protein, mitochondrial OS=Camelus ferus OX=419612 GN=HSPA9 PE=4 SV=1 - [A0A8B8ST97_CAMFR]	73.6	6.3	679	0.0500736	0.0853856	0.3918	3	21	20	34	False	21								34								0.3918								401.7								21	OK
119	621	G1U9U0	T-complex protein 1 subunit delta OS=Oryctolagus cuniculus OX=9986 GN=CCT4 PE=3 SV=1 - [G1U9U0_RABIT]	57.9	7.83	539	0.0630798	0.107564	0.3599	3	13	12	34	True	13	2							32	2							0.3599	0.0538							533.48	88.7							13	Master
119	621	P50991	T-complex protein 1 subunit delta OS=Homo sapiens OX=9606 GN=CCT4 PE=1 SV=4 - [TCPD_HUMAN]	57.9	7.83	539	0.0630798	0.107564	0.3599	3	13	12	34	False	13	2							32	2							0.3599	0.0538							533.48	88.7							13	OK
119	621	A0A5F9C3D7	T-complex protein 1 subunit delta OS=Oryctolagus cuniculus OX=9986 GN=CCT4 PE=3 SV=1 - [A0A5F9C3D7_RABIT]	59.1	7.05	551	0.0630798	0.107564	0.3521	3	13	12	34	False	13	2							32	2							0.3521	0.0526							533.48	88.7							13	OK
120	212	A0A337S8L1	L-lactate dehydrogenase OS=Felis catus OX=9685 GN=LDHA PE=3 SV=2 - [A0A337S8L1_FELCA]	36.5	8.27	332	0.0993976	0.169493	0.503	1	11	2	33	True	11	1			1				31	1			1				0.503	0.0361			0.0361				414.76	94.19			59.95				11	Master
121	278	A0A480L3S8	Myosin-10 OS=Sus scrofa OX=9823 PE=3 SV=1 - [A0A480L3S8_PIG]	227.8	5.49	1969	0.0167598	0.0285788	0.1402	3	23	0	33	True	23	2							30	3							0.1402	0.0152							409.79	103.92							23	Master
121	278	A0A480TBP6	Myosin-10 isoform 2 OS=Sus scrofa OX=9823 PE=3 SV=1 - [A0A480TBP6_PIG]	227.8	5.52	1969	0.0167598	0.0285788	0.1402	3	23	0	33	False	23	2							30	3							0.1402	0.0152							409.79	103.92							23	OK
121	278	A0A480HB69	Myosin-10 OS=Sus scrofa OX=9823 PE=3 SV=1 - [A0A480HB69_PIG]	235.6	5.72	2044	0.0167598	0.0285788	0.135	3	23	0	33	False	23	2							30	3							0.135	0.0147							409.79	103.92							23	OK
122	303	L8IBW5	Ezrin (Fragment) OS=Bos mutus OX=72004 GN=M91_06270 PE=4 SV=1 - [L8IBW5_9CETA]	68.5	6.3	579	0.0569948	0.0971876	0.2366	10	13	2	33	True	13	2							31	2							0.2366	0.0535							441.81	103.32							13	Master
122	303	P31976	Ezrin OS=Bos taurus OX=9913 GN=EZR PE=1 SV=2 - [EZRI_BOVIN]	68.7	6.42	581	0.0569948	0.0971876	0.2358	10	13	2	33	False	13	2							31	2							0.2358	0.0534							441.81	103.32							13	OK
122	303	A0A6P7EB72	ezrin OS=Ovis aries OX=9940 GN=EZR PE=4 SV=1 - [A0A6P7EB72_SHEEP]	68.8	6.42	581	0.0569948	0.0971876	0.2358	10	13	2	33	False	13	2							31	2							0.2358	0.0534							441.81	103.32							13	OK
122	303	A0A6J0X9U9	ezrin OS=Odocoileus virginianus texanus OX=9880 GN=EZR PE=4 SV=1 - [A0A6J0X9U9_ODOVR]	68.7	6.42	581	0.0569948	0.0971876	0.2358	10	13	2	33	False	13	2							31	2							0.2358	0.0534							441.81	103.32							13	OK
122	303	A0A3Q1LVC7	Ezrin OS=Bos taurus OX=9913 GN=EZR PE=1 SV=1 - [A0A3Q1LVC7_BOVIN]	78.7	6.68	670	0.0569948	0.0971876	0.2045	10	13	2	33	False	13	2							31	2							0.2045	0.0463							441.81	103.32							13	OK
122	303	A0A452F2C6	Ezrin OS=Capra hircus OX=9925 GN=EZR PE=4 SV=1 - [A0A452F2C6_CAPHI]	68.7	6.42	581	0.0569948	0.0971876	0.2358	10	13	2	33	False	13	2							31	2							0.2358	0.0534							441.81	103.32							13	OK
122	303	A0A836CZM5	FERM domain-containing protein OS=Ovis aries OX=9940 GN=JEQ12_018975 PE=4 SV=1 - [A0A836CZM5_SHEEP]	86.7	7.37	738	0.0569948	0.0971876	0.1856	10	13	2	31	False	13								31								0.1856								441.81								13	OK
122	303	A0A5J5MKS5	FERM domain-containing protein (Fragment) OS=Muntiacus reevesi OX=9886 GN=FD755_008503 PE=4 SV=1 - [A0A5J5MKS5_MUNRE]	68.2	6.3	577	0.0569948	0.0971876	0.2374	10	13	2	31	False	13								31								0.2374								441.81								13	OK
122	303	A0A8B9YTJ4	Ezrin OS=Bos mutus grunniens OX=30521 GN=EZR PE=4 SV=1 - [A0A8B9YTJ4_BOSMU]	85.8	8.98	748	0.0569948	0.0971876	0.1832	10	13	2	31	False	13								31								0.1832								441.81								13	OK
122	303	A0A8C6CR08	Ezrin OS=Moschus moschiferus OX=68415 GN=EZR PE=4 SV=1 - [A0A8C6CR08_MOSMO]	68.8	6.35	582	0.0569948	0.0971876	0.2354	10	13	2	31	False	13								31								0.2354								441.81								13	OK
123	349	A0A452DZT8	Heat shock 70 kDa protein 4 OS=Capra hircus OX=9925 GN=HSPA4 PE=3 SV=1 - [A0A452DZT8_CAPHI]	94.4	5.21	840	0.0392857	0.06699	0.2857	6	17	2	33	True	17	1							32	1							0.2857	0.0179							457.46	72.35							17	Master
123	349	W5PVL5	Heat shock 70 kDa protein 4 OS=Ovis aries OX=9940 GN=HSPA4 PE=3 SV=1 - [W5PVL5_SHEEP]	94.5	5.21	841	0.0392857	0.06699	0.2854	6	17	2	33	False	17	1							32	1							0.2854	0.0178							457.46	72.35							17	OK
123	349	A0A6J0XVL9	Heat shock 70 kDa protein 4 OS=Odocoileus virginianus texanus OX=9880 GN=HSPA4 PE=3 SV=1 - [A0A6J0XVL9_ODOVR]	94.4	5.21	840	0.0392857	0.06699	0.2857	6	17	2	33	False	17	1							32	1							0.2857	0.0179							457.46	72.35							17	OK
123	349	A0A6P3E5W0	Heat shock 70 kDa protein 4 OS=Ovis aries OX=9940 GN=HSPA4 PE=3 SV=1 - [A0A6P3E5W0_SHEEP]	94.4	5.21	840	0.0392857	0.06699	0.2857	6	17	2	33	False	17	1							32	1							0.2857	0.0179							457.46	72.35							17	OK
123	349	A0A8C6DSS5	Heat shock protein family A (Hsp70) member 4 OS=Moschus moschiferus OX=68415 GN=HSPA4 PE=4 SV=1 - [A0A8C6DSS5_MOSMO]	94.4	5.21	840	0.0392857	0.06699	0.2857	6	17	2	32	False	17								32								0.2857								457.46								17	OK
123	349	A0A8C6E4C1	Heat shock protein family A (Hsp70) member 4 OS=Moschus moschiferus OX=68415 GN=HSPA4 PE=4 SV=1 - [A0A8C6E4C1_MOSMO]	88.5	5.19	789	0.0392857	0.06699	0.3042	6	17	2	32	False	17								32								0.3042								457.46								17	OK
124	385	A0A6P3HJ83;G5E531	CCT-alpha OS=Bison bison bison OX=43346 GN=TCP1 PE=3 SV=1 - [A0A6P3HJ83_BISBI]	60.2	6.11	556	0.0593525	0.101208	0.3939	5	15	1	33	True	15	2							30	3							0.3939	0.0414							331.3	106.93							15	Master
124	385	P17987	T-complex protein 1 subunit alpha OS=Homo sapiens OX=9606 GN=TCP1 PE=1 SV=1 - [TCPA_HUMAN]	60.3	6.11	556	0.0593525	0.101208	0.3939	5	15	1	33	False	15	2							30	3							0.3939	0.0414							331.3	106.93							15	OK
124	385	W5P375	CCT-alpha OS=Ovis aries OX=9940 GN=TCP1 PE=3 SV=1 - [W5P375_SHEEP]	60.5	6.13	558	0.0593525	0.101208	0.3925	5	15	1	33	False	15	2							30	3							0.3925	0.0412							331.3	106.93							15	OK
124	385	A0A6P3EH93	CCT-alpha OS=Ovis aries OX=9940 GN=TCP1 PE=3 SV=1 - [A0A6P3EH93_SHEEP]	60.3	5.99	556	0.0593525	0.101208	0.3939	5	15	1	30	False	15								30								0.3939								331.3								15	OK
124	385	A0A8C6FG45	T-complex 1 OS=Moschus moschiferus OX=68415 GN=TCP1 PE=4 SV=1 - [A0A8C6FG45_MOSMO]	60.3	5.99	556	0.0593525	0.101208	0.3939	5	15	1	30	False	15								30								0.3939								331.3								15	OK
125	457	A0A226P0P8	Uncharacterized protein OS=Colinus virginianus OX=9014 GN=H355_006891 PE=3 SV=1 - [A0A226P0P8_COLVI]	25.9	10.37	229	0.144105	0.245728	0.3537	2	6	0	33	True	6	2			1				27	5			1				0.3537	0.2052			0.0655				647.76	160.69			51.93				6	Master
125	457	A0A337S574	Uncharacterized protein OS=Felis catus OX=9685 PE=3 SV=1 - [A0A337S574_FELCA]	29	10.54	258	0.144105	0.245728	0.314	2	6	0	33	False	6	2			1				27	5			1				0.314	0.1822			0.0581				647.76	160.69			51.93				6	OK
126	957	A0A8C6E2P4	ATP citrate lyase OS=Moschus moschiferus OX=68415 GN=ACLY PE=4 SV=1 - [A0A8C6E2P4_MOSMO]	119.7	7.34	1091	0.0302475	0.051578	0.2227	2	16	1	33	True	16								33								0.2227								605.33								16	Master
126	957	A0A8C6DTA5	ATP citrate lyase OS=Moschus moschiferus OX=68415 GN=ACLY PE=4 SV=1 - [A0A8C6DTA5_MOSMO]	120.8	7.34	1101	0.0302475	0.051578	0.2207	2	16	1	33	False	16								33								0.2207								605.33								16	OK
127	971	A7E1T5	High mobility group protein 1 (Fragment) OS=Sus scrofa OX=9823 PE=2 SV=1 - [A7E1T5_PIG]	22.1	9.45	193	0.170984	0.291563	0.5233	14	11	2	33	True	11	3							27	6							0.5233	0.2124							418.97	187.03							11	Master
127	971	Q6YKA4;P09429	High mobility group protein B1 OS=Canis lupus familiaris OX=9615 GN=HMGB1 PE=2 SV=3 - [HMGB1_CANLF]	24.9	5.74	215	0.170984	0.291563	0.4698	14	11	2	33	False	11	3							27	6							0.4698	0.1907							418.97	187.03							11	OK
127	971	P10103	High mobility group protein B1 OS=Bos taurus OX=9913 GN=HMGB1 PE=1 SV=3 - [HMGB1_BOVIN]	24.9	5.74	215	0.170984	0.291563	0.4698	14	11	2	33	False	11	3							27	6							0.4698	0.1907							418.97	187.03							11	OK
127	971	F2Z594	High mobility group protein 1 OS=Sus scrofa OX=9823 GN=HMGB1 PE=1 SV=3 - [F2Z594_PIG]	25.3	9.95	220	0.170984	0.291563	0.4591	14	11	2	33	False	11	3							27	6							0.4591	0.1864							418.97	187.03							11	OK
127	971	A0A836D0N0	Uncharacterized protein OS=Ovis aries OX=9940 GN=JEQ12_018494 PE=3 SV=1 - [A0A836D0N0_SHEEP]	21.1	9.25	184	0.170984	0.291563	0.5489	14	11	2	27	False	11								27								0.5489								418.97								11	OK
127	971	A0A8B9WS10	High mobility group box 1 OS=Bos mutus grunniens OX=30521 PE=4 SV=1 - [A0A8B9WS10_BOSMU]	22.1	9.69	195	0.170984	0.291563	0.5179	14	11	2	27	False	11								27								0.5179								418.97								11	OK
127	971	A0A4W2HJP0	High mobility group protein 1 OS=Bos indicus x Bos taurus OX=30522 GN=HMGB1 PE=3 SV=1 - [A0A4W2HJP0_BOBOX]	24.1	9.92	208	0.170984	0.291563	0.4856	14	11	2	33	False	11	3							27	6							0.4856	0.1971							418.97	187.03							11	OK
127	971	A0A8C0A7F5	High mobility group box 1 OS=Bos mutus grunniens OX=30521 PE=4 SV=1 - [A0A8C0A7F5_BOSMU]	23	9.54	200	0.170984	0.291563	0.505	14	11	2	27	False	11								27								0.505								418.97								11	OK
127	971	A0A811ZXY3	High mobility group protein 1 OS=Nyctereutes procyonoides OX=34880 GN=NYPRO_LOCUS26060 PE=3 SV=1 - [A0A811ZXY3_NYCPR]	28.2	8.1	243	0.170984	0.291563	0.4156	14	11	2	27	False	11								27								0.4156								418.97								11	OK
127	971	A0A8C4MYG1	Uncharacterized protein OS=Equus asinus asinus OX=83772 PE=4 SV=1 - [A0A8C4MYG1_EQUAS]	24.8	6.44	214	0.170984	0.291563	0.472	14	11	2	27	False	11								27								0.472								418.97								11	OK
127	971	A0A8D1K242	High mobility group protein B1 OS=Sus scrofa OX=9823 GN=HMGB1 PE=4 SV=1 - [A0A8D1K242_PIG]	25.3	9.95	220	0.170984	0.291563	0.4591	14	11	2	27	False	11								27								0.4591								418.97								11	OK
127	971	A0A4X1TK11	High mobility group protein 1 OS=Sus scrofa OX=9823 GN=HMGB1 PE=3 SV=1 - [A0A4X1TK11_PIG]	25.4	9.96	221	0.170984	0.291563	0.457	14	11	2	33	False	11	3							27	6							0.457	0.1855							418.97	187.03							11	OK
127	971	A0A8B8UCC8	high mobility group protein B1 isoform X1 OS=Camelus ferus OX=419612 GN=HMGB1 PE=4 SV=1 - [A0A8B8UCC8_CAMFR]	30.9	8.19	272	0.170984	0.291563	0.3713	14	11	2	27	False	11								27								0.3713								418.97								11	OK
127	971	A0A5N4D926	High mobility group protein 1 OS=Camelus dromedarius OX=9838 GN=Cadr_000012525 PE=3 SV=1 - [A0A5N4D926_CAMDR]	25.9	5.92	223	0.170984	0.291563	0.4529	14	11	2	33	False	11	3							27	6							0.4529	0.1839							418.97	187.03							11	OK
128	1036	M3WGX4	Heat shock 70 kDa protein 4 OS=Felis catus OX=9685 GN=HSPA4 PE=3 SV=1 - [M3WGX4_FELCA]	94.3	5.24	840	0.0392857	0.06699	0.2976	1	18	0	33	True	18	1							32	1							0.2976	0.0179							478.51	72.35							18	Master
129	284	A0A5N3X1M7	Uncharacterized protein OS=Muntiacus reevesi OX=9886 GN=FD755_021336 PE=3 SV=1 - [A0A5N3X1M7_MUNRE]	226.5	5.5	1956	0.0163599	0.0278969	0.1324	28	22	1	32	True	22	2							29	3							0.1324	0.0153							358.14	103.92							22	Master
129	284	Q27991	Myosin-10 OS=Bos taurus OX=9913 GN=MYH10 PE=2 SV=2 - [MYH10_BOVIN]	229	5.54	1976	0.0163599	0.0278969	0.1311	28	22	1	32	False	22	2							29	3							0.1311	0.0152							358.14	103.92							22	OK
129	284	A0A6P3HGF8	myosin-10 isoform X1 OS=Bison bison bison OX=43346 GN=MYH10 PE=3 SV=1 - [A0A6P3HGF8_BISBI]	231.4	5.53	1997	0.0163599	0.0278969	0.1297	28	22	1	32	False	22	2							29	3							0.1297	0.015							358.14	103.92							22	OK
129	284	A0A6J0VMG6;A0A6P7EJZ1	myosin-10 isoform X1 OS=Odocoileus virginianus texanus OX=9880 GN=MYH10 PE=3 SV=1 - [A0A6J0VMG6_ODOVR]	232.5	5.55	2007	0.0163599	0.0278969	0.129	28	22	1	32	False	22	2							29	3							0.129	0.0149							358.14	103.92							22	OK
129	284	A0A6P5DIG1	myosin-10 isoform X1 OS=Bos indicus OX=9915 GN=MYH10 PE=3 SV=1 - [A0A6P5DIG1_BOSIN]	231.3	5.5	1997	0.0163599	0.0278969	0.1297	28	22	1	32	False	22	2							29	3							0.1297	0.015							358.14	103.92							22	OK
129	284	A0A6P3HEC3	myosin-10 isoform X2 OS=Bison bison bison OX=43346 GN=MYH10 PE=3 SV=1 - [A0A6P3HEC3_BISBI]	229	5.54	1976	0.0163599	0.0278969	0.1311	28	22	1	32	False	22	2							29	3							0.1311	0.0152							358.14	103.92							22	OK
129	284	A0A6P7EKU4	myosin-10 isoform X3 OS=Ovis aries OX=9940 GN=MYH10 PE=3 SV=1 - [A0A6P7EKU4_SHEEP]	230.1	5.57	1986	0.0163599	0.0278969	0.1304	28	22	1	32	False	22	2							29	3							0.1304	0.0151							358.14	103.92							22	OK
129	284	A0A6P7EHK9	myosin-10 isoform X2 OS=Ovis aries OX=9940 GN=MYH10 PE=3 SV=1 - [A0A6P7EHK9_SHEEP]	231.3	5.53	1997	0.0163599	0.0278969	0.1297	28	22	1	32	False	22	2							29	3							0.1297	0.015							358.14	103.92							22	OK
129	284	A0A6P7EHH2	myosin-10 isoform X4 OS=Ovis aries OX=9940 GN=MYH10 PE=3 SV=1 - [A0A6P7EHH2_SHEEP]	228.9	5.54	1976	0.0163599	0.0278969	0.1311	28	22	1	32	False	22	2							29	3							0.1311	0.0152							358.14	103.92							22	OK
129	284	W5NU63	Myosin heavy chain 10 OS=Ovis aries OX=9940 GN=MYH10 PE=3 SV=1 - [W5NU63_SHEEP]	229	5.54	1976	0.0163599	0.0278969	0.1311	28	22	1	32	False	22	2							29	3							0.1311	0.0152							358.14	103.92							22	OK
129	284	A0A4W2C4Z7	Uncharacterized protein OS=Bos indicus x Bos taurus OX=30522 GN=MYH10 PE=3 SV=1 - [A0A4W2C4Z7_BOBOX]	232.5	5.55	2007	0.0163599	0.0278969	0.129	28	22	1	32	False	22	2							29	3							0.129	0.0149							358.14	103.92							22	OK
129	284	A0A4W2GCA7	Myosin heavy chain 10 OS=Bos indicus x Bos taurus OX=30522 GN=MYH10 PE=3 SV=1 - [A0A4W2GCA7_BOBOX]	232.5	5.55	2007	0.0163599	0.0278969	0.129	28	22	1	32	False	22	2							29	3							0.129	0.0149							358.14	103.92							22	OK
129	284	A0A4W2DYD4	Uncharacterized protein OS=Bos indicus x Bos taurus OX=30522 GN=MYH10 PE=3 SV=1 - [A0A4W2DYD4_BOBOX]	230	5.57	1985	0.0163599	0.0278969	0.1305	28	22	1	32	False	22	2							29	3							0.1305	0.0151							358.14	103.92							22	OK
129	284	A0A4W2GCJ9	Myosin heavy chain 10 OS=Bos indicus x Bos taurus OX=30522 GN=MYH10 PE=3 SV=1 - [A0A4W2GCJ9_BOBOX]	230	5.57	1985	0.0163599	0.0278969	0.1305	28	22	1	32	False	22	2							29	3							0.1305	0.0151							358.14	103.92							22	OK
129	284	L8HXK3	Myosin-10 OS=Bos mutus OX=72004 GN=M91_00361 PE=3 SV=1 - [L8HXK3_9CETA]	230.9	5.49	1994	0.0163599	0.0278969	0.1299	28	22	1	32	False	22	2							29	3							0.1299	0.015							358.14	103.92							22	OK
129	284	A0A6P5DH27	myosin-10 isoform X2 OS=Bos indicus OX=9915 GN=MYH10 PE=3 SV=1 - [A0A6P5DH27_BOSIN]	228.9	5.52	1976	0.0163599	0.0278969	0.1311	28	22	1	32	False	22	2							29	3							0.1311	0.0152							358.14	103.92							22	OK
129	284	A0A5N3WAW6	Uncharacterized protein OS=Muntiacus muntjak OX=9888 GN=FD754_002996 PE=3 SV=1 - [A0A5N3WAW6_MUNMU]	232.5	5.55	2007	0.0163599	0.0278969	0.129	28	22	1	32	False	22	2							29	3							0.129	0.0149							358.14	103.92							22	OK
129	284	A0A6J0VGR8	myosin-10 isoform X5 OS=Odocoileus virginianus texanus OX=9880 GN=MYH10 PE=3 SV=1 - [A0A6J0VGR8_ODOVR]	223.9	5.58	1929	0.0163599	0.0278969	0.1343	28	22	1	29	False	22								29								0.1343								358.14								22	OK
129	284	A0A8C2Y1Y0	Myosin heavy chain 10 OS=Capra hircus OX=9925 PE=4 SV=1 - [A0A8C2Y1Y0_CAPHI]	222.9	5.68	1927	0.0163599	0.0278969	0.1344	28	22	1	29	False	22								29								0.1344								358.14								22	OK
129	284	A0A8C2S7H2	Myosin heavy chain 10 OS=Capra hircus OX=9925 PE=4 SV=1 - [A0A8C2S7H2_CAPHI]	221.9	5.64	1918	0.0163599	0.0278969	0.135	28	22	1	29	False	22								29								0.135								358.14								22	OK
129	284	A0A8C6E1B0	Myosin heavy chain 10 OS=Moschus moschiferus OX=68415 GN=MYH10 PE=4 SV=1 - [A0A8C6E1B0_MOSMO]	232.5	5.55	2007	0.0163599	0.0278969	0.129	28	22	1	29	False	22								29								0.129								358.14								22	OK
129	284	A0A8B9YZ12	Myosin heavy chain 10 OS=Bos mutus grunniens OX=30521 GN=MYH10 PE=4 SV=1 - [A0A8B9YZ12_BOSMU]	230	5.58	1985	0.0163599	0.0278969	0.1305	28	22	1	29	False	22								29								0.1305								358.14								22	OK
129	284	A0A836AAG9	Uncharacterized protein OS=Ovis aries OX=9940 GN=JEQ12_003050 PE=3 SV=1 - [A0A836AAG9_SHEEP]	281.9	6.05	2432	0.0163599	0.0278969	0.1065	28	22	1	29	False	22								29								0.1065								358.14								22	OK
129	284	A0A8B9Z476	Myosin heavy chain 10 OS=Bos mutus grunniens OX=30521 GN=MYH10 PE=4 SV=1 - [A0A8B9Z476_BOSMU]	232.5	5.57	2007	0.0163599	0.0278969	0.129	28	22	1	29	False	22								29								0.129								358.14								22	OK
129	284	A0A8C2SAG4	Myosin heavy chain 10 OS=Capra hircus OX=9925 PE=4 SV=1 - [A0A8C2SAG4_CAPHI]	225.4	5.67	1949	0.0163599	0.0278969	0.1329	28	22	1	29	False	22								29								0.1329								358.14								22	OK
129	284	A0A8C6E0F8	Myosin heavy chain 10 OS=Moschus moschiferus OX=68415 GN=MYH10 PE=4 SV=1 - [A0A8C6E0F8_MOSMO]	230	5.57	1985	0.0163599	0.0278969	0.1305	28	22	1	29	False	22								29								0.1305								358.14								22	OK
129	284	A0A8C6E956	Myosin heavy chain 10 OS=Moschus moschiferus OX=68415 GN=MYH10 PE=4 SV=1 - [A0A8C6E956_MOSMO]	229	5.54	1976	0.0163599	0.0278969	0.1311	28	22	1	29	False	22								29								0.1311								358.14								22	OK
129	284	A0A8B9YVX8	Myosin heavy chain 10 OS=Bos mutus grunniens OX=30521 GN=MYH10 PE=4 SV=1 - [A0A8B9YVX8_BOSMU]	229	5.55	1976	0.0163599	0.0278969	0.1311	28	22	1	29	False	22								29								0.1311								358.14								22	OK
130	876	S9XCQ1	RNA helicase OS=Camelus ferus OX=419612 GN=CB1_000383012 PE=4 SV=1 - [S9XCQ1_CAMFR]	47.4	5.57	414	0.0772947	0.131803	0.4372	27	15	10	32	True	15	1							30	2							0.4372	0.0242							458.92	96.52							15	Master
130	876	F6R0A9;Q13838	RNA helicase OS=Equus caballus OX=9796 GN=DDX39B PE=4 SV=2 - [F6R0A9_HORSE]	49	5.67	428	0.0772947	0.131803	0.4229	27	15	10	32	False	15	1							30	2							0.4229	0.0234							458.92	96.52							15	OK
130	876	Q3T147	Spliceosome RNA helicase DDX39B OS=Bos taurus OX=9913 GN=DDX39B PE=2 SV=1 - [DX39B_BOVIN]	48.9	5.67	428	0.0772947	0.131803	0.4229	27	15	10	32	False	15	1							30	2							0.4229	0.0234							458.92	96.52							15	OK
130	876	Q5WR10	Spliceosome RNA helicase DDX39B OS=Canis lupus familiaris OX=9615 GN=DDX39B PE=3 SV=1 - [DX39B_CANLF]	49	5.67	428	0.0772947	0.131803	0.4229	27	15	10	32	False	15	1							30	2							0.4229	0.0234							458.92	96.52							15	OK
130	876	A0A8D1XZV5;K7GT57	Spliceosome RNA helicase DDX39B OS=Sus scrofa OX=9823 PE=4 SV=1 - [A0A8D1XZV5_PIG]	53.2	6.3	467	0.0772947	0.131803	0.3876	27	15	10	32	False	15	1							30	2							0.3876	0.0214							458.92	96.52							15	OK
130	876	W5PG71	RNA helicase OS=Ovis aries OX=9940 GN=DDX39B PE=4 SV=1 - [W5PG71_SHEEP]	49.7	5.67	436	0.0772947	0.131803	0.4151	27	15	10	30	False	15								30								0.4151								458.92								15	OK
130	876	A0A6J0YNT8	RNA helicase OS=Odocoileus virginianus texanus OX=9880 GN=DDX39B PE=4 SV=1 - [A0A6J0YNT8_ODOVR]	48.9	5.77	428	0.0772947	0.131803	0.4229	27	15	10	32	False	15	1							30	2							0.4229	0.0234							458.92	96.52							15	OK
130	876	A0A4W2HS87	RNA helicase OS=Bos indicus x Bos taurus OX=30522 GN=DDX39B PE=4 SV=1 - [A0A4W2HS87_BOBOX]	48.5	5.58	425	0.0772947	0.131803	0.4259	27	15	10	32	False	15	1							30	2							0.4259	0.0235							458.92	96.52							15	OK
130	876	L8I254	RNA helicase OS=Bos mutus OX=72004 GN=M91_10748 PE=4 SV=1 - [L8I254_9CETA]	50.1	5.86	439	0.0772947	0.131803	0.4123	27	15	10	32	False	15	1							30	2							0.4123	0.0228							458.92	96.52							15	OK
130	876	A0A6B0S4E1	RNA helicase OS=Bos mutus OX=72004 GN=E5288_WYG005221 PE=3 SV=1 - [A0A6B0S4E1_9CETA]	109.2	6.48	991	0.0772947	0.131803	0.1826	27	15	10	32	False	15	1							30	2							0.1826	0.0101							458.92	96.52							15	OK
130	876	A0A8B9MNZ7;UPI00133224F7	DExD-box helicase 39B OS=Accipiter nisus OX=211598 PE=4 SV=1 - [A0A8B9MNZ7_9AVES]	49	5.67	428	0.0772947	0.131803	0.4229	27	15	10	32	False	15	1							30	2							0.4229	0.0234							458.92	96.52							15	OK
130	876	A0A3Q7RVU8	RNA helicase OS=Vulpes vulpes OX=9627 GN=DDX39B PE=4 SV=1 - [A0A3Q7RVU8_VULVU]	52.6	5.88	462	0.0772947	0.131803	0.3918	27	15	10	30	False	15								30								0.3918								458.92								15	OK
130	876	A0A811YTF9	RNA helicase OS=Nyctereutes procyonoides OX=34880 GN=NYPRO_LOCUS10400 PE=4 SV=1 - [A0A811YTF9_NYCPR]	54.5	5.88	479	0.0772947	0.131803	0.3779	27	15	10	30	False	15								30								0.3779								458.92								15	OK
130	876	A0A5S6DC42	RNA helicase OS=Canis lupus familiaris OX=9615 GN=DDX39B PE=4 SV=1 - [A0A5S6DC42_CANLF]	49.5	7.49	428	0.0772947	0.131803	0.4229	27	15	10	32	False	15	1							30	2							0.4229	0.0234							458.92	96.52							15	OK
130	876	A0A3Q7V5T4	RNA helicase OS=Ursus arctos horribilis OX=116960 GN=DDX39B PE=4 SV=1 - [A0A3Q7V5T4_URSAR]	49	5.67	428	0.0772947	0.131803	0.4229	27	15	10	30	False	15								30								0.4229								458.92								15	OK
130	876	A0A5F5PW07	RNA helicase OS=Equus caballus OX=9796 GN=DDX39B PE=4 SV=1 - [A0A5F5PW07_HORSE]	49	5.67	428	0.0772947	0.131803	0.4229	27	15	10	32	False	15	1							30	2							0.4229	0.0234							458.92	96.52							15	OK
130	876	A0A480YVB6	RNA helicase OS=Sus scrofa OX=9823 PE=4 SV=1 - [A0A480YVB6_PIG]	57.6	5.99	508	0.0772947	0.131803	0.3563	27	15	10	32	False	15	1							30	2							0.3563	0.0197							458.92	96.52							15	OK
130	876	A0A480VM75	RNA helicase OS=Sus scrofa OX=9823 PE=4 SV=1 - [A0A480VM75_PIG]	57.5	5.88	508	0.0772947	0.131803	0.3563	27	15	10	32	False	15	1							30	2							0.3563	0.0197							458.92	96.52							15	OK
130	876	A0A4X1VG01	RNA helicase OS=Sus scrofa OX=9823 GN=DDX39B PE=4 SV=1 - [A0A4X1VG01_PIG]	53.4	5.52	471	0.0772947	0.131803	0.3843	27	15	10	32	False	15	1							30	2							0.3843	0.0212							458.92	96.52							15	OK
130	876	A0A8D0TP49;A0A480TV20	Spliceosome RNA helicase DDX39B OS=Sus scrofa OX=9823 GN=DDX39B PE=4 SV=1 - [A0A8D0TP49_PIG]	56.8	5.34	502	0.0772947	0.131803	0.3606	27	15	10	32	False	15	1							30	2							0.3606	0.0199							458.92	96.52							15	OK
130	876	A0A8D1VHR4	Spliceosome RNA helicase DDX39B OS=Sus scrofa OX=9823 PE=4 SV=1 - [A0A8D1VHR4_PIG]	55.5	5.27	490	0.0772947	0.131803	0.3694	27	15	10	30	False	15								30								0.3694								458.92								15	OK
130	876	A0A4X1VIQ6	RNA helicase OS=Sus scrofa OX=9823 GN=DDX39B PE=4 SV=1 - [A0A4X1VIQ6_PIG]	55.4	5.58	488	0.0772947	0.131803	0.3709	27	15	10	32	False	15	1							30	2							0.3709	0.0205							458.92	96.52							15	OK
130	876	A0A5N4CRV7;G7P4N8	RNA helicase OS=Camelus dromedarius OX=9838 GN=Cadr_000022103 PE=4 SV=1 - [A0A5N4CRV7_CAMDR]	48.7	5.58	426	0.0772947	0.131803	0.4249	27	15	10	32	False	15	1							30	2							0.4249	0.0235							458.92	96.52							15	OK
130	876	A0A5N4CRX4	RNA helicase OS=Camelus dromedarius OX=9838 GN=Cadr_000022103 PE=4 SV=1 - [A0A5N4CRX4_CAMDR]	57.6	5.69	510	0.0772947	0.131803	0.3549	27	15	10	32	False	15	1							30	2							0.3549	0.0196							458.92	96.52							15	OK
130	876	A0A5N4CRU3	RNA helicase OS=Camelus dromedarius OX=9838 GN=Cadr_000022103 PE=4 SV=1 - [A0A5N4CRU3_CAMDR]	53.6	5.68	471	0.0772947	0.131803	0.3843	27	15	10	32	False	15	1							30	2							0.3843	0.0212							458.92	96.52							15	OK
130	876	A0A5N4CRW3	RNA helicase OS=Camelus dromedarius OX=9838 GN=Cadr_000022103 PE=4 SV=1 - [A0A5N4CRW3_CAMDR]	47.7	5.49	417	0.0772947	0.131803	0.4341	27	15	10	32	False	15	1							30	2							0.4341	0.024							458.92	96.52							15	OK
130	876	G1U7I9	RNA helicase OS=Oryctolagus cuniculus OX=9986 GN=DDX39B PE=4 SV=2 - [G1U7I9_RABIT]	48.9	5.67	427	0.0772947	0.131803	0.4239	27	15	10	32	False	15	1							30	2							0.4239	0.0234							458.92	96.52							15	OK
131	1037	A0A480JJC2	Heat shock 70 kDa protein 4 OS=Sus scrofa OX=9823 PE=3 SV=1 - [A0A480JJC2_PIG]	90.9	5.57	802	0.0399002	0.0680379	0.3055	4	18	1	32	True	18	1							31	1							0.3055	0.0187							443.44	72.35							18	Master
131	1037	F1RI15	Heat shock 70 kDa protein 4 OS=Sus scrofa OX=9823 GN=HSPA4 PE=1 SV=3 - [F1RI15_PIG]	90.9	5.4	810	0.0399002	0.0680379	0.3025	4	18	1	32	False	18	1							31	1							0.3025	0.0185							443.44	72.35							18	OK
131	1037	A0A4X1UWJ9	Heat shock 70 kDa protein 4 OS=Sus scrofa OX=9823 GN=HSPA4 PE=3 SV=1 - [A0A4X1UWJ9_PIG]	95.4	5.31	848	0.0399002	0.0680379	0.2889	4	18	1	32	False	18	1							31	1							0.2889	0.0177							443.44	72.35							18	OK
131	1037	A0A4X1UY89	Heat shock 70 kDa protein 4 OS=Sus scrofa OX=9823 GN=HSPA4 PE=3 SV=1 - [A0A4X1UY89_PIG]	94.4	5.21	840	0.0399002	0.0680379	0.2917	4	18	1	32	False	18	1							31	1							0.2917	0.0179							443.44	72.35							18	OK
132	43	P02042	Hemoglobin subunit delta OS=Homo sapiens OX=9606 GN=HBD PE=1 SV=2 - [HBD_HUMAN]	16	8.05	147	0.210884	0.3596	0.5306	1	6	2	31	True	6	2			3	1	3	1	16	3			4	1	6	1	0.5306	0.1905			0.2585	0.1088	0.2585	0.1088	283.79	129.97			129.11	81.47	138.38	73.1	6	Master
133	345	W5Q6J0	High mobility group protein 1 OS=Ovis aries OX=9940 GN=LOC101111388 PE=3 SV=1 - [W5Q6J0_SHEEP]	23.4	9.17	203	0.152709	0.2604	0.4975	2	10	1	31	True	10	3							25	6							0.4975	0.202							392.42	187.03							10	Master
133	345	A0A835ZS18	High mobility group protein 1 OS=Ovis aries OX=9940 GN=JEQ12_006022 PE=3 SV=1 - [A0A835ZS18_SHEEP]	24.9	5.91	215	0.152709	0.2604	0.4698	2	10	1	25	False	10								25								0.4698								392.42								10	OK
134	709	A0A226N1M2	GTP-binding nuclear protein Ran OS=Callipepla squamata OX=9009 GN=ASZ78_012245 PE=3 SV=1 - [A0A226N1M2_CALSU]	23.6	8.91	208	0.149038	0.254141	0.5962	9	12	11	31	True	12	2							28	3							0.5962	0.1394							505.27	172.52							12	Master
134	709	Q3T054;P62826	GTP-binding nuclear protein Ran OS=Bos taurus OX=9913 GN=RAN PE=2 SV=3 - [RAN_BOVIN]	24.4	7.49	216	0.149038	0.254141	0.5741	9	12	11	31	False	12	2							28	3							0.5741	0.1343							505.27	172.52							12	OK
134	709	U3J1N9;P42558	GTP-binding nuclear protein Ran OS=Anas platyrhynchos platyrhynchos OX=8840 GN=RAN PE=3 SV=1 - [U3J1N9_ANAPP]	24.4	7.88	216	0.149038	0.254141	0.5741	9	12	11	31	False	12	2							28	3							0.5741	0.1343							505.27	172.52							12	OK
134	709	A0A6J0YV52	GTP-binding nuclear protein Ran OS=Odocoileus virginianus texanus OX=9880 GN=LOC110147619 PE=3 SV=1 - [A0A6J0YV52_ODOVR]	24.4	7.52	216	0.149038	0.254141	0.5741	9	12	11	31	False	12	2							28	3							0.5741	0.1343							505.27	172.52							12	OK
134	709	A0A6J0VUV1	GTP-binding nuclear protein Ran OS=Odocoileus virginianus texanus OX=9880 GN=LOC110124721 PE=3 SV=1 - [A0A6J0VUV1_ODOVR]	23.9	8.5	211	0.149038	0.254141	0.5877	9	12	11	31	False	12	2							28	3							0.5877	0.1374							505.27	172.52							12	OK
134	709	A0A5N3X6M2	GTP-binding nuclear protein Ran OS=Muntiacus reevesi OX=9886 GN=FD755_018746 PE=3 SV=1 - [A0A5N3X6M2_MUNRE]	24.4	7.09	216	0.149038	0.254141	0.5741	9	12	11	31	False	12	2							28	3							0.5741	0.1343							505.27	172.52							12	OK
134	709	A0A5N3WAS6	GTP-binding nuclear protein Ran OS=Muntiacus muntjak OX=9888 GN=FD754_002955 PE=3 SV=1 - [A0A5N3WAS6_MUNMU]	24.2	8.57	213	0.149038	0.254141	0.5822	9	12	11	31	False	12	2							28	3							0.5822	0.1362							505.27	172.52							12	OK
134	709	A0A811YJC7	GTP-binding nuclear protein Ran OS=Nyctereutes procyonoides OX=34880 GN=NYPRO_LOCUS7327 PE=3 SV=1 - [A0A811YJC7_NYCPR]	29.4	9.44	259	0.149038	0.254141	0.4788	9	12	11	28	False	12								28								0.4788								505.27								12	OK
134	709	A0A8D0RVA9	Uncharacterized protein OS=Sus scrofa OX=9823 PE=4 SV=1 - [A0A8D0RVA9_PIG]	24.4	7.49	216	0.149038	0.254141	0.5741	9	12	11	28	False	12								28								0.5741								505.27								12	OK
135	899	G1SER8	Profilin OS=Oryctolagus cuniculus OX=9986 PE=3 SV=2 - [G1SER8_RABIT]	11.3	9.25	104	0.298077	0.508281	0.625	1	5	2	31	True	5	1							28	3							0.625	0.1635							544.08	113.33							5	Master
136	241	A0A3Q7XJK7;A0A384C6L6	Phosphoglycerate kinase OS=Ursus arctos horribilis OX=116960 GN=PGK2 PE=3 SV=1 - [A0A3Q7XJK7_URSAR]	44.8	7.9	417	0.0719424	0.122676	0.3213	1	10	2	30	True	10	1			1		1		26	1			1		2		0.3213	0.0312			0.036		0.036		485.98	92.06			41.34		81.17		10	Master
137	260	G1SCP8	FERM domain-containing protein OS=Oryctolagus cuniculus OX=9986 PE=4 SV=2 - [G1SCP8_RABIT]	67.8	6.4	577	0.0519931	0.0886586	0.3068	2	17	11	30	True	17								30								0.3068								409.58								17	Master
137	260	P26038	Moesin OS=Homo sapiens OX=9606 GN=MSN PE=1 SV=3 - [MOES_HUMAN]	67.8	6.4	577	0.0519931	0.0886586	0.3068	2	17	11	30	False	17								30								0.3068								409.58								17	OK
138	363	A0A4X1W9X7;I3LEC2	Poly(rC) binding protein 1 OS=Sus scrofa OX=9823 GN=PCBP1 PE=4 SV=1 - [A0A4X1W9X7_PIG]	37.5	7.09	356	0.0842697	0.143697	0.4831	5	11	9	30	True	11	3							27	3							0.4831	0.1348							635.93	138.39							11	Master
138	363	Q5E9A3;Q15365	Poly(rC)-binding protein 1 OS=Bos taurus OX=9913 GN=PCBP1 PE=2 SV=1 - [PCBP1_BOVIN]	37.5	7.09	356	0.0842697	0.143697	0.4831	5	11	9	30	False	11	3							27	3							0.4831	0.1348							635.93	138.39							11	OK
138	363	A0A5N3UL17	Uncharacterized protein OS=Muntiacus reevesi OX=9886 GN=FD755_025648 PE=4 SV=1 - [A0A5N3UL17_MUNRE]	37.6	7.37	356	0.0842697	0.143697	0.4831	5	11	9	30	False	11	3							27	3							0.4831	0.1348							635.93	138.39							11	OK
138	363	A0A3Q7TUW9	poly(RC)-binding protein 1 OS=Vulpes vulpes OX=9627 GN=PCBP1 PE=4 SV=1 - [A0A3Q7TUW9_VULVU]	37.4	7.09	356	0.0842697	0.143697	0.4831	5	11	9	27	False	11								27								0.4831								635.93								11	OK
138	363	S9WGU8	Poly(RC) binding protein 1-like protein OS=Camelus ferus OX=419612 GN=CB1_001866013 PE=4 SV=1 - [S9WGU8_CAMFR]	37.5	7.37	356	0.0842697	0.143697	0.4831	5	11	9	30	False	11	3							27	3							0.4831	0.1348							635.93	138.39							11	OK
139	478	A0A5N3UJW6	Ubiquitin carboxyl extension protein 80 OS=Muntiacus reevesi OX=9886 GN=FD755_025939 PE=3 SV=1 - [A0A5N3UJW6_MUNRE]	17.8	9.38	155	0.193548	0.330039	0.4	15	6	1	30	True	6		2		2		2		12		4		6		8		0.4		0.1613		0.1613		0.1613		102.99		74.06		96.08		131.58		6	Master
139	478	P62992	Ubiquitin-40S ribosomal protein S27a OS=Bos taurus OX=9913 GN=RPS27A PE=1 SV=2 - [RS27A_BOVIN]	18	9.64	156	0.193548	0.330039	0.3974	15	6	1	30	False	6		2		2		2		12		4		6		8		0.3974		0.1603		0.1603		0.1603		102.99		74.06		96.08		131.58		6	OK
139	478	A0A6J3CVH7	Ubiquitin carboxyl extension protein 80 OS=Aythya fuligula OX=219594 GN=RPS27A PE=3 SV=1 - [A0A6J3CVH7_AYTFU]	18	9.64	156	0.193548	0.330039	0.3974	15	6	1	30	False	6		2		2		2		12		4		6		8		0.3974		0.1603		0.1603		0.1603		102.99		74.06		96.08		131.58		6	OK
139	478	A0A8C1RZ01	Ribosomal protein S27a OS=Cyprinus carpio OX=7962 GN=rps27a PE=4 SV=1 - [A0A8C1RZ01_CYPCA]	18	9.64	156	0.193548	0.330039	0.3974	15	6	1	30	False	6		2		2		2		12		4		6		8		0.3974		0.1603		0.1603		0.1603		102.99		74.06		96.08		131.58		6	OK
139	478	A0A4X1W6H9	Ubiquitin carboxyl extension protein 80 OS=Sus scrofa OX=9823 GN=RPS27A PE=1 SV=1 - [A0A4X1W6H9_PIG]	22.8	9.64	204	0.193548	0.330039	0.3039	15	6	1	30	False	6		2		2		2		12		4		6		8		0.3039		0.1225		0.1225		0.1225		102.99		74.06		96.08		131.58		6	OK
139	478	W5NX91	Ubiquitin carboxyl extension protein 80 OS=Ovis aries OX=9940 GN=RPS27A PE=3 SV=1 - [W5NX91_SHEEP]	19.2	9.58	171	0.193548	0.330039	0.3626	15	6	1	30	False	6		2		2		2		12		4		6		8		0.3626		0.1462		0.1462		0.1462		102.99		74.06		96.08		131.58		6	OK
139	478	W5PZY7	Ubiquitin carboxyl extension protein 80 OS=Ovis aries OX=9940 PE=3 SV=1 - [W5PZY7_SHEEP]	19.5	9.77	171	0.193548	0.330039	0.3626	15	6	1	30	False	6		2		2		2		12		4		6		8		0.3626		0.1462		0.1462		0.1462		102.99		74.06		96.08		131.58		6	OK
139	478	A0A836D7D2	Ubiquitin carboxyl extension protein 80 OS=Ovis aries OX=9940 GN=JEQ12_013951 PE=3 SV=1 - [A0A836D7D2_SHEEP]	22.7	9.85	204	0.193548	0.330039	0.3039	15	6	1	30	False	6		2		2		2		12		4		6		8		0.3039		0.1225		0.1225		0.1225		102.99		74.06		96.08		131.58		6	OK
139	478	A0A8B9U3N9	Uncharacterized protein OS=Anas zonorhyncha OX=75864 PE=4 SV=1 - [A0A8B9U3N9_9AVES]	27.7	10.77	247	0.193548	0.330039	0.251	15	6	1	30	False	6		2		2		2		12		4		6		8		0.251		0.1012		0.1012		0.1012		102.99		74.06		96.08		131.58		6	OK
139	478	A0A8C3BHC4	Ribosomal protein S27a OS=Cairina moschata domestica OX=1240228 PE=4 SV=1 - [A0A8C3BHC4_CAIMO]	36.6	10.3	333	0.193548	0.330039	0.1862	15	6	1	30	False	6		2		2		2		12		4		6		8		0.1862		0.0751		0.0751		0.0751		102.99		74.06		96.08		131.58		6	OK
139	478	A0A7K6TLA4	Ubiquitin carboxyl extension protein 80 (Fragment) OS=Caloenas nicobarica OX=187106 GN=Rps27a PE=3 SV=1 - [A0A7K6TLA4_CALNI]	18.3	9.64	160	0.193548	0.330039	0.3875	15	6	1	30	False	6		2		2		2		12		4		6		8		0.3875		0.1563		0.1563		0.1563		102.99		74.06		96.08		131.58		6	OK
139	478	A0A7K4RXZ0	Ubiquitin carboxyl extension protein 80 (Fragment) OS=Columbina picui OX=115618 GN=Rps27a PE=3 SV=1 - [A0A7K4RXZ0_COLPI]	18.3	9.64	160	0.193548	0.330039	0.3875	15	6	1	30	False	6		2		2		2		12		4		6		8		0.3875		0.1563		0.1563		0.1563		102.99		74.06		96.08		131.58		6	OK
139	478	A0A1V4IG00	Ubiquitin carboxyl extension protein 80 OS=Patagioenas fasciata monilis OX=372326 GN=RPS27A PE=3 SV=1 - [A0A1V4IG00_PATFA]	20.3	9.57	178	0.193548	0.330039	0.3483	15	6	1	30	False	6		2		2		2		12		4		6		8		0.3483		0.1404		0.1404		0.1404		102.99		74.06		96.08		131.58		6	OK
139	478	A0A2I0M9A1	Ubiquitin carboxyl extension protein 80 OS=Columba livia OX=8932 GN=RPS27A PE=3 SV=1 - [A0A2I0M9A1_COLLI]	18	9.6	156	0.193548	0.330039	0.3974	15	6	1	30	False	6		2		2		2		12		4		6		8		0.3974		0.1603		0.1603		0.1603		102.99		74.06		96.08		131.58		6	OK
139	478	A0A851N5H6	Ubiquitin carboxyl extension protein 80 (Fragment) OS=Penelope pileata OX=1118817 GN=Rps27a PE=3 SV=1 - [A0A851N5H6_9GALL]	18	9.64	157	0.193548	0.330039	0.3949	15	6	1	30	False	6		2		2		2		12		4		6		8		0.3949		0.1592		0.1592		0.1592		102.99		74.06		96.08		131.58		6	OK
140	488	A0A493SUW4	Tyrosine 3-monooxygenase/tryptophan 5-monooxygenase activation protein theta OS=Anas platyrhynchos platyrhynchos OX=8840 GN=YWHAQ PE=3 SV=1 - [A0A493SUW4_ANAPP]	26.1	4.68	230	0.130435	0.222418	0.6043	3	14	10	30	True	14	2							26	4							0.6043	0.1652							477.36	237.44							14	Master
140	488	A0A6J3CSG8;Q5ZMD1	14-3-3 protein theta OS=Aythya fuligula OX=219594 GN=YWHAQ PE=3 SV=1 - [A0A6J3CSG8_AYTFU]	27.8	4.78	245	0.130435	0.222418	0.5673	3	14	10	30	False	14	2							26	4							0.5673	0.1551							477.36	237.44							14	OK
140	488	Q6Q6X0;P68254	14-3-3 protein theta OS=Oryctolagus cuniculus OX=9986 GN=YWHAQ PE=2 SV=1 - [1433T_RABIT]	27.8	4.78	245	0.130435	0.222418	0.5673	3	14	10	30	False	14	2							26	4							0.5673	0.1551							477.36	237.44							14	OK
141	613	A0A2A3ELE6;A0A087ZQD3	Heat shock protein 83 OS=Apis cerana cerana OX=94128 GN=APICC_01484 PE=3 SV=1 - [A0A2A3ELE6_APICC]	83.4	5.05	724	0.0414365	0.0706575	0.1492	2	11	1	30	True	11	3					2		23	5					2		0.1492	0.0566					0.0373		499.28	184.16					44.44		11	Master
141	613	A0A8B6WZD4;C1JYH6	heat shock protein 90 OS=Apis mellifera OX=7460 GN=Hsp90 PE=4 SV=1 - [A0A8B6WZD4_APIME]	83.3	5.06	724	0.0414365	0.0706575	0.1492	2	11	1	30	False	11	3					2		23	5					2		0.1492	0.0566					0.0373		499.28	184.16					44.44		11	OK
142	844	A0A3Q2HHZ0	Ezrin OS=Equus caballus OX=9796 GN=EZR PE=4 SV=2 - [A0A3Q2HHZ0_HORSE]	72.1	6.54	610	0.0491803	0.0838623	0.2607	3	13	1	30	True	13	1							29	1							0.2607	0.023							471.88	80.19							13	Master
142	844	F7BPT4	Ezrin OS=Equus caballus OX=9796 GN=EZR PE=4 SV=2 - [F7BPT4_HORSE]	95.5	9.57	830	0.0491803	0.0838623	0.1916	3	13	1	30	False	13	1							29	1							0.1916	0.0169							471.88	80.19							13	OK
142	844	A0A8C4MTS8	Ezrin OS=Equus asinus asinus OX=83772 GN=EZR PE=4 SV=1 - [A0A8C4MTS8_EQUAS]	69.3	6.42	586	0.0491803	0.0838623	0.2713	3	13	1	29	False	13								29								0.2713								471.88								13	OK
143	993	A0A337SJV5	Polypyrimidine tract-binding protein 1 OS=Felis catus OX=9685 GN=PTBP1 PE=4 SV=1 - [A0A337SJV5_FELCA]	57.1	9.17	531	0.0564972	0.096339	0.435	1	13	7	30	True	13	1							29	1							0.435	0.0433							499.94	82.93							13	Master
144	369	L8ILV6;W5Q9P7	Cofilin, non-muscle isoform (Fragment) OS=Bos mutus OX=72004 GN=M91_15924 PE=3 SV=1 - [L8ILV6_9CETA]	18.4	8	165	0.175758	0.299702	0.4121	4	7	4	29	True	7	3							23	6							0.4121	0.2667							545.19	179.26							7	Master
144	369	A0A8C0NGL0;P23528	Cofilin 1 OS=Canis lupus familiaris OX=9615 GN=CFL1 PE=4 SV=1 - [A0A8C0NGL0_CANLF]	18.5	8.09	166	0.175758	0.299702	0.4096	4	7	4	29	False	7	3							23	6							0.4096	0.2651							545.19	179.26							7	OK
144	369	Q6B7M7;Q5E9F7	Cofilin-1 OS=Ovis aries OX=9940 GN=CFL1 PE=2 SV=3 - [COF1_SHEEP]	18.5	8	166	0.175758	0.299702	0.4096	4	7	4	29	False	7	3							23	6							0.4096	0.2651							545.19	179.26							7	OK
144	369	A0A3Q7RYX4	Cofilin, non-muscle isoform OS=Vulpes vulpes OX=9627 GN=LOC112917100 PE=3 SV=1 - [A0A3Q7RYX4_VULVU]	18.5	8.09	166	0.175758	0.299702	0.4096	4	7	4	29	False	7	3							23	6							0.4096	0.2651							545.19	179.26							7	OK
145	473	A0A226MLH4	Myosin motor domain-containing protein OS=Callipepla squamata OX=9009 GN=ASZ78_009682 PE=3 SV=1 - [A0A226MLH4_CALSU]	190.4	5.41	1643	0.0176506	0.0300979	0.1595	1	23	0	29	True	23						1		28						1		0.1595						0.0067		321.09						43.64		23	Master
146	479	A0A8C4LA96	Ubiquitin A-52 residue ribosomal protein fusion product 1 OS=Equus asinus asinus OX=83772 PE=4 SV=1 - [A0A8C4LA96_EQUAS]	14.6	9.79	127	0.228346	0.389377	0.4646	14	6	1	29	True	6		2		2		2		11		4		6		8		0.4646		0.1969		0.1969		0.1969		85.61		74.06		96.08		131.58		6	Master
146	479	P63048	Ubiquitin-60S ribosomal protein L40 OS=Bos taurus OX=9913 GN=UBA52 PE=1 SV=2 - [RL40_BOVIN]	14.7	9.83	128	0.228346	0.389377	0.4609	14	6	1	29	False	6		2		2		2		11		4		6		8		0.4609		0.1953		0.1953		0.1953		85.61		74.06		96.08		131.58		6	OK
146	479	A0A8D1F9U3	Ubiquitin-60S ribosomal protein L40 OS=Sus scrofa OX=9823 GN=UBA52 PE=4 SV=1 - [A0A8D1F9U3_PIG]	34.4	7.75	305	0.228346	0.389377	0.1934	14	6	1	29	False	6		2		2		2		11		4		6		8		0.1934		0.082		0.082		0.082		85.61		74.06		96.08		131.58		6	OK
146	479	A0A8C9YVG1	Ubiquitin A-52 residue ribosomal protein fusion product 1 OS=Sander lucioperca OX=283035 GN=uba52 PE=4 SV=1 - [A0A8C9YVG1_SANLU]	14.7	9.83	128	0.228346	0.389377	0.4609	14	6	1	29	False	6		2		2		2		11		4		6		8		0.4609		0.1953		0.1953		0.1953		85.61		74.06		96.08		131.58		6	OK
146	479	A0A811YFZ9	Ubiquitin A-52 residue ribosomal protein fusion product 1 OS=Nyctereutes procyonoides OX=34880 GN=NYPRO_LOCUS7610 PE=3 SV=1 - [A0A811YFZ9_NYCPR]	14.7	9.73	128	0.228346	0.389377	0.4609	14	6	1	29	False	6		2		2		2		11		4		6		8		0.4609		0.1953		0.1953		0.1953		85.61		74.06		96.08		131.58		6	OK
146	479	A0A6P3HSJ4	Ubiquitin A-52 residue ribosomal protein fusion product 1 OS=Bison bison bison OX=43346 GN=UBA52 PE=3 SV=1 - [A0A6P3HSJ4_BISBI]	14.7	9.88	128	0.228346	0.389377	0.4609	14	6	1	29	False	6		2		2		2		11		4		6		8		0.4609		0.1953		0.1953		0.1953		85.61		74.06		96.08		131.58		6	OK
146	479	A0A6B0RTL5	Ubiquitin A-52 residue ribosomal protein fusion product 1 OS=Bos mutus OX=72004 GN=E5288_WYG021081 PE=3 SV=1 - [A0A6B0RTL5_9CETA]	17.4	9.89	155	0.228346	0.389377	0.3806	14	6	1	29	False	6		2		2		2		11		4		6		8		0.3806		0.1613		0.1613		0.1613		85.61		74.06		96.08		131.58		6	OK
146	479	L8IHJ9	Ubiquitin A-52 residue ribosomal protein fusion product 1 (Fragment) OS=Bos mutus OX=72004 GN=M91_10178 PE=3 SV=1 - [L8IHJ9_9CETA]	15	9.76	131	0.228346	0.389377	0.4504	14	6	1	29	False	6		2		2		2		11		4		6		8		0.4504		0.1908		0.1908		0.1908		85.61		74.06		96.08		131.58		6	OK
146	479	A0A6A5EU13	Ubiquitin-60S ribosomal protein L40 OS=Perca fluviatilis OX=8168 GN=PFLUV_G00108580 PE=3 SV=1 - [A0A6A5EU13_PERFL]	16.8	9.92	147	0.228346	0.389377	0.4014	14	6	1	29	False	6		2		2		2		11		4		6		8		0.4014		0.1701		0.1701		0.1701		85.61		74.06		96.08		131.58		6	OK
146	479	A0A484D1R8	Ubiquitin-60S ribosomal protein L40 OS=Perca flavescens OX=8167 GN=EPR50_G00100810 PE=3 SV=1 - [A0A484D1R8_PERFV]	16.1	9.92	142	0.228346	0.389377	0.4155	14	6	1	29	False	6		2		2		2		11		4		6		8		0.4155		0.1761		0.1761		0.1761		85.61		74.06		96.08		131.58		6	OK
146	479	A0A8C4PRX6	Uncharacterized protein OS=Equus asinus asinus OX=83772 PE=4 SV=1 - [A0A8C4PRX6_EQUAS]	14.6	9.88	127	0.228346	0.389377	0.4646	14	6	1	29	False	6		2		2		2		11		4		6		8		0.4646		0.1969		0.1969		0.1969		85.61		74.06		96.08		131.58		6	OK
146	479	A0A8B8RV20	ubiquitin-60S ribosomal protein L40 isoform X1 OS=Camelus ferus OX=419612 GN=LOC102508136 PE=4 SV=1 - [A0A8B8RV20_CAMFR]	26.8	9.76	232	0.228346	0.389377	0.2543	14	6	1	29	False	6		2		2		2		11		4		6		8		0.2543		0.1078		0.1078		0.1078		85.61		74.06		96.08		131.58		6	OK
146	479	S9Y7C3	Ubiquitin A-52 residue ribosomal protein fusion product 1 OS=Camelus ferus OX=419612 GN=CB1_000878024 PE=3 SV=1 - [S9Y7C3_CAMFR]	23.4	9.74	213	0.228346	0.389377	0.277	14	6	1	29	False	6		2		2		2		11		4		6		8		0.277		0.1174		0.1174		0.1174		85.61		74.06		96.08		131.58		6	OK
146	479	A0A8B8RT46	ubiquitin-60S ribosomal protein L40 isoform X2 OS=Camelus ferus OX=419612 GN=LOC102508136 PE=4 SV=1 - [A0A8B8RT46_CAMFR]	26.7	9.83	231	0.228346	0.389377	0.2554	14	6	1	29	False	6		2		2		2		11		4		6		8		0.2554		0.1082		0.1082		0.1082		85.61		74.06		96.08		131.58		6	OK
147	619	A0A8B8U655;UPI00057B30C8	T-complex protein 1 subunit beta OS=Camelus ferus OX=419612 GN=CCT2 PE=4 SV=1 - [A0A8B8U655_CAMFR]	57.4	6.54	535	0.0542056	0.0924314	0.4617	2	16	16	29	True	16	1							28	1							0.4617	0.028							438.32	84.37							16	Master
147	619	A0A5N4DH58	CCT-beta OS=Camelus dromedarius OX=9838 GN=Cadr_000017335 PE=3 SV=1 - [A0A5N4DH58_CAMDR]	61.3	6.84	571	0.0542056	0.0924314	0.4326	2	16	16	29	False	16	1							28	1							0.4326	0.0263							438.32	84.37							16	OK
148	1017	A0A3Q7TSC5	Proliferating cell nuclear antigen OS=Vulpes vulpes OX=9627 GN=PCNA PE=3 SV=1 - [A0A3Q7TSC5_VULVU]	28.7	4.69	261	0.111111	0.189467	0.3908	11	7	7	29	True	7	1							28	1							0.3908	0.0498							472.38	80.68							7	Master
148	1017	Q3ZBW4	Proliferating cell nuclear antigen OS=Bos taurus OX=9913 GN=PCNA PE=2 SV=1 - [PCNA_BOVIN]	28.7	4.69	261	0.111111	0.189467	0.3908	11	7	7	29	False	7	1							28	1							0.3908	0.0498							472.38	80.68							7	OK
148	1017	A0A4X1UET8;A0A287ABG2	Proliferating cell nuclear antigen OS=Sus scrofa OX=9823 GN=PCNA PE=3 SV=1 - [A0A4X1UET8_PIG]	29.8	4.75	270	0.111111	0.189467	0.3778	11	7	7	29	False	7	1							28	1							0.3778	0.0481							472.38	80.68							7	OK
148	1017	W5Q6P4	Proliferating cell nuclear antigen OS=Ovis aries OX=9940 GN=PCNA PE=3 SV=1 - [W5Q6P4_SHEEP]	29.4	4.7	267	0.111111	0.189467	0.382	11	7	7	29	False	7	1							28	1							0.382	0.0487							472.38	80.68							7	OK
148	1017	A0A6P3E961	Proliferating cell nuclear antigen OS=Ovis aries OX=9940 GN=PCNA PE=3 SV=1 - [A0A6P3E961_SHEEP]	28.8	4.69	261	0.111111	0.189467	0.3908	11	7	7	29	False	7	1							28	1							0.3908	0.0498							472.38	80.68							7	OK
148	1017	A0A8C2NPC1	Proliferating cell nuclear antigen OS=Capra hircus OX=9925 GN=PCNA PE=4 SV=1 - [A0A8C2NPC1_CAPHI]	38.5	4.77	349	0.111111	0.189467	0.2923	11	7	7	28	False	7								28								0.2923								472.38								7	OK
148	1017	A0A8C6E7M4	Uncharacterized protein OS=Moschus moschiferus OX=68415 PE=4 SV=1 - [A0A8C6E7M4_MOSMO]	28.8	4.69	261	0.111111	0.189467	0.3908	11	7	7	28	False	7								28								0.3908								472.38								7	OK
148	1017	F6R950	Proliferating cell nuclear antigen OS=Equus caballus OX=9796 GN=PCNA PE=2 SV=1 - [F6R950_HORSE]	28.8	4.69	261	0.111111	0.189467	0.3908	11	7	7	29	False	7	1							28	1							0.3908	0.0498							472.38	80.68							7	OK
148	1017	A0A8D1YMT6	Uncharacterized protein OS=Sus scrofa OX=9823 PE=4 SV=1 - [A0A8D1YMT6_PIG]	28.8	4.64	261	0.111111	0.189467	0.3908	11	7	7	28	False	7								28								0.3908								472.38								7	OK
148	1017	A0A8D1GJX8	Uncharacterized protein OS=Sus scrofa OX=9823 PE=4 SV=1 - [A0A8D1GJX8_PIG]	29.8	4.7	270	0.111111	0.189467	0.3778	11	7	7	28	False	7								28								0.3778								472.38								7	OK
148	1017	G1SKZ3	Proliferating cell nuclear antigen OS=Oryctolagus cuniculus OX=9986 GN=PCNA PE=3 SV=1 - [G1SKZ3_RABIT]	28.7	4.69	261	0.111111	0.189467	0.3908	11	7	7	29	False	7	1							28	1							0.3908	0.0498							472.38	80.68							7	OK
149	1020	A0A480HA19	DNA replication licensing factor MCM3 OS=Sus scrofa OX=9823 PE=3 SV=1 - [A0A480HA19_PIG]	82.1	6.38	737	0.0393487	0.0670975	0.2673	10	15	1	29	True	15	3							24	5							0.2673	0.0719							596.24	178.56							15	Master
149	1020	A0A4X1TI61	DNA replication licensing factor MCM3 OS=Sus scrofa OX=9823 GN=MCM3 PE=3 SV=1 - [A0A4X1TI61_PIG]	90.9	5.81	808	0.0393487	0.0670975	0.2438	10	15	1	24	False	15								24								0.2438								596.24								15	OK
149	1020	A0A8D1AUE4	Minichromosome maintenance complex component 3 OS=Sus scrofa OX=9823 GN=MCM3 PE=4 SV=1 - [A0A8D1AUE4_PIG]	82.2	6.29	737	0.0393487	0.0670975	0.2673	10	15	1	24	False	15								24								0.2673								596.24								15	OK
149	1020	A0A8D1JQF9	Minichromosome maintenance complex component 3 OS=Sus scrofa OX=9823 GN=MCM3 PE=4 SV=1 - [A0A8D1JQF9_PIG]	82.1	6.38	737	0.0393487	0.0670975	0.2673	10	15	1	24	False	15								24								0.2673								596.24								15	OK
149	1020	A0A8D1VNU1	Uncharacterized protein OS=Sus scrofa OX=9823 PE=4 SV=1 - [A0A8D1VNU1_PIG]	90.9	5.81	808	0.0393487	0.0670975	0.2438	10	15	1	24	False	15								24								0.2438								596.24								15	OK
149	1020	A0A480JQM5	DNA replication licensing factor MCM3 OS=Sus scrofa OX=9823 PE=3 SV=1 - [A0A480JQM5_PIG]	94.2	6.18	837	0.0393487	0.0670975	0.2354	10	15	1	29	False	15	3							24	5							0.2354	0.0633							596.24	178.56							15	OK
149	1020	A0A8D1VPC2	Uncharacterized protein OS=Sus scrofa OX=9823 PE=4 SV=1 - [A0A8D1VPC2_PIG]	82.1	6.38	737	0.0393487	0.0670975	0.2673	10	15	1	24	False	15								24								0.2673								596.24								15	OK
149	1020	A0A8D0LEQ0	Minichromosome maintenance complex component 3 OS=Sus scrofa OX=9823 GN=MCM3 PE=4 SV=1 - [A0A8D0LEQ0_PIG]	90.9	5.81	808	0.0393487	0.0670975	0.2438	10	15	1	24	False	15								24								0.2438								596.24								15	OK
149	1020	A0A8D0TWZ4	Minichromosome maintenance complex component 3 OS=Sus scrofa OX=9823 GN=MCM3 PE=4 SV=1 - [A0A8D0TWZ4_PIG]	96	6.7	856	0.0393487	0.0670975	0.2301	10	15	1	24	False	15								24								0.2301								596.24								15	OK
149	1020	A0A8D0I3M9	Minichromosome maintenance complex component 3 OS=Sus scrofa OX=9823 GN=MCM3 PE=4 SV=1 - [A0A8D0I3M9_PIG]	82.1	6.38	737	0.0393487	0.0670975	0.2673	10	15	1	24	False	15								24								0.2673								596.24								15	OK
150	50	P10599	Thioredoxin OS=Homo sapiens OX=9606 GN=TXN PE=1 SV=3 - [THIO_HUMAN]	11.7	4.92	105	0.266667	0.45472	0.4857	1	5	4	28	True	4	1	2		3	1	4	2	7	2	2		7	1	7	2	0.3714	0.1429	0.2667		0.3524	0.1429	0.4667	0.2667	168.37	110.36	82.94		190.21	73.47	177.99	111.16	5	Master
151	193	A0A5F5PYK8	Tropomyosin 3 OS=Equus caballus OX=9796 GN=TPM3 PE=3 SV=1 - [A0A5F5PYK8_HORSE]	28.8	4.75	248	0.112903	0.192523	0.5524	1	15	4	28	True	15	2			3		2		19	3			4		2		0.5524	0.0968			0.1331		0.0927		329.79	134.01			45.08		68.4		15	Master
152	207	S9XQ78	Actin, cytoplasmic 1 OS=Camelus ferus OX=419612 GN=CB1_002530001 PE=3 SV=1 - [S9XQ78_CAMFR]	41.5	6.11	375	0.0746667	0.127322	0.152	1	5	0	28	True	5	1	1		2		3		18	2	1		2		5		0.152	0.032	0.0293		0.0587		0.12		269.78	117.72	0		26.67		81.64		5	Master
153	282	G1TC33	Myosin heavy chain 10 OS=Oryctolagus cuniculus OX=9986 GN=MYH10 PE=3 SV=2 - [G1TC33_RABIT]	228.7	5.57	1976	0.01417	0.0241628	0.1194	10	21	0	28	True	21	1							27	1							0.1194	0.0071							304.17	78.45							21	Master
153	282	P35580	Myosin-10 OS=Homo sapiens OX=9606 GN=MYH10 PE=1 SV=3 - [MYH10_HUMAN]	228.9	5.54	1976	0.01417	0.0241628	0.1194	10	21	0	28	False	21	1							27	1							0.1194	0.0071							304.17	78.45							21	OK
153	282	A0A5F9CXR1	Myosin heavy chain 10 OS=Oryctolagus cuniculus OX=9986 GN=MYH10 PE=3 SV=1 - [A0A5F9CXR1_RABIT]	232.2	5.58	2007	0.01417	0.0241628	0.1176	10	21	0	28	False	21	1							27	1							0.1176	0.007							304.17	78.45							21	OK
153	282	A0A5F9DGW4	Myosin heavy chain 10 OS=Oryctolagus cuniculus OX=9986 GN=MYH10 PE=3 SV=1 - [A0A5F9DGW4_RABIT]	229.7	5.59	1985	0.01417	0.0241628	0.1189	10	21	0	28	False	21	1							27	1							0.1189	0.0071							304.17	78.45							21	OK
153	282	A0A3Q7WVA0	myosin-10 isoform X5 OS=Ursus arctos horribilis OX=116960 GN=MYH10 PE=3 SV=1 - [A0A3Q7WVA0_URSAR]	234.5	5.59	2027	0.01417	0.0241628	0.1164	10	21	0	28	False	21	1							27	1							0.1164	0.0069							304.17	78.45							21	OK
153	282	A0A3Q7WV94	myosin-10 isoform X1 OS=Ursus arctos horribilis OX=116960 GN=MYH10 PE=3 SV=1 - [A0A3Q7WV94_URSAR]	236.1	5.47	2042	0.01417	0.0241628	0.1156	10	21	0	28	False	21	1							27	1							0.1156	0.0069							304.17	78.45							21	OK
153	282	A0A3Q7XPN7	myosin-10 isoform X3 OS=Ursus arctos horribilis OX=116960 GN=MYH10 PE=3 SV=1 - [A0A3Q7XPN7_URSAR]	232.6	5.53	2009	0.01417	0.0241628	0.1175	10	21	0	28	False	21	1							27	1							0.1175	0.007							304.17	78.45							21	OK
153	282	A0A3Q7YAE9	myosin-10 isoform X6 OS=Ursus arctos horribilis OX=116960 GN=MYH10 PE=3 SV=1 - [A0A3Q7YAE9_URSAR]	237.2	5.5	2052	0.01417	0.0241628	0.115	10	21	0	28	False	21	1							27	1							0.115	0.0068							304.17	78.45							21	OK
153	282	A0A3Q7YAE8	myosin-10 isoform X2 OS=Ursus arctos horribilis OX=116960 GN=MYH10 PE=3 SV=1 - [A0A3Q7YAE8_URSAR]	233.7	5.48	2021	0.01417	0.0241628	0.1168	10	21	0	28	False	21	1							27	1							0.1168	0.0069							304.17	78.45							21	OK
153	282	A0A3Q7XGU5	myosin-10 isoform X4 OS=Ursus arctos horribilis OX=116960 GN=MYH10 PE=3 SV=1 - [A0A3Q7XGU5_URSAR]	231.2	5.5	1997	0.01417	0.0241628	0.1182	10	21	0	27	False	21								27								0.1182								304.17								21	OK
154	285	F6YX05	Myosin heavy chain 10 OS=Equus caballus OX=9796 GN=MYH10 PE=3 SV=3 - [F6YX05_HORSE]	230	5.57	1985	0.0141058	0.0240532	0.1214	2	21	0	28	True	21	1							27	1							0.1214	0.0071							273.7	78.45							21	Master
154	285	A0A3Q2I8P4	Myosin heavy chain 10 OS=Equus caballus OX=9796 GN=MYH10 PE=3 SV=2 - [A0A3Q2I8P4_HORSE]	231.3	5.53	1997	0.0141058	0.0240532	0.1207	2	21	0	28	False	21	1							27	1							0.1207	0.007							273.7	78.45							21	OK
155	628	S9WEY5	Translational activator GCN1 OS=Camelus ferus OX=419612 GN=CB1_001852001 PE=3 SV=1 - [S9WEY5_CAMFR]	325.9	7.52	2979	0.00939913	0.0160274	0.0601	1	14	14	28	True	14								28								0.0601								371.1								14	Master
156	804	A0A4W2EUE6	Guanine nucleotide-binding protein subunit beta-2-like 1 OS=Bos indicus x Bos taurus OX=30522 GN=TRIM52 PE=3 SV=1 - [A0A4W2EUE6_BOBOX]	34.4	7.42	311	0.0900322	0.153523	0.5305	13	10	9	28	True	10	2					1		24	3					1		0.5305	0.1029					0.0322		443.45	131.56					29.39		10	Master
156	804	P63243;P63244	Receptor of activated protein C kinase 1 OS=Bos taurus OX=9913 GN=RACK1 PE=2 SV=3 - [RACK1_BOVIN]	35.1	7.69	317	0.0900322	0.153523	0.5205	13	10	9	28	False	10	2					1		24	3					1		0.5205	0.1009					0.0315		443.45	131.56					29.39		10	OK
156	804	A0A8C2QTL8	Tripartite motif containing 52 OS=Capra hircus OX=9925 GN=TRIM52 PE=4 SV=1 - [A0A8C2QTL8_CAPHI]	39.5	8.57	356	0.0900322	0.153523	0.4635	13	10	9	25	False	10						1		24						1		0.4635						0.0281		443.45						29.39		10	OK
156	804	A0A8C3CN00	Receptor for activated C kinase 1 OS=Cairina moschata domestica OX=1240228 PE=4 SV=1 - [A0A8C3CN00_CAIMO]	40.9	7.62	368	0.0900322	0.153523	0.4484	13	10	9	25	False	10						1		24						1		0.4484						0.0272		443.45						29.39		10	OK
156	804	A0A8B9SXY8	Receptor for activated C kinase 1 OS=Anas platyrhynchos OX=8839 GN=RACK1 PE=4 SV=1 - [A0A8B9SXY8_ANAPL]	36.1	7.65	329	0.0900322	0.153523	0.5015	13	10	9	25	False	10						1		24						1		0.5015						0.0304		443.45						29.39		10	OK
156	804	A0A8B9UCN3	Uncharacterized protein OS=Anas zonorhyncha OX=75864 PE=4 SV=1 - [A0A8B9UCN3_9AVES]	42.8	8.25	386	0.0900322	0.153523	0.4275	13	10	9	25	False	10						1		24						1		0.4275						0.0259		443.45						29.39		10	OK
156	804	A0A8B9U999	Uncharacterized protein OS=Anas zonorhyncha OX=75864 PE=4 SV=1 - [A0A8B9U999_9AVES]	41.9	8.62	379	0.0900322	0.153523	0.4354	13	10	9	25	False	10						1		24						1		0.4354						0.0264		443.45						29.39		10	OK
156	804	A0A8C4URS3	Receptor for activated C kinase 1 OS=Falco tinnunculus OX=100819 PE=4 SV=1 - [A0A8C4URS3_FALTI]	43.6	8.51	399	0.0900322	0.153523	0.4135	13	10	9	25	False	10						1		24						1		0.4135						0.0251		443.45						29.39		10	OK
156	804	A0A8C4UZ01	Receptor for activated C kinase 1 OS=Falco tinnunculus OX=100819 PE=4 SV=1 - [A0A8C4UZ01_FALTI]	59.4	7.25	543	0.0900322	0.153523	0.3039	13	10	9	25	False	10						1		24						1		0.3039						0.0184		443.45						29.39		10	OK
156	804	A0A803YEA2	Uncharacterized protein OS=Meleagris gallopavo OX=9103 GN=RACK1 PE=3 SV=1 - [A0A803YEA2_MELGA]	37.4	7.46	337	0.0900322	0.153523	0.4896	13	10	9	25	False	10						1		24						1		0.4896						0.0297		443.45						29.39		10	OK
156	804	A0A8C0S2L9	Uncharacterized protein OS=Canis lupus familiaris OX=9615 PE=4 SV=1 - [A0A8C0S2L9_CANLF]	68	5.1	607	0.0900322	0.153523	0.2718	13	10	9	25	False	10						1		24						1		0.2718						0.0165		443.45						29.39		10	OK
156	804	M3VZL6	Guanine nucleotide-binding protein subunit beta-2-like 1 OS=Felis catus OX=9685 GN=RACK1 PE=3 SV=2 - [M3VZL6_FELCA]	46.7	8.29	424	0.0900322	0.153523	0.3892	13	10	9	28	False	10	2					1		24	3					1		0.3892	0.0755					0.0236		443.45	131.56					29.39		10	OK
156	804	G1SJB4	Guanine nucleotide-binding protein subunit beta-2-like 1 OS=Oryctolagus cuniculus OX=9986 PE=1 SV=2 - [G1SJB4_RABIT]	47.3	8.73	424	0.0900322	0.153523	0.3892	13	10	9	28	False	10	2					1		24	3					1		0.3892	0.0755					0.0236		443.45	131.56					29.39		10	OK
157	1056	A0A1B2TT56	Ribose-phosphate diphosphokinase OS=Sus scrofa OX=9823 GN=PRPS2 PE=2 SV=1 - [A0A1B2TT56_PIG]	34.8	6.61	318	0.0880503	0.150143	0.4119	11	10	5	28	True	10	4							23	5							0.4119	0.1855							450.73	227.27							10	Master
157	1056	P11908	Ribose-phosphate pyrophosphokinase 2 OS=Homo sapiens OX=9606 GN=PRPS2 PE=1 SV=2 - [PRPS2_HUMAN]	34.7	6.61	318	0.0880503	0.150143	0.4119	11	10	5	28	False	10	4							23	5							0.4119	0.1855							450.73	227.27							10	OK
157	1056	A0A6P7DJ92	Ribose-phosphate diphosphokinase OS=Ovis aries OX=9940 GN=PRPS2 PE=3 SV=1 - [A0A6P7DJ92_SHEEP]	34.8	6.61	318	0.0880503	0.150143	0.4119	11	10	5	28	False	10	4							23	5							0.4119	0.1855							450.73	227.27							10	OK
157	1056	A0A3Q1MUC0	Ribose-phosphate diphosphokinase OS=Bos taurus OX=9913 GN=PRPS2 PE=3 SV=1 - [A0A3Q1MUC0_BOVIN]	35	6.61	321	0.0880503	0.150143	0.4081	11	10	5	28	False	10	4							23	5							0.4081	0.1838							450.73	227.27							10	OK
157	1056	A0A6J0YRM5	Ribose-phosphate diphosphokinase OS=Odocoileus virginianus texanus OX=9880 GN=PRPS2 PE=3 SV=1 - [A0A6J0YRM5_ODOVR]	34.7	6.61	318	0.0880503	0.150143	0.4119	11	10	5	28	False	10	4							23	5							0.4119	0.1855							450.73	227.27							10	OK
157	1056	A0A4W2FDI0	Ribose-phosphate diphosphokinase OS=Bos indicus x Bos taurus OX=30522 GN=PRPS2 PE=3 SV=1 - [A0A4W2FDI0_BOBOX]	35.1	6.79	321	0.0880503	0.150143	0.4081	11	10	5	28	False	10	4							23	5							0.4081	0.1838							450.73	227.27							10	OK
157	1056	A0A8C0RG12;E2R0X3	Phosphoribosyl pyrophosphate synthetase 2 OS=Canis lupus familiaris OX=9615 GN=PRPS2 PE=4 SV=1 - [A0A8C0RG12_CANLF]	34.8	6.61	318	0.0880503	0.150143	0.4119	11	10	5	28	False	10	4							23	5							0.4119	0.1855							450.73	227.27							10	OK
157	1056	A0A3Q7TE48;A0A2Y9KY64	Ribose-phosphate diphosphokinase OS=Ursus arctos horribilis OX=116960 GN=PRPS2 PE=3 SV=1 - [A0A3Q7TE48_URSAR]	34.8	6.61	318	0.0880503	0.150143	0.4119	11	10	5	28	False	10	4							23	5							0.4119	0.1855							450.73	227.27							10	OK
157	1056	M3WGN3	Ribose-phosphate diphosphokinase OS=Felis catus OX=9685 GN=PRPS2 PE=3 SV=3 - [M3WGN3_FELCA]	34.8	6.61	318	0.0880503	0.150143	0.4119	11	10	5	28	False	10	4							23	5							0.4119	0.1855							450.73	227.27							10	OK
157	1056	A0A4X1UQ96	Ribose-phosphate diphosphokinase OS=Sus scrofa OX=9823 PE=3 SV=1 - [A0A4X1UQ96_PIG]	34.8	6.61	318	0.0880503	0.150143	0.4119	11	10	5	28	False	10	4							23	5							0.4119	0.1855							450.73	227.27							10	OK
157	1056	A0A8B8SNN6;A0A2Y9E3K6	ribose-phosphate pyrophosphokinase 2 OS=Camelus ferus OX=419612 GN=PRPS2 PE=4 SV=1 - [A0A8B8SNN6_CAMFR]	34.8	6.61	318	0.0880503	0.150143	0.4119	11	10	5	28	False	10	4							23	5							0.4119	0.1855							450.73	227.27							10	OK
158	19	P29401	Transketolase OS=Homo sapiens OX=9606 GN=TKT PE=1 SV=3 - [TKT_HUMAN]	67.8	7.66	623	0.0433387	0.0739012	0.2841	1	14	3	27	True	12	3					2		20	4					3		0.2295	0.0754					0.0546		363.36	154.36					39.14		14	Master
159	30	P33991	DNA replication licensing factor MCM4 OS=Homo sapiens OX=9606 GN=MCM4 PE=1 SV=5 - [MCM4_HUMAN]	96.5	6.74	863	0.0312862	0.0533493	0.2086	1	13	2	27	True	13	2							25	2							0.2086	0.0336							393.31	106.84							13	Master
160	220	A0A3Q1LNN7	Albumin OS=Bos taurus OX=9913 GN=ALB PE=4 SV=1 - [A0A3Q1LNN7_BOVIN]	66.2	6.57	576	0.046875	0.0799313	0.2899	13	14	1	27	True	13	1	1		1		3	1	19	1	1		1		4	1	0.2743	0.0226	0.0243		0.0243		0.0417	0.026	225.95	82.21	64.31		41.47		108.29	72.27	14	Master
160	220	P02769	Albumin OS=Bos taurus OX=9913 GN=ALB PE=1 SV=4 - [ALBU_BOVIN]	69.2	6.18	607	0.046875	0.0799313	0.2751	13	14	1	27	False	13	1	1		1		3	1	19	1	1		1		4	1	0.2603	0.0214	0.0231		0.0231		0.0395	0.0247	225.95	82.21	64.31		41.47		108.29	72.27	14	OK
160	220	A0A140T897	Albumin OS=Bos taurus OX=9913 GN=ALB PE=4 SV=1 - [A0A140T897_BOVIN]	69.3	6.18	607	0.046875	0.0799313	0.2751	13	14	1	27	False	13	1	1		1		3	1	19	1	1		1		4	1	0.2603	0.0214	0.0231		0.0231		0.0395	0.0247	225.95	82.21	64.31		41.47		108.29	72.27	14	OK
160	220	A0A6B0S215	Uncharacterized protein OS=Bos mutus OX=72004 GN=E5288_WYG019244 PE=4 SV=1 - [A0A6B0S215_9CETA]	240.3	6.39	2106	0.046875	0.0799313	0.0793	13	14	1	27	False	13	1	1		1		3	1	19	1	1		1		4	1	0.075	0.0062	0.0066		0.0066		0.0114	0.0071	225.95	82.21	64.31		41.47		108.29	72.27	14	OK
160	220	A0A6P3HBK1	serum albumin OS=Bison bison bison OX=43346 GN=ALB PE=4 SV=1 - [A0A6P3HBK1_BISBI]	69.3	6.25	607	0.046875	0.0799313	0.2751	13	14	1	27	False	13	1	1		1		3	1	19	1	1		1		4	1	0.2603	0.0214	0.0231		0.0231		0.0395	0.0247	225.95	82.21	64.31		41.47		108.29	72.27	14	OK
160	220	A0A4W2EW60	Uncharacterized protein OS=Bos indicus x Bos taurus OX=30522 GN=ALB PE=4 SV=1 - [A0A4W2EW60_BOBOX]	74	6.77	646	0.046875	0.0799313	0.2585	13	14	1	27	False	13	1	1		1		3	1	19	1	1		1		4	1	0.2446	0.0201	0.0217		0.0217		0.0372	0.0232	225.95	82.21	64.31		41.47		108.29	72.27	14	OK
160	220	A0A4W2EVR9	Uncharacterized protein OS=Bos indicus x Bos taurus OX=30522 GN=ALB PE=4 SV=1 - [A0A4W2EVR9_BOBOX]	69.5	6.1	608	0.046875	0.0799313	0.2747	13	14	1	27	False	13	1	1		1		3	1	19	1	1		1		4	1	0.2599	0.0214	0.023		0.023		0.0395	0.0247	225.95	82.21	64.31		41.47		108.29	72.27	14	OK
160	220	A0A4W2D8T3	Uncharacterized protein OS=Bos indicus x Bos taurus OX=30522 GN=ALB PE=4 SV=1 - [A0A4W2D8T3_BOBOX]	74	6.42	655	0.046875	0.0799313	0.255	13	14	1	27	False	13	1	1		1		3	1	19	1	1		1		4	1	0.2412	0.0198	0.0214		0.0214		0.0366	0.0229	225.95	82.21	64.31		41.47		108.29	72.27	14	OK
160	220	A0A4W2DDL5	Uncharacterized protein OS=Bos indicus x Bos taurus OX=30522 GN=ALB PE=4 SV=1 - [A0A4W2DDL5_BOBOX]	68.2	6.1	598	0.046875	0.0799313	0.2793	13	14	1	27	False	13	1	1		1		3	1	19	1	1		1		4	1	0.2642	0.0217	0.0234		0.0234		0.0401	0.0251	225.95	82.21	64.31		41.47		108.29	72.27	14	OK
160	220	L8ISP4	Serum albumin OS=Bos mutus OX=72004 GN=M91_08159 PE=4 SV=1 - [L8ISP4_9CETA]	69.3	6.18	607	0.046875	0.0799313	0.2751	13	14	1	27	False	13	1	1		1		3	1	19	1	1		1		4	1	0.2603	0.0214	0.0231		0.0231		0.0395	0.0247	225.95	82.21	64.31		41.47		108.29	72.27	14	OK
160	220	A0A6P5BYS0	serum albumin OS=Bos indicus OX=9915 GN=ALB PE=4 SV=1 - [A0A6P5BYS0_BOSIN]	69.2	6.33	607	0.046875	0.0799313	0.2751	13	14	1	27	False	13	1	1		1		3	1	19	1	1		1		4	1	0.2603	0.0214	0.0231		0.0231		0.0395	0.0247	225.95	82.21	64.31		41.47		108.29	72.27	14	OK
160	220	A0A8B9Y843	Albumin OS=Bos mutus grunniens OX=30521 GN=ALB PE=4 SV=1 - [A0A8B9Y843_BOSMU]	74	6.42	655	0.046875	0.0799313	0.255	13	14	1	25	False	13		1		1		3		19		1		1		4		0.2412		0.0214		0.0214		0.0366		225.95		64.31		41.47		108.29		14	OK
160	220	A0A8B9YAE3	Albumin OS=Bos mutus grunniens OX=30521 GN=ALB PE=4 SV=1 - [A0A8B9YAE3_BOSMU]	70.3	6.34	616	0.046875	0.0799313	0.2711	13	14	1	25	False	13		1		1		3		19		1		1		4		0.2565		0.0227		0.0227		0.039		225.95		64.31		41.47		108.29		14	OK
161	221	A0A4W2GW83	Albumin OS=Bos indicus x Bos taurus OX=30522 GN=ALB PE=4 SV=1 - [A0A4W2GW83_BOBOX]	68.1	6.18	598	0.0451505	0.0769907	0.2793	3	14	1	27	True	13	1	1		1		3	1	19	1	1		1		4	1	0.2642	0.0217	0.0234		0.0234		0.0401	0.0251	243.81	82.21	64.31		41.47		108.29	72.27	14	Master
161	221	A0A4W2GW93	Albumin OS=Bos indicus x Bos taurus OX=30522 GN=ALB PE=4 SV=1 - [A0A4W2GW93_BOBOX]	73.9	6.49	655	0.0451505	0.0769907	0.255	3	14	1	27	False	13	1	1		1		3	1	19	1	1		1		4	1	0.2412	0.0198	0.0214		0.0214		0.0366	0.0229	243.81	82.21	64.31		41.47		108.29	72.27	14	OK
161	221	A0A4W2IKT9	Albumin OS=Bos indicus x Bos taurus OX=30522 GN=ALB PE=4 SV=1 - [A0A4W2IKT9_BOBOX]	73.9	6.84	646	0.0451505	0.0769907	0.2585	3	14	1	27	False	13	1	1		1		3	1	19	1	1		1		4	1	0.2446	0.0201	0.0217		0.0217		0.0372	0.0232	243.81	82.21	64.31		41.47		108.29	72.27	14	OK
162	226	A0A5F9C1L6	Actinin alpha 1 OS=Oryctolagus cuniculus OX=9986 GN=ACTN1 PE=4 SV=1 - [A0A5F9C1L6_RABIT]	96.8	6.34	839	0.0321812	0.0548754	0.2503	71	16	8	27	True	15	1			1		3		22	1			1		3		0.2384	0.0179			0.0119		0.0405		303.46	74.37			53.09		54.81		16	Master
162	226	P12814	Alpha-actinin-1 OS=Homo sapiens OX=9606 GN=ACTN1 PE=1 SV=2 - [ACTN1_HUMAN]	103	5.41	892	0.0321812	0.0548754	0.2354	71	16	8	27	False	15	1			1		3		22	1			1		3		0.2242	0.0168			0.0112		0.0381		303.46	74.37			53.09		54.81		16	OK
162	226	A0A4X1U6A2	Uncharacterized protein OS=Sus scrofa OX=9823 PE=3 SV=1 - [A0A4X1U6A2_PIG]	102.9	5.41	892	0.0321812	0.0548754	0.2354	71	16	8	27	False	15	1			1		3		22	1			1		3		0.2242	0.0168			0.0112		0.0381		303.46	74.37			53.09		54.81		16	OK
162	226	A0A4X1U5Y1;A0A480J793	Uncharacterized protein OS=Sus scrofa OX=9823 PE=4 SV=1 - [A0A4X1U5Y1_PIG]	97.3	6.07	848	0.0321812	0.0548754	0.2476	71	16	8	27	False	15	1			1		3		22	1			1		3		0.2358	0.0177			0.0118		0.0401		303.46	74.37			53.09		54.81		16	OK
162	226	A0A480PMX9	Alpha-actinin-1 OS=Sus scrofa OX=9823 PE=4 SV=1 - [A0A480PMX9_PIG]	98.3	5.85	848	0.0321812	0.0548754	0.2476	71	16	8	27	False	15	1			1		3		22	1			1		3		0.2358	0.0177			0.0118		0.0401		303.46	74.37			53.09		54.81		16	OK
162	226	A0A480IPJ5	Alpha-actinin-1 OS=Sus scrofa OX=9823 PE=4 SV=1 - [A0A480IPJ5_PIG]	97.3	6.09	848	0.0321812	0.0548754	0.2476	71	16	8	27	False	15	1			1		3		22	1			1		3		0.2358	0.0177			0.0118		0.0401		303.46	74.37			53.09		54.81		16	OK
162	226	A0A480IWW6	Alpha-actinin-1 OS=Sus scrofa OX=9823 PE=4 SV=1 - [A0A480IWW6_PIG]	98.6	5.69	853	0.0321812	0.0548754	0.2462	71	16	8	27	False	15	1			1		3		22	1			1		3		0.2345	0.0176			0.0117		0.0399		303.46	74.37			53.09		54.81		16	OK
162	226	A0A480J3H1	Alpha-actinin-1 OS=Sus scrofa OX=9823 PE=3 SV=1 - [A0A480J3H1_PIG]	102.5	5.5	887	0.0321812	0.0548754	0.2368	71	16	8	27	False	15	1			1		3		22	1			1		3		0.2255	0.0169			0.0113		0.0383		303.46	74.37			53.09		54.81		16	OK
162	226	A0A480HAD0	Alpha-actinin-1 OS=Sus scrofa OX=9823 PE=4 SV=1 - [A0A480HAD0_PIG]	97.3	6.07	848	0.0321812	0.0548754	0.2476	71	16	8	27	False	15	1			1		3		22	1			1		3		0.2358	0.0177			0.0118		0.0401		303.46	74.37			53.09		54.81		16	OK
162	226	A0A481CGG0	Alpha-actinin-1 OS=Sus scrofa OX=9823 PE=3 SV=1 - [A0A481CGG0_PIG]	102.9	5.41	892	0.0321812	0.0548754	0.2354	71	16	8	27	False	15	1			1		3		22	1			1		3		0.2242	0.0168			0.0112		0.0381		303.46	74.37			53.09		54.81		16	OK
162	226	A0A480IUH2	Alpha-actinin-1 OS=Sus scrofa OX=9823 PE=4 SV=1 - [A0A480IUH2_PIG]	98.1	5.91	850	0.0321812	0.0548754	0.2471	71	16	8	27	False	15	1			1		3		22	1			1		3		0.2353	0.0176			0.0118		0.04		303.46	74.37			53.09		54.81		16	OK
162	226	A0A8C0K0K5;E2QY07	Actinin alpha 1 OS=Canis lupus dingo OX=286419 GN=ACTN1 PE=4 SV=1 - [A0A8C0K0K5_CANLU]	102.9	5.41	892	0.0321812	0.0548754	0.2354	71	16	8	27	False	15	1			1		3		22	1			1		3		0.2242	0.0168			0.0112		0.0381		303.46	74.37			53.09		54.81		16	OK
162	226	A0A5F4CAZ5	Actinin alpha 1 OS=Canis lupus familiaris OX=9615 GN=ACTN1 PE=3 SV=1 - [A0A5F4CAZ5_CANLF]	102.5	5.5	887	0.0321812	0.0548754	0.2368	71	16	8	27	False	15	1			1		3		22	1			1		3		0.2255	0.0169			0.0113		0.0383		303.46	74.37			53.09		54.81		16	OK
162	226	A0A811ZIU9;E2QY08	(raccoon dog) hypothetical protein OS=Nyctereutes procyonoides OX=34880 GN=NYPRO_LOCUS21592 PE=3 SV=1 - [A0A811ZIU9_NYCPR]	105.4	5.41	914	0.0321812	0.0548754	0.2298	71	16	8	27	False	15	1			1		3		22	1			1		3		0.2188	0.0164			0.0109		0.0372		303.46	74.37			53.09		54.81		16	OK
162	226	A0A2I2V4J9	Actinin alpha 1 OS=Felis catus OX=9685 GN=ACTN1 PE=3 SV=3 - [A0A2I2V4J9_FELCA]	102.9	5.52	894	0.0321812	0.0548754	0.2349	71	16	8	27	False	15	1			1		3		22	1			1		3		0.2237	0.0168			0.0112		0.038		303.46	74.37			53.09		54.81		16	OK
162	226	A0A5F5XDQ3	Actinin alpha 1 OS=Felis catus OX=9685 GN=ACTN1 PE=3 SV=1 - [A0A5F5XDQ3_FELCA]	102.6	5.5	887	0.0321812	0.0548754	0.2368	71	16	8	27	False	15	1			1		3		22	1			1		3		0.2255	0.0169			0.0113		0.0383		303.46	74.37			53.09		54.81		16	OK
162	226	M3VVH8	Actinin alpha 1 OS=Felis catus OX=9685 GN=ACTN1 PE=3 SV=2 - [M3VVH8_FELCA]	102.9	5.41	892	0.0321812	0.0548754	0.2354	71	16	8	27	False	15	1			1		3		22	1			1		3		0.2242	0.0168			0.0112		0.0381		303.46	74.37			53.09		54.81		16	OK
162	226	A0A2I2UNZ9	Actinin alpha 1 OS=Felis catus OX=9685 GN=ACTN1 PE=3 SV=1 - [A0A2I2UNZ9_FELCA]	105.4	5.41	914	0.0321812	0.0548754	0.2298	71	16	8	27	False	15	1			1		3		22	1			1		3		0.2188	0.0164			0.0109		0.0372		303.46	74.37			53.09		54.81		16	OK
162	226	A0A5F5XFT2	Actinin alpha 1 OS=Felis catus OX=9685 GN=ACTN1 PE=3 SV=1 - [A0A5F5XFT2_FELCA]	106.3	5.78	927	0.0321812	0.0548754	0.2265	71	16	8	27	False	15	1			1		3		22	1			1		3		0.2157	0.0162			0.0108		0.0367		303.46	74.37			53.09		54.81		16	OK
162	226	A0A5F5Y718	Actinin alpha 1 OS=Felis catus OX=9685 GN=ACTN1 PE=3 SV=1 - [A0A5F5Y718_FELCA]	106.3	5.39	923	0.0321812	0.0548754	0.2275	71	16	8	27	False	15	1			1		3		22	1			1		3		0.2167	0.0163			0.0108		0.0368		303.46	74.37			53.09		54.81		16	OK
162	226	A0A2I2U7M8	Actinin alpha 1 OS=Felis catus OX=9685 GN=ACTN1 PE=4 SV=3 - [A0A2I2U7M8_FELCA]	102.3	5.96	892	0.0321812	0.0548754	0.2354	71	16	8	27	False	15	1			1		3		22	1			1		3		0.2242	0.0168			0.0112		0.0381		303.46	74.37			53.09		54.81		16	OK
162	226	A0A3Q2IKC5	Actinin alpha 1 OS=Equus caballus OX=9796 GN=ACTN1 PE=4 SV=1 - [A0A3Q2IKC5_HORSE]	99.8	6.16	868	0.0321812	0.0548754	0.2419	71	16	8	27	False	15	1			1		3		22	1			1		3		0.2304	0.0173			0.0115		0.0392		303.46	74.37			53.09		54.81		16	OK
162	226	F7DZ82	Actinin alpha 1 OS=Equus caballus OX=9796 GN=ACTN1 PE=3 SV=2 - [F7DZ82_HORSE]	99.9	5.47	869	0.0321812	0.0548754	0.2417	71	16	8	27	False	15	1			1		3		22	1			1		3		0.2301	0.0173			0.0115		0.0391		303.46	74.37			53.09		54.81		16	OK
162	226	F7D837	Actinin alpha 1 OS=Equus caballus OX=9796 GN=ACTN1 PE=3 SV=2 - [F7D837_HORSE]	100	5.5	865	0.0321812	0.0548754	0.2428	71	16	8	27	False	15	1			1		3		22	1			1		3		0.2312	0.0173			0.0116		0.0393		303.46	74.37			53.09		54.81		16	OK
162	226	A0A3Q2HG20	Actinin alpha 1 OS=Equus caballus OX=9796 GN=ACTN1 PE=3 SV=1 - [A0A3Q2HG20_HORSE]	105.4	5.41	914	0.0321812	0.0548754	0.2298	71	16	8	27	False	15	1			1		3		22	1			1		3		0.2188	0.0164			0.0109		0.0372		303.46	74.37			53.09		54.81		16	OK
162	226	A0A3Q2I0A5	Actinin alpha 1 OS=Equus caballus OX=9796 GN=ACTN1 PE=4 SV=1 - [A0A3Q2I0A5_HORSE]	109.9	5.96	959	0.0321812	0.0548754	0.219	71	16	8	27	False	15	1			1		3		22	1			1		3		0.2086	0.0156			0.0104		0.0355		303.46	74.37			53.09		54.81		16	OK
162	226	A0A4X1U5R4	Uncharacterized protein OS=Sus scrofa OX=9823 PE=3 SV=1 - [A0A4X1U5R4_PIG]	102.4	5.54	887	0.0321812	0.0548754	0.2368	71	16	8	27	False	15	1			1		3		22	1			1		3		0.2255	0.0169			0.0113		0.0383		303.46	74.37			53.09		54.81		16	OK
162	226	A0A4X1U5R9	Uncharacterized protein OS=Sus scrofa OX=9823 PE=3 SV=1 - [A0A4X1U5R9_PIG]	105.4	5.41	914	0.0321812	0.0548754	0.2298	71	16	8	27	False	15	1			1		3		22	1			1		3		0.2188	0.0164			0.0109		0.0372		303.46	74.37			53.09		54.81		16	OK
162	226	A0A5F4CM06	Actinin alpha 1 OS=Canis lupus familiaris OX=9615 GN=ACTN1 PE=3 SV=1 - [A0A5F4CM06_CANLF]	100.2	5.54	872	0.0321812	0.0548754	0.2408	71	16	8	27	False	15	1			1		3		22	1			1		3		0.2294	0.0172			0.0115		0.039		303.46	74.37			53.09		54.81		16	OK
162	226	A0A5F4DH05	Actinin alpha 1 OS=Canis lupus familiaris OX=9615 GN=ACTN1 PE=3 SV=1 - [A0A5F4DH05_CANLF]	104.4	5.54	910	0.0321812	0.0548754	0.2308	71	16	8	27	False	15	1			1		3		22	1			1		3		0.2198	0.0165			0.011		0.0374		303.46	74.37			53.09		54.81		16	OK
162	226	A0A5F4CN38	Actinin alpha 1 OS=Canis lupus familiaris OX=9615 GN=ACTN1 PE=4 SV=1 - [A0A5F4CN38_CANLF]	98.1	5.64	850	0.0321812	0.0548754	0.2471	71	16	8	27	False	15	1			1		3		22	1			1		3		0.2353	0.0176			0.0118		0.04		303.46	74.37			53.09		54.81		16	OK
162	226	A0A5F9DRD6	Actinin alpha 1 OS=Oryctolagus cuniculus OX=9986 GN=ACTN1 PE=3 SV=1 - [A0A5F9DRD6_RABIT]	102.8	5.5	894	0.0321812	0.0548754	0.2349	71	16	8	27	False	15	1			1		3		22	1			1		3		0.2237	0.0168			0.0112		0.038		303.46	74.37			53.09		54.81		16	OK
162	226	A0A5F9CUU5	Actinin alpha 1 OS=Oryctolagus cuniculus OX=9986 GN=ACTN1 PE=3 SV=1 - [A0A5F9CUU5_RABIT]	112.9	6.47	990	0.0321812	0.0548754	0.2121	71	16	8	27	False	15	1			1		3		22	1			1		3		0.202	0.0152			0.0101		0.0343		303.46	74.37			53.09		54.81		16	OK
162	226	A0A5F9DRU0	Actinin alpha 1 OS=Oryctolagus cuniculus OX=9986 GN=ACTN1 PE=3 SV=1 - [A0A5F9DRU0_RABIT]	112.1	5.59	982	0.0321812	0.0548754	0.2138	71	16	8	27	False	15	1			1		3		22	1			1		3		0.2037	0.0153			0.0102		0.0346		303.46	74.37			53.09		54.81		16	OK
162	226	A0A5F9CPF7	Actinin alpha 1 OS=Oryctolagus cuniculus OX=9986 GN=ACTN1 PE=3 SV=1 - [A0A5F9CPF7_RABIT]	99.9	5.57	867	0.0321812	0.0548754	0.2422	71	16	8	27	False	15	1			1		3		22	1			1		3		0.2307	0.0173			0.0115		0.0392		303.46	74.37			53.09		54.81		16	OK
162	226	A0A5F9DKG5	Actinin alpha 1 OS=Oryctolagus cuniculus OX=9986 GN=ACTN1 PE=3 SV=1 - [A0A5F9DKG5_RABIT]	110.4	6.47	968	0.0321812	0.0548754	0.2169	71	16	8	27	False	15	1			1		3		22	1			1		3		0.2066	0.0155			0.0103		0.0351		303.46	74.37			53.09		54.81		16	OK
162	226	A0A5F9CV24	Actinin alpha 1 OS=Oryctolagus cuniculus OX=9986 GN=ACTN1 PE=3 SV=1 - [A0A5F9CV24_RABIT]	103.5	5.66	899	0.0321812	0.0548754	0.2336	71	16	8	27	False	15	1			1		3		22	1			1		3		0.2225	0.0167			0.0111		0.0378		303.46	74.37			53.09		54.81		16	OK
162	226	A0A3Q7XLF4	alpha-actinin-1 isoform X6 OS=Ursus arctos horribilis OX=116960 GN=ACTN1 PE=3 SV=1 - [A0A3Q7XLF4_URSAR]	102.9	5.44	892	0.0321812	0.0548754	0.2354	71	16	8	27	False	15	1			1		3		22	1			1		3		0.2242	0.0168			0.0112		0.0381		303.46	74.37			53.09		54.81		16	OK
162	226	A0A3Q7WRE1	alpha-actinin-1 isoform X4 OS=Ursus arctos horribilis OX=116960 GN=ACTN1 PE=3 SV=1 - [A0A3Q7WRE1_URSAR]	102.2	5.66	890	0.0321812	0.0548754	0.236	71	16	8	27	False	15	1			1		3		22	1			1		3		0.2247	0.0169			0.0112		0.0382		303.46	74.37			53.09		54.81		16	OK
162	226	A0A3Q7Y457	alpha-actinin-1 isoform X2 OS=Ursus arctos horribilis OX=116960 GN=ACTN1 PE=3 SV=1 - [A0A3Q7Y457_URSAR]	105.9	5.66	924	0.0321812	0.0548754	0.2273	71	16	8	27	False	15	1			1		3		22	1			1		3		0.2165	0.0162			0.0108		0.0368		303.46	74.37			53.09		54.81		16	OK
162	226	A0A3Q7XD42	alpha-actinin-1 isoform X7 OS=Ursus arctos horribilis OX=116960 GN=ACTN1 PE=3 SV=1 - [A0A3Q7XD42_URSAR]	102.6	5.54	887	0.0321812	0.0548754	0.2368	71	16	8	27	False	15	1			1		3		22	1			1		3		0.2255	0.0169			0.0113		0.0383		303.46	74.37			53.09		54.81		16	OK
162	226	A0A3Q7XD37	alpha-actinin-1 isoform X3 OS=Ursus arctos horribilis OX=116960 GN=ACTN1 PE=3 SV=1 - [A0A3Q7XD37_URSAR]	105.6	5.81	919	0.0321812	0.0548754	0.2285	71	16	8	27	False	15	1			1		3		22	1			1		3		0.2176	0.0163			0.0109		0.037		303.46	74.37			53.09		54.81		16	OK
162	226	A0A3Q7Y8X9	alpha-actinin-1 isoform X5 OS=Ursus arctos horribilis OX=116960 GN=ACTN1 PE=3 SV=1 - [A0A3Q7Y8X9_URSAR]	105.5	5.45	914	0.0321812	0.0548754	0.2298	71	16	8	27	False	15	1			1		3		22	1			1		3		0.2188	0.0164			0.0109		0.0372		303.46	74.37			53.09		54.81		16	OK
162	226	A0A3Q7XLF0	alpha-actinin-1 isoform X1 OS=Ursus arctos horribilis OX=116960 GN=ACTN1 PE=3 SV=1 - [A0A3Q7XLF0_URSAR]	108.4	5.67	946	0.0321812	0.0548754	0.222	71	16	8	27	False	15	1			1		3		22	1			1		3		0.2114	0.0159			0.0106		0.0359		303.46	74.37			53.09		54.81		16	OK
162	226	A0A3Q7TFJ5	alpha-actinin-1 OS=Vulpes vulpes OX=9627 GN=ACTN1 PE=3 SV=1 - [A0A3Q7TFJ5_VULVU]	101.1	5.57	880	0.0321812	0.0548754	0.2386	71	16	8	26	False	15				1		3		22				1		3		0.2273				0.0114		0.0386		303.46				53.09		54.81		16	OK
162	226	A0A8C0SHV5	Actinin alpha 1 OS=Canis lupus familiaris OX=9615 GN=ACTN1 PE=4 SV=1 - [A0A8C0SHV5_CANLF]	101.9	5.53	888	0.0321812	0.0548754	0.2365	71	16	8	26	False	15				1		3		22				1		3		0.2252				0.0113		0.0383		303.46				53.09		54.81		16	OK
162	226	A0A8C0RKP4	Actinin alpha 1 OS=Canis lupus familiaris OX=9615 GN=ACTN1 PE=4 SV=1 - [A0A8C0RKP4_CANLF]	105.4	5.41	914	0.0321812	0.0548754	0.2298	71	16	8	26	False	15				1		3		22				1		3		0.2188				0.0109		0.0372		303.46				53.09		54.81		16	OK
162	226	A0A8C0NBH2	Actinin alpha 1 OS=Canis lupus familiaris OX=9615 GN=ACTN1 PE=4 SV=1 - [A0A8C0NBH2_CANLF]	102.9	5.41	892	0.0321812	0.0548754	0.2354	71	16	8	26	False	15				1		3		22				1		3		0.2242				0.0112		0.0381		303.46				53.09		54.81		16	OK
162	226	A0A8C0RKT2	Actinin alpha 1 OS=Canis lupus familiaris OX=9615 GN=ACTN1 PE=4 SV=1 - [A0A8C0RKT2_CANLF]	102.5	5.5	887	0.0321812	0.0548754	0.2368	71	16	8	26	False	15				1		3		22				1		3		0.2255				0.0113		0.0383		303.46				53.09		54.81		16	OK
162	226	A0A8C4MIN9	Actinin alpha 1 OS=Equus asinus asinus OX=83772 GN=ACTN1 PE=4 SV=1 - [A0A8C4MIN9_EQUAS]	103.7	5.44	900	0.0321812	0.0548754	0.2333	71	16	8	26	False	15				1		3		22				1		3		0.2222				0.0111		0.0378		303.46				53.09		54.81		16	OK
162	226	A0A8C4MAM0	Actinin alpha 1 OS=Equus asinus asinus OX=83772 GN=ACTN1 PE=4 SV=1 - [A0A8C4MAM0_EQUAS]	103.6	5.44	897	0.0321812	0.0548754	0.2341	71	16	8	26	False	15				1		3		22				1		3		0.223				0.0111		0.0379		303.46				53.09		54.81		16	OK
162	226	A0A8C4MC13	Actinin alpha 1 OS=Equus asinus asinus OX=83772 GN=ACTN1 PE=4 SV=1 - [A0A8C4MC13_EQUAS]	102.9	5.5	894	0.0321812	0.0548754	0.2349	71	16	8	26	False	15				1		3		22				1		3		0.2237				0.0112		0.038		303.46				53.09		54.81		16	OK
162	226	A0A8C4MC21	Actinin alpha 1 OS=Equus asinus asinus OX=83772 GN=ACTN1 PE=4 SV=1 - [A0A8C4MC21_EQUAS]	103.5	5.48	894	0.0321812	0.0548754	0.2349	71	16	8	26	False	15				1		3		22				1		3		0.2237				0.0112		0.038		303.46				53.09		54.81		16	OK
162	226	A0A8C4MAQ8	Actinin alpha 1 OS=Equus asinus asinus OX=83772 GN=ACTN1 PE=4 SV=1 - [A0A8C4MAQ8_EQUAS]	105	5.67	911	0.0321812	0.0548754	0.2305	71	16	8	26	False	15				1		3		22				1		3		0.2195				0.011		0.0373		303.46				53.09		54.81		16	OK
162	226	A0A8C4MEQ4	Actinin alpha 1 OS=Equus asinus asinus OX=83772 GN=ACTN1 PE=4 SV=1 - [A0A8C4MEQ4_EQUAS]	106	5.48	920	0.0321812	0.0548754	0.2283	71	16	8	26	False	15				1		3		22				1		3		0.2174				0.0109		0.037		303.46				53.09		54.81		16	OK
162	226	A0A8C4MHY7	Actinin alpha 1 OS=Equus asinus asinus OX=83772 GN=ACTN1 PE=4 SV=1 - [A0A8C4MHY7_EQUAS]	107.6	5.49	935	0.0321812	0.0548754	0.2246	71	16	8	26	False	15				1		3		22				1		3		0.2139				0.0107		0.0364		303.46				53.09		54.81		16	OK
162	226	A0A8C4MKE8	Actinin alpha 1 OS=Equus asinus asinus OX=83772 GN=ACTN1 PE=4 SV=1 - [A0A8C4MKE8_EQUAS]	104.2	5.63	907	0.0321812	0.0548754	0.2315	71	16	8	26	False	15				1		3		22				1		3		0.2205				0.011		0.0375		303.46				53.09		54.81		16	OK
162	226	A0A8C4MLS7	Actinin alpha 1 OS=Equus asinus asinus OX=83772 GN=ACTN1 PE=4 SV=1 - [A0A8C4MLS7_EQUAS]	103.4	5.54	896	0.0321812	0.0548754	0.2344	71	16	8	26	False	15				1		3		22				1		3		0.2232				0.0112		0.0379		303.46				53.09		54.81		16	OK
162	226	A0A8C4MBA8	Actinin alpha 1 OS=Equus asinus asinus OX=83772 GN=ACTN1 PE=4 SV=1 - [A0A8C4MBA8_EQUAS]	104.2	5.52	900	0.0321812	0.0548754	0.2333	71	16	8	26	False	15				1		3		22				1		3		0.2222				0.0111		0.0378		303.46				53.09		54.81		16	OK
162	226	A0A8D1W7D5	Uncharacterized protein OS=Sus scrofa OX=9823 PE=4 SV=1 - [A0A8D1W7D5_PIG]	97.4	6.07	848	0.0321812	0.0548754	0.2476	71	16	8	26	False	15				1		3		22				1		3		0.2358				0.0118		0.0401		303.46				53.09		54.81		16	OK
162	226	A0A8D1W7Y2	Uncharacterized protein OS=Sus scrofa OX=9823 PE=4 SV=1 - [A0A8D1W7Y2_PIG]	105.4	5.41	914	0.0321812	0.0548754	0.2298	71	16	8	26	False	15				1		3		22				1		3		0.2188				0.0109		0.0372		303.46				53.09		54.81		16	OK
162	226	A0A8D0Z7Q3	Uncharacterized protein OS=Sus scrofa OX=9823 PE=4 SV=1 - [A0A8D0Z7Q3_PIG]	105.9	5.52	922	0.0321812	0.0548754	0.2278	71	16	8	26	False	15				1		3		22				1		3		0.2169				0.0108		0.0369		303.46				53.09		54.81		16	OK
162	226	A0A8D0Z9E8	Uncharacterized protein OS=Sus scrofa OX=9823 PE=4 SV=1 - [A0A8D0Z9E8_PIG]	108.4	5.52	944	0.0321812	0.0548754	0.2225	71	16	8	26	False	15				1		3		22				1		3		0.2119				0.0106		0.036		303.46				53.09		54.81		16	OK
162	226	A0A8D0TS65	Uncharacterized protein OS=Sus scrofa OX=9823 PE=4 SV=1 - [A0A8D0TS65_PIG]	102.9	5.53	898	0.0321812	0.0548754	0.2339	71	16	8	26	False	15				1		3		22				1		3		0.2227				0.0111		0.0379		303.46				53.09		54.81		16	OK
162	226	A0A8D0TYC0	Uncharacterized protein OS=Sus scrofa OX=9823 PE=4 SV=1 - [A0A8D0TYC0_PIG]	97.4	6.09	848	0.0321812	0.0548754	0.2476	71	16	8	26	False	15				1		3		22				1		3		0.2358				0.0118		0.0401		303.46				53.09		54.81		16	OK
162	226	A0A8D1F918	Uncharacterized protein OS=Sus scrofa OX=9823 PE=4 SV=1 - [A0A8D1F918_PIG]	102.7	5.44	889	0.0321812	0.0548754	0.2362	71	16	8	26	False	15				1		3		22				1		3		0.225				0.0112		0.0382		303.46				53.09		54.81		16	OK
162	226	A0A8D1R7I0	Uncharacterized protein OS=Sus scrofa OX=9823 PE=4 SV=1 - [A0A8D1R7I0_PIG]	102.7	5.44	889	0.0321812	0.0548754	0.2362	71	16	8	26	False	15				1		3		22				1		3		0.225				0.0112		0.0382		303.46				53.09		54.81		16	OK
162	226	A0A8D0M890	Uncharacterized protein OS=Sus scrofa OX=9823 PE=4 SV=1 - [A0A8D0M890_PIG]	100.1	5.66	871	0.0321812	0.0548754	0.2411	71	16	8	26	False	15				1		3		22				1		3		0.2296				0.0115		0.039		303.46				53.09		54.81		16	OK
162	226	A0A8D1IFW8	Uncharacterized protein OS=Sus scrofa OX=9823 PE=4 SV=1 - [A0A8D1IFW8_PIG]	98.4	5.62	854	0.0321812	0.0548754	0.2459	71	16	8	26	False	15				1		3		22				1		3		0.2342				0.0117		0.0398		303.46				53.09		54.81		16	OK
162	226	A0A8D1IFR6	Uncharacterized protein OS=Sus scrofa OX=9823 PE=4 SV=1 - [A0A8D1IFR6_PIG]	101.8	5.62	887	0.0321812	0.0548754	0.2368	71	16	8	26	False	15				1		3		22				1		3		0.2255				0.0113		0.0383		303.46				53.09		54.81		16	OK
162	226	A0A8D1IJK7	Uncharacterized protein OS=Sus scrofa OX=9823 PE=4 SV=1 - [A0A8D1IJK7_PIG]	99.3	5.6	865	0.0321812	0.0548754	0.2428	71	16	8	26	False	15				1		3		22				1		3		0.2312				0.0116		0.0393		303.46				53.09		54.81		16	OK
163	240	A0A5F9CNW6	Glucose-6-phosphate isomerase OS=Oryctolagus cuniculus OX=9986 GN=GPI PE=3 SV=1 - [A0A5F9CNW6_RABIT]	58.8	7.71	523	0.0516252	0.0880314	0.1644	5	6	6	27	True	6	2							25	2							0.1644	0.0574							458.48	95.72							6	Master
163	240	A0A3Q7TVM5	Glucose-6-phosphate isomerase OS=Ursus arctos horribilis OX=116960 GN=GPI PE=3 SV=1 - [A0A3Q7TVM5_URSAR]	62.8	7.94	558	0.0516252	0.0880314	0.1541	5	6	6	27	False	6	2							25	2							0.1541	0.0538							458.48	95.72							6	OK
163	240	Q9N1E2	Glucose-6-phosphate isomerase OS=Oryctolagus cuniculus OX=9986 GN=GPI PE=1 SV=3 - [G6PI_RABIT]	62.7	7.55	558	0.0516252	0.0880314	0.1541	5	6	6	27	False	6	2							25	2							0.1541	0.0538							458.48	95.72							6	OK
163	240	A0A5F9CRW1	Glucose-6-phosphate isomerase OS=Oryctolagus cuniculus OX=9986 GN=GPI PE=3 SV=1 - [A0A5F9CRW1_RABIT]	62.5	7.3	569	0.0516252	0.0880314	0.1511	5	6	6	27	False	6	2							25	2							0.1511	0.0527							458.48	95.72							6	OK
163	240	G1SFG6	Glucose-6-phosphate isomerase OS=Oryctolagus cuniculus OX=9986 GN=GPI PE=3 SV=2 - [G1SFG6_RABIT]	62.5	7.02	558	0.0516252	0.0880314	0.1541	5	6	6	27	False	6	2							25	2							0.1541	0.0538							458.48	95.72							6	OK
164	258	M9XLH9	Heat shock protein 70 A1B OS=Camelus dromedarius OX=9838 PE=2 SV=1 - [M9XLH9_CAMDR]	70.1	5.92	641	0.0421217	0.0718259	0.1279	1	6	2	27	True	6	2	1		1		3		18	3	1		1		4		0.1279	0.0343	0.0203		0.0172		0.0749		317.96	91.31	49.84		48.8		60.14		6	Master
165	919	G1T4K6	RRM domain-containing protein OS=Oryctolagus cuniculus OX=9986 PE=4 SV=2 - [G1T4K6_RABIT]	23.9	9.88	218	0.123853	0.211195	0.4128	7	9	9	27	True	9	3							24	3							0.4128	0.133							352.08	108.19							9	Master
165	919	A0A287AA79	Heterogeneous nuclear ribonucleoproteins C1/C2 isoform X2 OS=Sus scrofa OX=9823 GN=HNRNPC PE=1 SV=2 - [A0A287AA79_PIG]	32.4	5.08	294	0.123853	0.211195	0.3061	7	9	9	24	False	9								24								0.3061								352.08								9	OK
165	919	F6SNV2	Heterogeneous nuclear ribonucleoprotein C OS=Equus caballus OX=9796 GN=HNRNPC PE=3 SV=3 - [F6SNV2_HORSE]	32	5.24	291	0.123853	0.211195	0.3093	7	9	9	27	False	9	3							24	3							0.3093	0.0997							352.08	108.19							9	OK
165	919	A0A8D0IWG2	Uncharacterized protein OS=Sus scrofa OX=9823 PE=4 SV=1 - [A0A8D0IWG2_PIG]	32.1	8.53	289	0.123853	0.211195	0.3114	7	9	9	24	False	9								24								0.3114								352.08								9	OK
165	919	A0A8D0QE97	Uncharacterized protein OS=Sus scrofa OX=9823 PE=4 SV=1 - [A0A8D0QE97_PIG]	33.6	8.4	304	0.123853	0.211195	0.2961	7	9	9	24	False	9								24								0.2961								352.08								9	OK
165	919	A0A4X1UYH7	RRM domain-containing protein OS=Sus scrofa OX=9823 GN=HNRNPC PE=3 SV=1 - [A0A4X1UYH7_PIG]	34.9	5.08	317	0.123853	0.211195	0.2839	7	9	9	27	False	9	3							24	3							0.2839	0.0915							352.08	108.19							9	OK
165	919	A0A8D1JTV6	Uncharacterized protein OS=Sus scrofa OX=9823 PE=4 SV=1 - [A0A8D1JTV6_PIG]	32	5.24	291	0.123853	0.211195	0.3093	7	9	9	24	False	9								24								0.3093								352.08								9	OK
166	1016	M3WB16	RNA helicase OS=Felis catus OX=9685 GN=DHX15 PE=3 SV=2 - [M3WB16_FELCA]	87.3	7.25	766	0.035248	0.060105	0.265	13	17	17	27	True	17								27								0.265								344.42								17	Master
166	1016	O43143	ATP-dependent RNA helicase DHX15 OS=Homo sapiens OX=9606 GN=DHX15 PE=1 SV=2 - [DHX15_HUMAN]	90.9	7.46	795	0.035248	0.060105	0.2553	13	17	17	27	False	17								27								0.2553								344.42								17	OK
166	1016	A5D7D9	RNA helicase OS=Bos taurus OX=9913 GN=DHX15 PE=1 SV=1 - [A5D7D9_BOVIN]	90.9	7.46	795	0.035248	0.060105	0.2553	13	17	17	27	False	17								27								0.2553								344.42								17	OK
166	1016	F1S5A8	RNA helicase OS=Sus scrofa OX=9823 GN=DHX15 PE=1 SV=1 - [F1S5A8_PIG]	90.9	7.46	795	0.035248	0.060105	0.2553	13	17	17	27	False	17								27								0.2553								344.42								17	OK
166	1016	A0A6J0Z4B1	RNA helicase OS=Odocoileus virginianus texanus OX=9880 GN=DHX15 PE=3 SV=1 - [A0A6J0Z4B1_ODOVR]	90.9	7.46	795	0.035248	0.060105	0.2553	13	17	17	27	False	17								27								0.2553								344.42								17	OK
166	1016	A0A5N3X1Y3	RNA helicase (Fragment) OS=Muntiacus reevesi OX=9886 GN=FD755_019924 PE=3 SV=1 - [A0A5N3X1Y3_MUNRE]	89.1	7.12	779	0.035248	0.060105	0.2606	13	17	17	27	False	17								27								0.2606								344.42								17	OK
166	1016	A0A5N3V6M4	RNA helicase OS=Muntiacus muntjak OX=9888 GN=FD754_020907 PE=3 SV=1 - [A0A5N3V6M4_MUNMU]	90.6	7.33	792	0.035248	0.060105	0.2563	13	17	17	27	False	17								27								0.2563								344.42								17	OK
166	1016	A0A6P5BXN9	RNA helicase OS=Bos indicus OX=9915 GN=DHX15 PE=3 SV=1 - [A0A6P5BXN9_BOSIN]	90.9	7.46	795	0.035248	0.060105	0.2553	13	17	17	27	False	17								27								0.2553								344.42								17	OK
166	1016	A0A8C6DYZ1	DEAH-box helicase 15 OS=Moschus moschiferus OX=68415 GN=DHX15 PE=4 SV=1 - [A0A8C6DYZ1_MOSMO]	91	7.46	796	0.035248	0.060105	0.255	13	17	17	27	False	17								27								0.255								344.42								17	OK
166	1016	E2R2U3	RNA helicase OS=Canis lupus familiaris OX=9615 GN=DHX15 PE=3 SV=1 - [E2R2U3_CANLF]	91	7.34	795	0.035248	0.060105	0.2553	13	17	17	27	False	17								27								0.2553								344.42								17	OK
166	1016	A0A8D1CMP7	Uncharacterized protein OS=Sus scrofa OX=9823 GN=DHX15 PE=4 SV=1 - [A0A8D1CMP7_PIG]	90.6	7.44	790	0.035248	0.060105	0.257	13	17	17	27	False	17								27								0.257								344.42								17	OK
166	1016	A0A8D0X618	Uncharacterized protein OS=Sus scrofa OX=9823 GN=DHX15 PE=4 SV=1 - [A0A8D0X618_PIG]	95.9	8.43	844	0.035248	0.060105	0.2405	13	17	17	27	False	17								27								0.2405								344.42								17	OK
166	1016	G1SIW1	RNA helicase OS=Oryctolagus cuniculus OX=9986 GN=DHX15 PE=3 SV=1 - [G1SIW1_RABIT]	90.8	7.46	795	0.035248	0.060105	0.2553	13	17	17	27	False	17								27								0.2553								344.42								17	OK
167	213	A0A212DGV4	L-lactate dehydrogenase OS=Cervus elaphus hippelaphus OX=46360 GN=Celaphus_00013539 PE=3 SV=1 - [A0A212DGV4_CEREH]	82.2	9.07	753	0.0345286	0.0588781	0.1926	1	8	1	26	True	8	1			1				24	1			1				0.1926	0.0319			0.0319				315.37	94.19			59.95				8	Master
168	223	Q29574	Histone H2B (Fragment) OS=Sus scrofa OX=9823 PE=2 SV=1 - [Q29574_PIG]	7.6	10.11	69	0.376812	0.642539	0.2174	1	3	2	26	True	3	1			1				21	4			1				0.2174	0.2174			0.2174				551.4	149.89			51.93				3	Master
169	476	A0A669PU22	IF rod domain-containing protein OS=Phasianus colchicus OX=9054 PE=4 SV=1 - [A0A669PU22_PHACC]	42	5.22	378	0.0687831	0.117289	0.0767	8	3	1	26	True	3		1	1	2		2		7		1	1	9		8		0.0767		0.0238	0.0238	0.0529		0.0529		94.58		73.1	73.1	101.93		146.13		3	Master
169	476	A0A8C3LAF1	Uncharacterized protein OS=Chrysolophus pictus OX=9089 PE=4 SV=1 - [A0A8C3LAF1_CHRPC]	62.4	5.48	600	0.0687831	0.117289	0.0483	8	3	1	25	False	3		1		2		2		7		1		9		8		0.0483		0.015		0.0333		0.0333		94.58		73.1		101.93		146.13		3	OK
169	476	A0A8C3LFY8	Uncharacterized protein OS=Chrysolophus pictus OX=9089 PE=4 SV=1 - [A0A8C3LFY8_CHRPC]	58.6	5.68	562	0.0687831	0.117289	0.0516	8	3	1	25	False	3		1		2		2		7		1		9		8		0.0516		0.016		0.0356		0.0356		94.58		73.1		101.93		146.13		3	OK
169	476	A0A226NNZ6	IF rod domain-containing protein OS=Colinus virginianus OX=9014 GN=H355_005360 PE=4 SV=1 - [A0A226NNZ6_COLVI]	52.1	4.67	464	0.0687831	0.117289	0.0625	8	3	1	26	False	3		1	1	2		2		7		1	1	9		8		0.0625		0.0194	0.0194	0.0431		0.0431		94.58		73.1	73.1	101.93		146.13		3	OK
169	476	A0A8C2Y6T2	Keratin, type I cytoskeletal 9-like OS=Coturnix japonica OX=93934 GN=LOC107325234 PE=4 SV=1 - [A0A8C2Y6T2_COTJA]	50.1	5.31	457	0.0687831	0.117289	0.0635	8	3	1	25	False	3		1		2		2		7		1		9		8		0.0635		0.0197		0.0438		0.0438		94.58		73.1		101.93		146.13		3	OK
169	476	A0A669PSS7	IF rod domain-containing protein OS=Phasianus colchicus OX=9054 PE=4 SV=1 - [A0A669PSS7_PHACC]	45.3	4.93	408	0.0687831	0.117289	0.0711	8	3	1	26	False	3		1	1	2		2		7		1	1	9		8		0.0711		0.0221	0.0221	0.049		0.049		94.58		73.1	73.1	101.93		146.13		3	OK
169	476	A0A226N8W2	Uncharacterized protein OS=Callipepla squamata OX=9009 GN=ASZ78_009024 PE=4 SV=1 - [A0A226N8W2_CALSU]	117.9	4.88	1081	0.0687831	0.117289	0.0352	8	3	1	26	False	3		1	1	2		2		7		1	1	9		8		0.0352		0.0083	0.0083	0.0268		0.0268		94.58		73.1	73.1	101.93		146.13		3	OK
169	476	A0A2P4TCJ8	IF rod domain-containing protein OS=Bambusicola thoracicus OX=9083 GN=CIB84_002151 PE=4 SV=1 - [A0A2P4TCJ8_BAMTH]	52.7	4.68	475	0.0687831	0.117289	0.0611	8	3	1	26	False	3		1	1	2		2		7		1	1	9		8		0.0611		0.0189	0.0189	0.0421		0.0421		94.58		73.1	73.1	101.93		146.13		3	OK
170	1014	A0A3Q7UEI2;F1PQN3	rRNA 2'-O-methyltransferase fibrillarin OS=Vulpes vulpes OX=9627 GN=FBL PE=3 SV=1 - [A0A3Q7UEI2_VULVU]	33.3	10.18	313	0.0830671	0.141646	0.524	26	11	10	26	True	11	2							23	3							0.524	0.0958							434.03	135.53							11	Master
170	1014	P22087	rRNA 2'-O-methyltransferase fibrillarin OS=Homo sapiens OX=9606 GN=FBL PE=1 SV=2 - [FBRL_HUMAN]	33.8	10.18	321	0.0830671	0.141646	0.5109	26	11	10	26	False	11	2							23	3							0.5109	0.0935							434.03	135.53							11	OK
170	1014	F1MM59	Fibrillarin OS=Bos taurus OX=9913 GN=FBL PE=3 SV=2 - [F1MM59_BOVIN]	33.9	10.2	322	0.0830671	0.141646	0.5093	26	11	10	26	False	11	2							23	3							0.5093	0.0932							434.03	135.53							11	OK
170	1014	A0A8D0RWQ5;I3L5T3	Fibrillarin OS=Sus scrofa OX=9823 GN=FBL PE=4 SV=1 - [A0A8D0RWQ5_PIG]	33.9	10.2	321	0.0830671	0.141646	0.5109	26	11	10	26	False	11	2							23	3							0.5109	0.0935							434.03	135.53							11	OK
170	1014	W5P8N5	Fibrillarin OS=Ovis aries OX=9940 GN=FBL PE=3 SV=1 - [W5P8N5_SHEEP]	36.7	9.04	346	0.0830671	0.141646	0.474	26	11	10	26	False	11	2							23	3							0.474	0.0867							434.03	135.53							11	OK
170	1014	A0A452FJT7	Fibrillarin OS=Capra hircus OX=9925 GN=FBL PE=3 SV=1 - [A0A452FJT7_CAPHI]	35	10.18	333	0.0830671	0.141646	0.4925	26	11	10	26	False	11	2							23	3							0.4925	0.0901							434.03	135.53							11	OK
170	1014	A0A8C6CH25	Fibrillarin OS=Moschus moschiferus OX=68415 GN=FBL PE=4 SV=1 - [A0A8C6CH25_MOSMO]	33.9	10.2	321	0.0830671	0.141646	0.5109	26	11	10	23	False	11								23								0.5109								434.03								11	OK
170	1014	A0A4W2FY13	Fibrillarin OS=Bos indicus x Bos taurus OX=30522 GN=FBL PE=3 SV=1 - [A0A4W2FY13_BOBOX]	33.3	9.8	319	0.0830671	0.141646	0.5141	26	11	10	26	False	11	2							23	3							0.5141	0.094							434.03	135.53							11	OK
170	1014	A0A6P3EST4	rRNA 2'-O-methyltransferase fibrillarin OS=Ovis aries OX=9940 GN=FBL PE=3 SV=1 - [A0A6P3EST4_SHEEP]	33.9	10.2	321	0.0830671	0.141646	0.5109	26	11	10	26	False	11	2							23	3							0.5109	0.0935							434.03	135.53							11	OK
170	1014	A6QLX2	FBL protein (Fragment) OS=Bos taurus OX=9913 GN=FBL PE=2 SV=1 - [A6QLX2_BOVIN]	37.2	10.17	354	0.0830671	0.141646	0.4633	26	11	10	23	False	11								23								0.4633								434.03								11	OK
170	1014	A0A6J0Z5A2	rRNA 2'-O-methyltransferase fibrillarin isoform X1 OS=Odocoileus virginianus texanus OX=9880 GN=FBL PE=3 SV=1 - [A0A6J0Z5A2_ODOVR]	34.9	10.18	331	0.0830671	0.141646	0.4955	26	11	10	26	False	11	2							23	3							0.4955	0.0906							434.03	135.53							11	OK
170	1014	A0A4W2HRR9	Fibrillarin OS=Bos indicus x Bos taurus OX=30522 GN=FBL PE=3 SV=1 - [A0A4W2HRR9_BOBOX]	35.7	10.11	342	0.0830671	0.141646	0.4795	26	11	10	26	False	11	2							23	3							0.4795	0.0877							434.03	135.53							11	OK
170	1014	A0A5J5N2W8	Uncharacterized protein (Fragment) OS=Muntiacus reevesi OX=9886 GN=FD755_006840 PE=3 SV=1 - [A0A5J5N2W8_MUNRE]	33.5	10.18	317	0.0830671	0.141646	0.5174	26	11	10	23	False	11								23								0.5174								434.03								11	OK
170	1014	A0A8B9YIS2	Fibrillarin OS=Bos mutus grunniens OX=30521 GN=FBL PE=4 SV=1 - [A0A8B9YIS2_BOSMU]	39.3	9.99	374	0.0830671	0.141646	0.4385	26	11	10	23	False	11								23								0.4385								434.03								11	OK
170	1014	L8IVX0	rRNA 2'-O-methyltransferase fibrillarin (Fragment) OS=Bos mutus OX=72004 GN=M91_07102 PE=3 SV=1 - [L8IVX0_9CETA]	33.7	10.18	320	0.0830671	0.141646	0.5125	26	11	10	26	False	11	2							23	3							0.5125	0.0938							434.03	135.53							11	OK
170	1014	A0A8C0R9Q1	Fibrillarin OS=Canis lupus familiaris OX=9615 PE=4 SV=1 - [A0A8C0R9Q1_CANLF]	34.2	10.17	322	0.0830671	0.141646	0.5093	26	11	10	23	False	11								23								0.5093								434.03								11	OK
170	1014	A0A8C0LY31	Fibrillarin OS=Canis lupus familiaris OX=9615 PE=4 SV=1 - [A0A8C0LY31_CANLF]	37.8	10.02	354	0.0830671	0.141646	0.4633	26	11	10	23	False	11								23								0.4633								434.03								11	OK
170	1014	A0A8C0KSM8	Fibrillarin OS=Canis lupus dingo OX=286419 GN=FBL PE=4 SV=1 - [A0A8C0KSM8_CANLU]	37.9	10.02	354	0.0830671	0.141646	0.4633	26	11	10	23	False	11								23								0.4633								434.03								11	OK
170	1014	M3VZK8	Fibrillarin OS=Felis catus OX=9685 GN=FBL PE=3 SV=2 - [M3VZK8_FELCA]	33.4	10.18	315	0.0830671	0.141646	0.5206	26	11	10	26	False	11	2							23	3							0.5206	0.0952							434.03	135.53							11	OK
170	1014	F6TIM4	Fibrillarin OS=Equus caballus OX=9796 GN=FBL PE=3 SV=2 - [F6TIM4_HORSE]	35.4	10.15	334	0.0830671	0.141646	0.491	26	11	10	26	False	11	2							23	3							0.491	0.0898							434.03	135.53							11	OK
170	1014	A0A8C4LV10	Fibrillarin OS=Equus asinus asinus OX=83772 GN=FBL PE=4 SV=1 - [A0A8C4LV10_EQUAS]	44	10.11	416	0.0830671	0.141646	0.3942	26	11	10	23	False	11								23								0.3942								434.03								11	OK
170	1014	A0A4X1SS91	Uncharacterized protein OS=Sus scrofa OX=9823 PE=3 SV=1 - [A0A4X1SS91_PIG]	34	10.2	322	0.0830671	0.141646	0.5093	26	11	10	26	False	11	2							23	3							0.5093	0.0932							434.03	135.53							11	OK
170	1014	A0A8D1DPF6	Fibrillarin OS=Sus scrofa OX=9823 GN=FBL PE=4 SV=1 - [A0A8D1DPF6_PIG]	33.9	10.2	321	0.0830671	0.141646	0.5109	26	11	10	23	False	11								23								0.5109								434.03								11	OK
170	1014	A0A4X1SSA2	Uncharacterized protein OS=Sus scrofa OX=9823 PE=3 SV=1 - [A0A4X1SSA2_PIG]	34.3	10.08	324	0.0830671	0.141646	0.5062	26	11	10	26	False	11	2							23	3							0.5062	0.0926							434.03	135.53							11	OK
170	1014	A0A8D0XZL2	Fibrillarin OS=Sus scrofa OX=9823 GN=FBL PE=4 SV=1 - [A0A8D0XZL2_PIG]	33.9	10.2	322	0.0830671	0.141646	0.5093	26	11	10	23	False	11								23								0.5093								434.03								11	OK
170	1014	A0A4X1SSA7	Uncharacterized protein OS=Sus scrofa OX=9823 PE=3 SV=1 - [A0A4X1SSA7_PIG]	33.6	10.05	319	0.0830671	0.141646	0.5141	26	11	10	26	False	11	2							23	3							0.5141	0.094							434.03	135.53							11	OK
171	160	P10160	Eukaryotic translation initiation factor 5A-1 OS=Oryctolagus cuniculus OX=9986 GN=EIF5A PE=1 SV=2 - [IF5A1_RABIT]	16.8	5.24	154	0.162338	0.276818	0.6039	10	10	5	25	True	10	3							22	3							0.6039	0.2338							500.06	143.76							10	Master
171	160	Q6EWQ7;P63241	Eukaryotic translation initiation factor 5A-1 OS=Bos taurus OX=9913 GN=EIF5A PE=2 SV=3 - [IF5A1_BOVIN]	16.8	5.24	154	0.162338	0.276818	0.6039	10	10	5	25	False	10	3							22	3							0.6039	0.2338							500.06	143.76							10	OK
171	160	A0A8D0M4U5;A0A286ZJP7	Eukaryotic translation initiation factor 5A OS=Sus scrofa OX=9823 GN=EIF5A PE=4 SV=1 - [A0A8D0M4U5_PIG]	20	5.12	183	0.162338	0.276818	0.5082	10	10	5	25	False	10	3							22	3							0.5082	0.1967							500.06	143.76							10	OK
171	160	A0A4X1UY91	Eukaryotic translation initiation factor 5A OS=Sus scrofa OX=9823 GN=EIF5A PE=3 SV=1 - [A0A4X1UY91_PIG]	33.5	6.15	311	0.162338	0.276818	0.299	10	10	5	25	False	10	3							22	3							0.299	0.1158							500.06	143.76							10	OK
171	160	A0A8B9YIR8;A0A4W2DYK5	Uncharacterized protein OS=Bos mutus grunniens OX=30521 PE=4 SV=1 - [A0A8B9YIR8_BOSMU]	20.1	5.25	183	0.162338	0.276818	0.5082	10	10	5	25	False	10	3							22	3							0.5082	0.1967							500.06	143.76							10	OK
171	160	A0A4W2IFW0	Eukaryotic translation initiation factor 5A OS=Bos indicus x Bos taurus OX=30522 GN=EIF5A PE=3 SV=1 - [A0A4W2IFW0_BOBOX]	19.1	5.82	172	0.162338	0.276818	0.5407	10	10	5	25	False	10	3							22	3							0.5407	0.2093							500.06	143.76							10	OK
171	160	A0A8C6DGV3	Uncharacterized protein OS=Moschus moschiferus OX=68415 PE=4 SV=1 - [A0A8C6DGV3_MOSMO]	20	5.25	182	0.162338	0.276818	0.511	10	10	5	22	False	10								22								0.511								500.06								10	OK
171	160	A0A811ZM51	(raccoon dog) hypothetical protein OS=Nyctereutes procyonoides OX=34880 GN=NYPRO_LOCUS22569 PE=3 SV=1 - [A0A811ZM51_NYCPR]	19.9	5.39	182	0.162338	0.276818	0.511	10	10	5	22	False	10								22								0.511								500.06								10	OK
171	160	A0A8D2BK72	Uncharacterized protein OS=Sus scrofa OX=9823 PE=4 SV=1 - [A0A8D2BK72_PIG]	33.5	6.15	311	0.162338	0.276818	0.299	10	10	5	22	False	10								22								0.299								500.06								10	OK
171	160	A0A5N4D1L5	Eukaryotic translation initiation factor 5A-1 OS=Camelus dromedarius OX=9838 GN=Cadr_000018685 PE=3 SV=1 - [A0A5N4D1L5_CAMDR]	19.9	5.25	182	0.162338	0.276818	0.511	10	10	5	25	False	10	3							22	3							0.511	0.1978							500.06	143.76							10	OK
172	195	A0A5F5PGV6	Tropomyosin 3 OS=Equus caballus OX=9796 GN=TPM3 PE=3 SV=1 - [A0A5F5PGV6_HORSE]	28.9	4.75	248	0.100806	0.171895	0.4718	1	12	1	25	True	12	1			3		2		17	2			4		2		0.4718	0.0565			0.1331		0.0927		314.87	120.29			45.08		68.4		12	Master
173	366	A0A8D1IX06;A0A286ZLI8	Uncharacterized protein OS=Sus scrofa OX=9823 PE=4 SV=1 - [A0A8D1IX06_PIG]	64.9	8.37	588	0.042517	0.0725	0.2568	26	12	7	25	True	12	4							21	4							0.2568	0.0935							470.11	192.65							12	Master
173	366	Q92841	Probable ATP-dependent RNA helicase DDX17 OS=Homo sapiens OX=9606 GN=DDX17 PE=1 SV=2 - [DDX17_HUMAN]	80.2	8.27	729	0.042517	0.0725	0.2071	26	12	7	25	False	12	4							21	4							0.2071	0.0754							470.11	192.65							12	OK
173	366	A7E307	RNA helicase OS=Bos taurus OX=9913 GN=DDX17 PE=1 SV=1 - [A7E307_BOVIN]	72.3	8.59	650	0.042517	0.0725	0.2323	26	12	7	25	False	12	4							21	4							0.2323	0.0846							470.11	192.65							12	OK
173	366	W5Q1M9	RNA helicase OS=Ovis aries OX=9940 GN=DDX17 PE=3 SV=1 - [W5Q1M9_SHEEP]	70.4	8.5	633	0.042517	0.0725	0.2385	26	12	7	21	False	12								21								0.2385								470.11								12	OK
173	366	A0A452FIP5	RNA helicase OS=Capra hircus OX=9925 GN=DDX17 PE=3 SV=1 - [A0A452FIP5_CAPHI]	80.2	8.27	729	0.042517	0.0725	0.2071	26	12	7	21	False	12								21								0.2071								470.11								12	OK
173	366	A0A836D4V2	Activating signal cointegrator 1 complex subunit 3 OS=Ovis aries OX=9940 GN=JEQ12_015137 PE=3 SV=1 - [A0A836D4V2_SHEEP]	169.8	8.59	1501	0.042517	0.0725	0.1006	26	12	7	21	False	12								21								0.1006								470.11								12	OK
173	366	A0A6P3HL09	RNA helicase OS=Bison bison bison OX=43346 GN=DDX17 PE=3 SV=1 - [A0A6P3HL09_BISBI]	72.5	8.68	652	0.042517	0.0725	0.2316	26	12	7	21	False	12								21								0.2316								470.11								12	OK
173	366	A0A5J5NB46	RNA helicase OS=Muntiacus reevesi OX=9886 GN=FD755_002816 PE=3 SV=1 - [A0A5J5NB46_MUNRE]	73.1	8.41	659	0.042517	0.0725	0.2291	26	12	7	25	False	12	4							21	4							0.2291	0.0835							470.11	192.65							12	OK
173	366	A0A5N3VMJ4	RNA helicase OS=Muntiacus muntjak OX=9888 GN=FD754_015328 PE=3 SV=1 - [A0A5N3VMJ4_MUNMU]	73.2	8.41	659	0.042517	0.0725	0.2291	26	12	7	25	False	12	4							21	4							0.2291	0.0835							470.11	192.65							12	OK
173	366	L8IF08	RNA helicase (Fragment) OS=Bos mutus OX=72004 GN=M91_18833 PE=3 SV=1 - [L8IF08_9CETA]	80.4	8.37	731	0.042517	0.0725	0.2066	26	12	7	25	False	12	4							21	4							0.2066	0.0752							470.11	192.65							12	OK
173	366	A0A6B0RX56	Activating signal cointegrator 1 complex subunit 3 OS=Bos mutus OX=72004 GN=E5288_WYG001038 PE=3 SV=1 - [A0A6B0RX56_9CETA]	117.2	7.99	1066	0.042517	0.0725	0.1417	26	12	7	21	False	12								21								0.1417								470.11								12	OK
173	366	A0A3Q7R0X8	RNA helicase OS=Vulpes vulpes OX=9627 GN=DDX17 PE=3 SV=1 - [A0A3Q7R0X8_VULVU]	72.3	8.59	650	0.042517	0.0725	0.2323	26	12	7	21	False	12								21								0.2323								470.11								12	OK
173	366	A0A3Q7R385;L5KI80	RNA helicase OS=Vulpes vulpes OX=9627 GN=DDX17 PE=3 SV=1 - [A0A3Q7R385_VULVU]	72.5	8.68	652	0.042517	0.0725	0.2316	26	12	7	25	False	12	4							21	4							0.2316	0.0844							470.11	192.65							12	OK
173	366	A0A8C0NKZ2;F1PID8	DEAD-box helicase 17 OS=Canis lupus familiaris OX=9615 PE=4 SV=1 - [A0A8C0NKZ2_CANLF]	80.3	8.27	729	0.042517	0.0725	0.2071	26	12	7	25	False	12	4							21	4							0.2071	0.0754							470.11	192.65							12	OK
173	366	A0A8C0JRW7	DEAD-box helicase 17 OS=Canis lupus dingo OX=286419 GN=DDX17 PE=4 SV=1 - [A0A8C0JRW7_CANLU]	64.7	8.51	581	0.042517	0.0725	0.2599	26	12	7	21	False	12								21								0.2599								470.11								12	OK
173	366	A0A8C0JSM8	DEAD-box helicase 17 OS=Canis lupus dingo OX=286419 GN=DDX17 PE=4 SV=1 - [A0A8C0JSM8_CANLU]	69.3	8.41	624	0.042517	0.0725	0.242	26	12	7	21	False	12								21								0.242								470.11								12	OK
173	366	A0A8C0QAA0;G1LVR2	DEAD-box helicase 17 OS=Canis lupus familiaris OX=9615 PE=4 SV=1 - [A0A8C0QAA0_CANLF]	80.4	8.37	731	0.042517	0.0725	0.2066	26	12	7	25	False	12	4							21	4							0.2066	0.0752							470.11	192.65							12	OK
173	366	A0A3Q7UUL1	RNA helicase OS=Ursus arctos horribilis OX=116960 GN=DDX17 PE=3 SV=1 - [A0A3Q7UUL1_URSAR]	86	8.76	780	0.042517	0.0725	0.1936	26	12	7	21	False	12								21								0.1936								470.11								12	OK
173	366	A0A2I2U5K7	RNA helicase OS=Felis catus OX=9685 GN=DDX17 PE=3 SV=3 - [A0A2I2U5K7_FELCA]	80.2	8.27	729	0.042517	0.0725	0.2071	26	12	7	25	False	12	4							21	4							0.2071	0.0754							470.11	192.65							12	OK
173	366	A0A8C4PSW0	DEAD-box helicase 17 OS=Equus asinus asinus OX=83772 GN=DDX17 PE=4 SV=1 - [A0A8C4PSW0_EQUAS]	72.3	8.59	650	0.042517	0.0725	0.2323	26	12	7	21	False	12								21								0.2323								470.11								12	OK
173	366	A0A3Q2H9C5	RNA helicase OS=Equus caballus OX=9796 GN=DDX17 PE=3 SV=2 - [A0A3Q2H9C5_HORSE]	80.3	8.27	729	0.042517	0.0725	0.2071	26	12	7	25	False	12	4							21	4							0.2071	0.0754							470.11	192.65							12	OK
173	366	A0A4X1VS48	RNA helicase OS=Sus scrofa OX=9823 GN=DDX17 PE=3 SV=1 - [A0A4X1VS48_PIG]	75	8.78	672	0.042517	0.0725	0.2247	26	12	7	25	False	12	4							21	4							0.2247	0.0818							470.11	192.65							12	OK
173	366	A0A8D0V9F7	DEAD-box helicase 17 OS=Sus scrofa OX=9823 GN=DDX17 PE=4 SV=1 - [A0A8D0V9F7_PIG]	80.2	8.27	729	0.042517	0.0725	0.2071	26	12	7	21	False	12								21								0.2071								470.11								12	OK
173	366	A0A8D1K633	DEAD-box helicase 17 OS=Sus scrofa OX=9823 GN=DDX17 PE=4 SV=1 - [A0A8D1K633_PIG]	70.5	8.68	634	0.042517	0.0725	0.2382	26	12	7	21	False	12								21								0.2382								470.11								12	OK
173	366	A0A8D1QRJ6	Uncharacterized protein OS=Sus scrofa OX=9823 PE=4 SV=1 - [A0A8D1QRJ6_PIG]	71.9	8.57	646	0.042517	0.0725	0.2337	26	12	7	21	False	12								21								0.2337								470.11								12	OK
173	366	G1SMY1	RNA helicase OS=Oryctolagus cuniculus OX=9986 GN=DDX17 PE=3 SV=3 - [G1SMY1_RABIT]	79.3	8.82	716	0.042517	0.0725	0.2109	26	12	7	25	False	12	4							21	4							0.2109	0.0768							470.11	192.65							12	OK
174	388	A0A452E8I8	Uncharacterized protein OS=Capra hircus OX=9925 PE=3 SV=1 - [A0A452E8I8_CAPHI]	20.5	5.6	175	0.142857	0.2436	0.2971	15	8	5	25	True	8	2							20	5							0.2971	0.1543							378.72	155.59							8	Master
174	388	P40673;P26583	High mobility group protein B2 OS=Bos taurus OX=9913 GN=HMGB2 PE=1 SV=3 - [HMGB2_BOVIN]	24	7.81	209	0.142857	0.2436	0.2488	15	8	5	24	False	8	2							19	5							0.2488	0.1292							335.64	155.59							8	OK
174	388	P17741	High mobility group protein B2 OS=Sus scrofa OX=9823 GN=HMGB2 PE=1 SV=2 - [HMGB2_PIG]	24.1	7.39	210	0.142857	0.2436	0.2476	15	8	5	24	False	8	2							19	5							0.2476	0.1286							335.64	155.59							8	OK
174	388	F1RJ01	High mobility group protein B2 OS=Sus scrofa OX=9823 GN=HMGB2 PE=3 SV=3 - [F1RJ01_PIG]	24.1	7.39	210	0.142857	0.2436	0.2476	15	8	5	24	False	8	2							19	5							0.2476	0.1286							335.64	155.59							8	OK
174	388	W5Q1B3	High mobility group box 2 OS=Ovis aries OX=9940 GN=HMGB2 PE=3 SV=1 - [W5Q1B3_SHEEP]	23.5	8.72	205	0.142857	0.2436	0.2537	15	8	5	24	False	8	2							19	5							0.2537	0.1317							335.64	155.59							8	OK
174	388	W5Q0W2	High mobility group protein B2 OS=Ovis aries OX=9940 GN=LOC101106722 PE=3 SV=1 - [W5Q0W2_SHEEP]	24	8.37	209	0.142857	0.2436	0.2488	15	8	5	24	False	8	2							19	5							0.2488	0.1292							335.64	155.59							8	OK
174	388	W5Q343	High mobility group protein B2 pseudogene OS=Ovis aries OX=9940 GN=LOC101122692 PE=3 SV=1 - [W5Q343_SHEEP]	24	8.37	209	0.142857	0.2436	0.2488	15	8	5	24	False	8	2							19	5							0.2488	0.1292							335.64	155.59							8	OK
174	388	A0A6P3YHN9	high mobility group protein B2 OS=Ovis aries OX=9940 GN=HMGB2 PE=3 SV=1 - [A0A6P3YHN9_SHEEP]	24	7.81	209	0.142857	0.2436	0.2488	15	8	5	24	False	8	2							19	5							0.2488	0.1292							335.64	155.59							8	OK
174	388	A0A8D1S5D4	Uncharacterized protein OS=Sus scrofa OX=9823 PE=4 SV=1 - [A0A8D1S5D4_PIG]	24.1	7.39	210	0.142857	0.2436	0.2476	15	8	5	19	False	8								19								0.2476								335.64								8	OK
174	388	A0A5N3W8V0	Uncharacterized protein OS=Muntiacus muntjak OX=9888 GN=FD754_002276 PE=3 SV=1 - [A0A5N3W8V0_MUNMU]	24.1	7.81	209	0.142857	0.2436	0.2488	15	8	5	24	False	8	2							19	5							0.2488	0.1292							335.64	155.59							8	OK
174	388	A0A6B0RNM8	Uncharacterized protein OS=Bos mutus OX=72004 GN=E5288_WYG022179 PE=3 SV=1 - [A0A6B0RNM8_9CETA]	21.6	9.55	189	0.142857	0.2436	0.2751	15	8	5	24	False	8	2							19	5							0.2751	0.1429							335.64	155.59							8	OK
174	388	A0A8C0TCZ5;M3W1S7	High mobility group box 2 OS=Canis lupus familiaris OX=9615 GN=HMGB2 PE=4 SV=1 - [A0A8C0TCZ5_CANLF]	24.1	7.39	210	0.142857	0.2436	0.2476	15	8	5	24	False	8	2							19	5							0.2476	0.1286							335.64	155.59							8	OK
174	388	A0A8C4MTK0;F6R5B2	High mobility group box 2 OS=Equus asinus asinus OX=83772 GN=HMGB2 PE=4 SV=1 - [A0A8C4MTK0_EQUAS]	24.2	7.39	210	0.142857	0.2436	0.2476	15	8	5	24	False	8	2							19	5							0.2476	0.1286							335.64	155.59							8	OK
174	388	A0A8B8SAD0;A0A5N4CAG0	high mobility group protein B2 OS=Camelus ferus OX=419612 GN=HMGB2 PE=4 SV=1 - [A0A8B8SAD0_CAMFR]	24.2	7.39	210	0.142857	0.2436	0.2476	15	8	5	24	False	8	2							19	5							0.2476	0.1286							335.64	155.59							8	OK
174	388	G1SCI9;G3T5K4	Uncharacterized protein OS=Oryctolagus cuniculus OX=9986 PE=3 SV=1 - [G1SCI9_RABIT]	24.1	7.39	210	0.142857	0.2436	0.2476	15	8	5	24	False	8	2							19	5							0.2476	0.1286							335.64	155.59							8	OK
175	637	A0A8C0M3N7;E2QX17	Uncharacterized protein OS=Canis lupus familiaris OX=9615 GN=PSMB3 PE=4 SV=1 - [A0A8C0M3N7_CANLF]	23	6.55	205	0.121951	0.207951	0.5122	5	7	7	25	True	6	1			3		4	1	12	2			3		7	1	0.439	0.0878			0.239		0.3073	0.0878	229.85	96.12			89.5		236.71	103.56	7	Master
175	637	P49720	Proteasome subunit beta type-3 OS=Homo sapiens OX=9606 GN=PSMB3 PE=1 SV=2 - [PSB3_HUMAN]	22.9	6.55	205	0.121951	0.207951	0.5122	5	7	7	25	False	6	1			3		4	1	12	2			3		7	1	0.439	0.0878			0.239		0.3073	0.0878	229.85	96.12			89.5		236.71	103.56	7	OK
175	637	P33672	Proteasome subunit beta type-3 OS=Bos taurus OX=9913 GN=PSMB3 PE=1 SV=3 - [PSB3_BOVIN]	23	6.55	205	0.121951	0.207951	0.5122	5	7	7	25	False	6	1			3		4	1	12	2			3		7	1	0.439	0.0878			0.239		0.3073	0.0878	229.85	96.12			89.5		236.71	103.56	7	OK
175	637	A0A8C6ECG1	Proteasome 20S subunit beta 3 OS=Moschus moschiferus OX=68415 GN=PSMB3 PE=4 SV=1 - [A0A8C6ECG1_MOSMO]	23	6.02	205	0.121951	0.207951	0.5122	5	7	7	22	False	6				3		4		12				3		7		0.439				0.239		0.3073		229.85				89.5		236.71		7	OK
175	637	G1SHV9	Proteasome subunit beta OS=Oryctolagus cuniculus OX=9986 GN=PSMB3 PE=3 SV=2 - [G1SHV9_RABIT]	23	6.55	205	0.121951	0.207951	0.5122	5	7	7	25	False	6	1			3		4	1	12	2			3		7	1	0.439	0.0878			0.239		0.3073	0.0878	229.85	96.12			89.5		236.71	103.56	7	OK
176	707	A0A8D1IDW0	Heterogeneous nuclear ribonucleoprotein D OS=Sus scrofa OX=9823 GN=HNRNPD PE=4 SV=1 - [A0A8D1IDW0_PIG]	30.5	8.41	286	0.0874126	0.149056	0.3636	31	9	8	25	True	9								25								0.3636								276.89								9	Master
176	707	A0A4X1TCD8	Uncharacterized protein OS=Sus scrofa OX=9823 GN=HNRNPD PE=4 SV=1 - [A0A4X1TCD8_PIG]	30.6	8.41	287	0.0874126	0.149056	0.3624	31	9	8	25	False	9								25								0.3624								276.89								9	OK
176	707	A0A287AAI4	Heterogeneous nuclear ribonucleoprotein D OS=Sus scrofa OX=9823 GN=HNRNPD PE=1 SV=1 - [A0A287AAI4_PIG]	36.2	8.1	336	0.0874126	0.149056	0.3095	31	9	8	25	False	9								25								0.3095								276.89								9	OK
176	707	A0A4W2GLM7	Heterogeneous nuclear ribonucleoprotein D OS=Bos indicus x Bos taurus OX=30522 GN=HNRNPDL PE=4 SV=1 - [A0A4W2GLM7_BOBOX]	36.3	8.1	336	0.0874126	0.149056	0.3095	31	9	8	25	False	9								25								0.3095								276.89								9	OK
176	707	A0A6J0XF73	heterogeneous nuclear ribonucleoprotein D0 isoform X4 OS=Odocoileus virginianus texanus OX=9880 GN=HNRNPD PE=4 SV=1 - [A0A6J0XF73_ODOVR]	30.7	8.41	287	0.0874126	0.149056	0.3624	31	9	8	25	False	9								25								0.3624								276.89								9	OK
176	707	A0A8C6EGI4	Heterogeneous nuclear ribonucleoprotein D OS=Moschus moschiferus OX=68415 GN=HNRNPD PE=4 SV=1 - [A0A8C6EGI4_MOSMO]	36.4	8.1	338	0.0874126	0.149056	0.3077	31	9	8	25	False	9								25								0.3077								276.89								9	OK
176	707	A0A8C2PBD8	Heterogeneous nuclear ribonucleoprotein D OS=Capra hircus OX=9925 PE=4 SV=1 - [A0A8C2PBD8_CAPHI]	42.4	8.94	398	0.0874126	0.149056	0.2613	31	9	8	25	False	9								25								0.2613								276.89								9	OK
176	707	A0A493T9X1	Heterogeneous nuclear ribonucleoprotein D OS=Anas platyrhynchos platyrhynchos OX=8840 GN=HNRNPD PE=4 SV=1 - [A0A493T9X1_ANAPP]	37.7	8.72	349	0.0874126	0.149056	0.298	31	9	8	25	False	9								25								0.298								276.89								9	OK
176	707	A0A8B9R419	Heterogeneous nuclear ribonucleoprotein D OS=Anas platyrhynchos OX=8839 GN=HNRNPD PE=4 SV=1 - [A0A8B9R419_ANAPL]	34.9	8.1	319	0.0874126	0.149056	0.326	31	9	8	25	False	9								25								0.326								276.89								9	OK
176	707	A0A8C3CFN5	Heterogeneous nuclear ribonucleoprotein D like OS=Cairina moschata domestica OX=1240228 PE=4 SV=1 - [A0A8C3CFN5_CAIMO]	34.9	8.1	319	0.0874126	0.149056	0.326	31	9	8	25	False	9								25								0.326								276.89								9	OK
176	707	A0A8B9VSV3	Heterogeneous nuclear ribonucleoprotein D OS=Anas zonorhyncha OX=75864 PE=4 SV=1 - [A0A8B9VSV3_9AVES]	37.8	9.48	343	0.0874126	0.149056	0.3032	31	9	8	25	False	9								25								0.3032								276.89								9	OK
176	707	A0A6J3D0K7	heterogeneous nuclear ribonucleoprotein D0 OS=Aythya fuligula OX=219594 GN=HNRNPD PE=4 SV=1 - [A0A6J3D0K7_AYTFU]	34.9	8.1	319	0.0874126	0.149056	0.326	31	9	8	25	False	9								25								0.326								276.89								9	OK
176	707	A0A8B9EC35	Heterogeneous nuclear ribonucleoprotein D OS=Anser cygnoid OX=8845 PE=4 SV=1 - [A0A8B9EC35_ANSCY]	35.1	8.34	321	0.0874126	0.149056	0.324	31	9	8	25	False	9								25								0.324								276.89								9	OK
176	707	A0A1V4JUV0	Heterogeneous nuclear ribonucleoprotein D0 OS=Patagioenas fasciata monilis OX=372326 GN=HNRNPD PE=4 SV=1 - [A0A1V4JUV0_PATFA]	36	7.02	329	0.0874126	0.149056	0.3161	31	9	8	25	False	9								25								0.3161								276.89								9	OK
176	707	A0A8B9M6N0	Heterogeneous nuclear ribonucleoprotein D OS=Accipiter nisus OX=211598 PE=4 SV=1 - [A0A8B9M6N0_9AVES]	35.4	8.1	325	0.0874126	0.149056	0.32	31	9	8	25	False	9								25								0.32								276.89								9	OK
176	707	A0A8B9M9N0	Heterogeneous nuclear ribonucleoprotein D OS=Accipiter nisus OX=211598 PE=4 SV=1 - [A0A8B9M9N0_9AVES]	36.4	5.88	335	0.0874126	0.149056	0.3104	31	9	8	25	False	9								25								0.3104								276.89								9	OK
176	707	A0A8B9M9P5	Heterogeneous nuclear ribonucleoprotein D OS=Accipiter nisus OX=211598 PE=4 SV=1 - [A0A8B9M9P5_9AVES]	35.7	7.03	328	0.0874126	0.149056	0.3171	31	9	8	25	False	9								25								0.3171								276.89								9	OK
176	707	A0A226PVG1	Uncharacterized protein OS=Colinus virginianus OX=9014 GN=H355_012214 PE=4 SV=1 - [A0A226PVG1_COLVI]	35.3	8.1	322	0.0874126	0.149056	0.323	31	9	8	25	False	9								25								0.323								276.89								9	OK
176	707	A0A226MIX2	Uncharacterized protein OS=Callipepla squamata OX=9009 GN=ASZ78_001066 PE=4 SV=1 - [A0A226MIX2_CALSU]	35.4	8.34	325	0.0874126	0.149056	0.32	31	9	8	25	False	9								25								0.32								276.89								9	OK
176	707	A0A8C0TJC8	Heterogeneous nuclear ribonucleoprotein D OS=Canis lupus familiaris OX=9615 GN=HNRNPDL PE=4 SV=1 - [A0A8C0TJC8_CANLF]	36.2	8.1	336	0.0874126	0.149056	0.3095	31	9	8	25	False	9								25								0.3095								276.89								9	OK
176	707	A0A3Q7T238	heterogeneous nuclear ribonucleoprotein D0 isoform X4 OS=Vulpes vulpes OX=9627 GN=HNRNPD PE=4 SV=1 - [A0A3Q7T238_VULVU]	30.6	8.41	287	0.0874126	0.149056	0.3624	31	9	8	25	False	9								25								0.3624								276.89								9	OK
176	707	A0A3Q7WKM3	heterogeneous nuclear ribonucleoprotein D0 isoform X2 OS=Ursus arctos horribilis OX=116960 GN=HNRNPD PE=4 SV=1 - [A0A3Q7WKM3_URSAR]	36.2	8.1	336	0.0874126	0.149056	0.3095	31	9	8	25	False	9								25								0.3095								276.89								9	OK
176	707	A0A3Q7XRP0	heterogeneous nuclear ribonucleoprotein D0 isoform X4 OS=Ursus arctos horribilis OX=116960 GN=HNRNPD PE=4 SV=1 - [A0A3Q7XRP0_URSAR]	30.6	8.41	287	0.0874126	0.149056	0.3624	31	9	8	25	False	9								25								0.3624								276.89								9	OK
176	707	A0A337SBQ2	Heterogeneous nuclear ribonucleoprotein D OS=Felis catus OX=9685 GN=HNRNPD PE=4 SV=1 - [A0A337SBQ2_FELCA]	55.2	9.54	515	0.0874126	0.149056	0.2019	31	9	8	25	False	9								25								0.2019								276.89								9	OK
176	707	A0A8D0VBF0	Uncharacterized protein OS=Sus scrofa OX=9823 PE=4 SV=1 - [A0A8D0VBF0_PIG]	36.2	7.2	334	0.0874126	0.149056	0.3114	31	9	8	25	False	9								25								0.3114								276.89								9	OK
176	707	A0A8D1DH88	Uncharacterized protein OS=Sus scrofa OX=9823 PE=4 SV=1 - [A0A8D1DH88_PIG]	36.2	8.1	337	0.0874126	0.149056	0.3086	31	9	8	25	False	9								25								0.3086								276.89								9	OK
176	707	A0A8B8R668	heterogeneous nuclear ribonucleoprotein D0 isoform X4 OS=Camelus ferus OX=419612 GN=HNRNPD PE=4 SV=1 - [A0A8B8R668_CAMFR]	30.7	8.41	288	0.0874126	0.149056	0.3611	31	9	8	25	False	9								25								0.3611								276.89								9	OK
176	707	A0A8B8R6K6	heterogeneous nuclear ribonucleoprotein D0 isoform X2 OS=Camelus ferus OX=419612 GN=HNRNPD PE=4 SV=1 - [A0A8B8R6K6_CAMFR]	36.3	8.1	337	0.0874126	0.149056	0.3086	31	9	8	25	False	9								25								0.3086								276.89								9	OK
176	707	A0A5N4EG17	Heterogeneous nuclear ribonucleoprotein D0 OS=Camelus dromedarius OX=9838 GN=Cadr_000001954 PE=4 SV=1 - [A0A5N4EG17_CAMDR]	40.6	9.01	371	0.0874126	0.149056	0.2803	31	9	8	25	False	9								25								0.2803								276.89								9	OK
176	707	A0A5N4EFP9	Heterogeneous nuclear ribonucleoprotein D0 OS=Camelus dromedarius OX=9838 GN=Cadr_000001954 PE=4 SV=1 - [A0A5N4EFP9_CAMDR]	46.6	8.94	421	0.0874126	0.149056	0.247	31	9	8	25	False	9								25								0.247								276.89								9	OK
176	707	A0A5N4EGS0	Heterogeneous nuclear ribonucleoprotein D0 OS=Camelus dromedarius OX=9838 GN=Cadr_000001954 PE=4 SV=1 - [A0A5N4EGS0_CAMDR]	36.6	9.17	339	0.0874126	0.149056	0.3068	31	9	8	25	False	9								25								0.3068								276.89								9	OK
177	825	A0A6P8FJJ0	Phosphoglycerate kinase OS=Clupea harengus OX=7950 GN=LOC105902088 PE=3 SV=1 - [A0A6P8FJJ0_CLUHA]	44.7	7.17	417	0.059952	0.10223	0.2182	1	6	2	25	True	6	1			1		1		19	3			1		2		0.2182	0.0432			0.036		0.036		469.29	268.64			41.34		81.17		6	Master
178	1019	A0A5F4CT31	DNA replication licensing factor MCM3 OS=Canis lupus familiaris OX=9615 GN=MCM3 PE=3 SV=1 - [A0A5F4CT31_CANLF]	84	6.02	748	0.0334225	0.056992	0.2607	11	15	1	25	True	15	2							23	2							0.2607	0.0521							456.33	101.57							15	Master
178	1019	A0A811YP61	DNA replication licensing factor MCM3 OS=Nyctereutes procyonoides OX=34880 GN=NYPRO_LOCUS10743 PE=3 SV=1 - [A0A811YP61_NYCPR]	91	5.76	808	0.0334225	0.056992	0.2413	11	15	1	23	False	15								23								0.2413								456.33								15	OK
178	1019	A0A5F4CXK6	DNA replication licensing factor MCM3 OS=Canis lupus familiaris OX=9615 GN=MCM3 PE=3 SV=1 - [A0A5F4CXK6_CANLF]	92	5.71	816	0.0334225	0.056992	0.239	11	15	1	25	False	15	2							23	2							0.239	0.0478							456.33	101.57							15	OK
178	1019	A0A8C0Q6J6	Minichromosome maintenance complex component 3 OS=Canis lupus familiaris OX=9615 PE=4 SV=1 - [A0A8C0Q6J6_CANLF]	92	5.71	816	0.0334225	0.056992	0.239	11	15	1	23	False	15								23								0.239								456.33								15	OK
178	1019	A0A8C0KK39;UPI0002256124	Minichromosome maintenance complex component 3 OS=Canis lupus dingo OX=286419 GN=MCM3 PE=4 SV=1 - [A0A8C0KK39_CANLU]	91	5.76	808	0.0334225	0.056992	0.2413	11	15	1	25	False	15	2							23	2							0.2413	0.0483							456.33	101.57							15	OK
178	1019	A0A3Q7RML9	DNA replication licensing factor MCM3 OS=Vulpes vulpes OX=9627 GN=MCM3 PE=3 SV=1 - [A0A3Q7RML9_VULVU]	90.9	5.71	808	0.0334225	0.056992	0.2413	11	15	1	25	False	15	2							23	2							0.2413	0.0483							456.33	101.57							15	OK
178	1019	A0A3Q7XKA9	DNA replication licensing factor MCM3 OS=Ursus arctos horribilis OX=116960 GN=MCM3 PE=3 SV=1 - [A0A3Q7XKA9_URSAR]	91	5.81	808	0.0334225	0.056992	0.2413	11	15	1	25	False	15	2							23	2							0.2413	0.0483							456.33	101.57							15	OK
178	1019	M3X046	DNA replication licensing factor MCM3 OS=Felis catus OX=9685 GN=MCM3 PE=3 SV=2 - [M3X046_FELCA]	91	5.87	808	0.0334225	0.056992	0.2413	11	15	1	25	False	15	2							23	2							0.2413	0.0483							456.33	101.57							15	OK
178	1019	A0A5F9CQF4	DNA replication licensing factor MCM3 OS=Oryctolagus cuniculus OX=9986 GN=MCM3 PE=3 SV=1 - [A0A5F9CQF4_RABIT]	90.4	6.44	800	0.0334225	0.056992	0.2438	11	15	1	25	False	15	2							23	2							0.2438	0.0488							456.33	101.57							15	OK
178	1019	G1SLF6	DNA replication licensing factor MCM3 OS=Oryctolagus cuniculus OX=9986 GN=MCM3 PE=3 SV=2 - [G1SLF6_RABIT]	91	5.82	808	0.0334225	0.056992	0.2413	11	15	1	25	False	15	2							23	2							0.2413	0.0483							456.33	101.57							15	OK
178	1019	A0A5F9DPQ5	DNA replication licensing factor MCM3 OS=Oryctolagus cuniculus OX=9986 GN=MCM3 PE=3 SV=1 - [A0A5F9DPQ5_RABIT]	84.6	6.09	749	0.0334225	0.056992	0.2603	11	15	1	25	False	15	2							23	2							0.2603	0.0521							456.33	101.57							15	OK
179	1039	A0A5F9CZI7	Heat shock protein family A (Hsp70) member 4 OS=Oryctolagus cuniculus OX=9986 GN=HSPA4 PE=3 SV=1 - [A0A5F9CZI7_RABIT]	92.2	5.31	821	0.0304507	0.0519245	0.2278	2	14	1	25	True	14	1							24	1							0.2278	0.0183							378.98	72.35							14	Master
179	1039	G1SV05	Heat shock protein family A (Hsp70) member 4 OS=Oryctolagus cuniculus OX=9986 GN=HSPA4 PE=3 SV=3 - [G1SV05_RABIT]	94.1	5.21	837	0.0304507	0.0519245	0.2234	2	14	1	25	False	14	1							24	1							0.2234	0.0179							378.98	72.35							14	OK
180	1094	A0A4W2G6Q3	Hsc70/Hsp90-organizing protein OS=Bos indicus x Bos taurus OX=30522 PE=4 SV=1 - [A0A4W2G6Q3_BOBOX]	65.2	6.65	569	0.0439367	0.074921	0.2232	1	11	1	25	True	11	1							24	1							0.2232	0.0334							263.5	85.02							11	Master
181	17	Q99832	T-complex protein 1 subunit eta OS=Homo sapiens OX=9606 GN=CCT7 PE=1 SV=2 - [TCPH_HUMAN]	59.3	7.65	543	0.0441989	0.075368	0.326	1	15	1	24	True	15	2							22	2							0.326	0.046							436.24	134.44							15	Master
182	24	A0A287AJQ2;P18669	Phosphoglycerate mutase OS=Sus scrofa OX=9823 GN=PGAM1 PE=1 SV=1 - [A0A287AJQ2_PIG]	28.8	7.18	254	0.0944882	0.161121	0.6575	3	14	14	24	True	14	2							22	2							0.6575	0.1181							244.9	103.21							14	Master
182	24	A0A8D0Z3F2	Uncharacterized protein OS=Sus scrofa OX=9823 PE=4 SV=1 - [A0A8D0Z3F2_PIG]	29.7	6.65	262	0.0944882	0.161121	0.6374	3	14	14	22	False	14								22								0.6374								244.9								14	OK
182	24	A0A8D0M8T3	Uncharacterized protein OS=Sus scrofa OX=9823 PE=4 SV=1 - [A0A8D0M8T3_PIG]	28.8	6.89	254	0.0944882	0.161121	0.6575	3	14	14	22	False	14								22								0.6575								244.9								14	OK
183	60	P22314	Ubiquitin-like modifier-activating enzyme 1 OS=Homo sapiens OX=9606 GN=UBA1 PE=1 SV=3 - [UBA1_HUMAN]	117.8	5.76	1058	0.0226843	0.0386813	0.2344	1	16	3	24	True	16	1							23	1							0.2344	0.0246							344.09	77.19							16	Master
184	329	A0A4W2CP24;A0A087WTT1	Polyadenylate-binding protein OS=Bos indicus x Bos taurus OX=30522 GN=PABPC1 PE=3 SV=1 - [A0A4W2CP24_BOBOX]	58.5	9.26	522	0.045977	0.0784	0.2146	31	11	5	24	True	11	4							20	4							0.2146	0.1092							447.28	171.57							11	Master
184	329	P61286;P11940	Polyadenylate-binding protein 1 OS=Bos taurus OX=9913 GN=PABPC1 PE=2 SV=1 - [PABP1_BOVIN]	70.6	9.5	636	0.045977	0.0784	0.1761	31	11	5	24	False	11	4							20	4							0.1761	0.0896							447.28	171.57							11	OK
184	329	A0A452FVJ2	Polyadenylate-binding protein OS=Capra hircus OX=9925 GN=PABPC1 PE=3 SV=1 - [A0A452FVJ2_CAPHI]	69.9	9.51	630	0.045977	0.0784	0.1778	31	11	5	20	False	11								20								0.1778								447.28								11	OK
184	329	A0A8B9IF45;A0A1D5NYB2	Uncharacterized protein OS=Anser cygnoid OX=8845 PE=4 SV=1 - [A0A8B9IF45_ANSCY]	70.8	9.5	637	0.045977	0.0784	0.1758	31	11	5	24	False	11	4							20	4							0.1758	0.0895							447.28	171.57							11	OK
184	329	Q5ZL53	Polyadenylate-binding protein OS=Gallus gallus OX=9031 GN=RCJMB04_7l20 PE=2 SV=1 - [Q5ZL53_CHICK]	70.9	9.51	637	0.045977	0.0784	0.1758	31	11	5	24	False	11	4							20	4							0.1758	0.0895							447.28	171.57							11	OK
184	329	A0A8C9XZ73	Polyadenylate-binding protein 1-like OS=Sander lucioperca OX=283035 GN=LOC116066572 PE=4 SV=1 - [A0A8C9XZ73_SANLU]	67.1	8.87	603	0.045977	0.0784	0.1857	31	11	5	20	False	11								20								0.1857								447.28								11	OK
184	329	A0A8C9Y380	Polyadenylate-binding protein 1-like OS=Sander lucioperca OX=283035 GN=LOC116066572 PE=4 SV=1 - [A0A8C9Y380_SANLU]	60.7	9	542	0.045977	0.0784	0.2066	31	11	5	20	False	11								20								0.2066								447.28								11	OK
184	329	A0A8C9Y039;A0A6A5FA58	Polyadenylate-binding protein 1-like OS=Sander lucioperca OX=283035 GN=LOC116066572 PE=4 SV=1 - [A0A8C9Y039_SANLU]	70.9	9.51	635	0.045977	0.0784	0.1764	31	11	5	24	False	11	4							20	4							0.1764	0.0898							447.28	171.57							11	OK
184	329	A0A8C9XWG0	Polyadenylate-binding protein 1-like OS=Sander lucioperca OX=283035 GN=LOC116066572 PE=4 SV=1 - [A0A8C9XWG0_SANLU]	61.1	8.41	547	0.045977	0.0784	0.2048	31	11	5	20	False	11								20								0.2048								447.28								11	OK
184	329	A0A8C9XUH2	Polyadenylate-binding protein 1-like OS=Sander lucioperca OX=283035 GN=LOC116066572 PE=4 SV=1 - [A0A8C9XUH2_SANLU]	67.5	9.31	605	0.045977	0.0784	0.1851	31	11	5	20	False	11								20								0.1851								447.28								11	OK
184	329	A0A4W2HPD8	Polyadenylate-binding protein OS=Bos indicus x Bos taurus OX=30522 GN=PABPC1 PE=3 SV=1 - [A0A4W2HPD8_BOBOX]	82.6	9.86	743	0.045977	0.0784	0.1507	31	11	5	20	False	11								20								0.1507								447.28								11	OK
184	329	A0A6P8FVJ3	Polyadenylate-binding protein OS=Clupea harengus OX=7950 GN=pabpc1 PE=3 SV=1 - [A0A6P8FVJ3_CLUHA]	70.8	9.52	634	0.045977	0.0784	0.1767	31	11	5	24	False	11	4							20	4							0.1767	0.0899							447.28	171.57							11	OK
184	329	A0A6P3VQ55	Polyadenylate-binding protein OS=Clupea harengus OX=7950 GN=pabpc1 PE=3 SV=1 - [A0A6P3VQ55_CLUHA]	70.9	9.52	635	0.045977	0.0784	0.1764	31	11	5	24	False	11	4							20	4							0.1764	0.0898							447.28	171.57							11	OK
184	329	A0A3P8XC98	Polyadenylate-binding protein OS=Esox lucius OX=8010 PE=3 SV=2 - [A0A3P8XC98_ESOLU]	71.2	9.42	636	0.045977	0.0784	0.1761	31	11	5	24	False	11	4							20	4							0.1761	0.0896							447.28	171.57							11	OK
184	329	A0A3P8XF63	Polyadenylate-binding protein OS=Esox lucius OX=8010 PE=3 SV=1 - [A0A3P8XF63_ESOLU]	69.5	9.16	620	0.045977	0.0784	0.1806	31	11	5	24	False	11	4							20	4							0.1806	0.0919							447.28	171.57							11	OK
184	329	A0A6J3CF35	Polyadenylate-binding protein OS=Aythya fuligula OX=219594 GN=PABPC1 PE=3 SV=1 - [A0A6J3CF35_AYTFU]	70.5	9.47	634	0.045977	0.0784	0.1767	31	11	5	24	False	11	4							20	4							0.1767	0.0899							447.28	171.57							11	OK
184	329	A0A6J3CGR1	Polyadenylate-binding protein OS=Aythya fuligula OX=219594 GN=PABPC1 PE=3 SV=1 - [A0A6J3CGR1_AYTFU]	70.8	9.5	637	0.045977	0.0784	0.1758	31	11	5	24	False	11	4							20	4							0.1758	0.0895							447.28	171.57							11	OK
184	329	A0A7K6T3B0	Polyadenylate-binding protein (Fragment) OS=Caloenas nicobarica OX=187106 GN=Pabpc1 PE=3 SV=1 - [A0A7K6T3B0_CALNI]	70.8	9.5	637	0.045977	0.0784	0.1758	31	11	5	20	False	11								20								0.1758								447.28								11	OK
184	329	A0A7K4RPR1	Polyadenylate-binding protein (Fragment) OS=Columbina picui OX=115618 GN=Pabpc1 PE=3 SV=1 - [A0A7K4RPR1_COLPI]	70.8	9.5	637	0.045977	0.0784	0.1758	31	11	5	20	False	11								20								0.1758								447.28								11	OK
184	329	A0A226PKU2	Polyadenylate-binding protein OS=Colinus virginianus OX=9014 GN=H355_013498 PE=3 SV=1 - [A0A226PKU2_COLVI]	70.8	9.5	637	0.045977	0.0784	0.1758	31	11	5	24	False	11	4							20	4							0.1758	0.0895							447.28	171.57							11	OK
184	329	A0A8C0NR54;A0A5F4CA63	Poly(A) binding protein cytoplasmic 1 OS=Canis lupus familiaris OX=9615 PE=4 SV=1 - [A0A8C0NR54_CANLF]	66.6	9.28	599	0.045977	0.0784	0.187	31	11	5	24	False	11	4							20	4							0.187	0.0952							447.28	171.57							11	OK
184	329	A0A811ZI93	Polyadenylate-binding protein OS=Nyctereutes procyonoides OX=34880 GN=NYPRO_LOCUS21242 PE=3 SV=1 - [A0A811ZI93_NYCPR]	73.1	9.45	658	0.045977	0.0784	0.1702	31	11	5	20	False	11								20								0.1702								447.28								11	OK
184	329	A0A8C0NTE6	Poly(A) binding protein cytoplasmic 1 OS=Canis lupus familiaris OX=9615 PE=4 SV=1 - [A0A8C0NTE6_CANLF]	96.8	9.55	910	0.045977	0.0784	0.1231	31	11	5	20	False	11								20								0.1231								447.28								11	OK
184	329	A0A5F4C983	Poly(A) binding protein cytoplasmic 1 OS=Canis lupus familiaris OX=9615 GN=PABPC1 PE=3 SV=1 - [A0A5F4C983_CANLF]	63.6	9.47	574	0.045977	0.0784	0.1951	31	11	5	24	False	11	4							20	4							0.1951	0.0993							447.28	171.57							11	OK
184	329	A0A8C0SZ61	Poly(A) binding protein cytoplasmic 1 OS=Canis lupus familiaris OX=9615 PE=4 SV=1 - [A0A8C0SZ61_CANLF]	94.6	9.79	871	0.045977	0.0784	0.1286	31	11	5	20	False	11								20								0.1286								447.28								11	OK
184	329	A0A8C0NTS9	Poly(A) binding protein cytoplasmic 1 OS=Canis lupus familiaris OX=9615 PE=4 SV=1 - [A0A8C0NTS9_CANLF]	89.5	10.18	812	0.045977	0.0784	0.1379	31	11	5	20	False	11								20								0.1379								447.28								11	OK
184	329	A0A3Q7WLM9;A0A2Y9ELL8	Polyadenylate-binding protein OS=Ursus arctos horribilis OX=116960 GN=PABPC1 PE=3 SV=1 - [A0A3Q7WLM9_URSAR]	70.3	9.47	633	0.045977	0.0784	0.1769	31	11	5	24	False	11	4							20	4							0.1769	0.09							447.28	171.57							11	OK
184	329	A0A8D1PFA6	Uncharacterized protein OS=Sus scrofa OX=9823 PE=4 SV=1 - [A0A8D1PFA6_PIG]	77.4	9.48	703	0.045977	0.0784	0.1593	31	11	5	20	False	11								20								0.1593								447.28								11	OK
184	329	A0A5F9DVI3	Polyadenylate-binding protein OS=Oryctolagus cuniculus OX=9986 PE=3 SV=1 - [A0A5F9DVI3_RABIT]	58.5	9.26	522	0.045977	0.0784	0.2146	31	11	5	24	False	11	4							20	4							0.2146	0.1092							447.28	171.57							11	OK
184	329	G1SLM0	Polyadenylate-binding protein OS=Oryctolagus cuniculus OX=9986 PE=3 SV=2 - [G1SLM0_RABIT]	77.7	9.47	703	0.045977	0.0784	0.1593	31	11	5	24	False	11	4							20	4							0.1593	0.0811							447.28	171.57							11	OK
184	329	A0A5F9CN86	Polyadenylate-binding protein OS=Oryctolagus cuniculus OX=9986 PE=3 SV=1 - [A0A5F9CN86_RABIT]	70.6	9.5	636	0.045977	0.0784	0.1761	31	11	5	24	False	11	4							20	4							0.1761	0.0896							447.28	171.57							11	OK
185	365	A0A1D5NW83	Myosin motor domain-containing protein OS=Gallus gallus OX=9031 GN=MYH10 PE=3 SV=2 - [A0A1D5NW83_CHICK]	209.8	5.44	1811	0.0132523	0.0225979	0.095	37	16	0	24	True	16	1					1		22	1					1		0.095	0.0077					0.0061		256.39	78.45					43.64		16	Master
185	365	Q789A6	Nonmuscle myosin heavy chain OS=Gallus gallus OX=9031 GN=MYH10 PE=2 SV=1 - [Q789A6_CHICK]	228.9	5.5	1976	0.0132523	0.0225979	0.087	37	16	0	24	False	16	1					1		22	1					1		0.087	0.0071					0.0056		256.39	78.45					43.64		16	OK
185	365	Q789A4	Nonmuscle myosin heavy chain OS=Gallus gallus OX=9031 GN=MYH10 PE=2 SV=1 - [Q789A4_CHICK]	232.4	5.53	2007	0.0132523	0.0225979	0.0857	37	16	0	24	False	16	1					1		22	1					1		0.0857	0.007					0.0055		256.39	78.45					43.64		16	OK
185	365	A0A1D5NUE9	Myosin motor domain-containing protein OS=Gallus gallus OX=9031 GN=MYH10 PE=3 SV=1 - [A0A1D5NUE9_CHICK]	232.3	6.51	2016	0.0132523	0.0225979	0.0853	37	16	0	24	False	16	1					1		22	1					1		0.0853	0.0069					0.0055		256.39	78.45					43.64		16	OK
185	365	A0A6J3E2K8;A0A663EFZ8	myosin-10 isoform X3 OS=Aythya fuligula OX=219594 GN=MYH10 PE=3 SV=1 - [A0A6J3E2K8_AYTFU]	230	5.54	1986	0.0132523	0.0225979	0.0866	37	16	0	24	False	16	1					1		22	1					1		0.0866	0.007					0.0055		256.39	78.45					43.64		16	OK
185	365	A0A6J3DWI3;A0A663EES0	myosin-10 isoform X2 OS=Aythya fuligula OX=219594 GN=MYH10 PE=3 SV=1 - [A0A6J3DWI3_AYTFU]	231.3	5.49	1997	0.0132523	0.0225979	0.0861	37	16	0	24	False	16	1					1		22	1					1		0.0861	0.007					0.0055		256.39	78.45					43.64		16	OK
185	365	A0A493SXK1;A0A6J3DYB9	Myosin heavy chain 10 OS=Anas platyrhynchos platyrhynchos OX=8840 GN=MYH10 PE=3 SV=1 - [A0A493SXK1_ANAPP]	228.9	5.5	1976	0.0132523	0.0225979	0.087	37	16	0	24	False	16	1					1		22	1					1		0.087	0.0071					0.0056		256.39	78.45					43.64		16	OK
185	365	A0A8B9UTN7	Myosin heavy chain 10 OS=Anas zonorhyncha OX=75864 PE=4 SV=1 - [A0A8B9UTN7_9AVES]	210.8	5.44	1820	0.0132523	0.0225979	0.0945	37	16	0	23	False	16						1		22						1		0.0945						0.006		256.39						43.64		16	OK
185	365	R0J982	Myosin-10 (Fragment) OS=Anas platyrhynchos OX=8839 GN=Anapl_12585 PE=3 SV=1 - [R0J982_ANAPL]	232.6	5.53	2009	0.0132523	0.0225979	0.0856	37	16	0	24	False	16	1					1		22	1					1		0.0856	0.007					0.0055		256.39	78.45					43.64		16	OK
185	365	A0A8B9CH54	Myosin heavy chain 10 OS=Anser brachyrhynchus OX=132585 GN=MYH10 PE=4 SV=1 - [A0A8B9CH54_9AVES]	228.4	5.48	1972	0.0132523	0.0225979	0.0872	37	16	0	23	False	16						1		22						1		0.0872						0.0056		256.39						43.64		16	OK
185	365	A0A8B9CJZ7	Myosin heavy chain 10 OS=Anser brachyrhynchus OX=132585 GN=MYH10 PE=4 SV=1 - [A0A8B9CJZ7_9AVES]	226.6	5.8	1958	0.0132523	0.0225979	0.0878	37	16	0	23	False	16						1		22						1		0.0878						0.0056		256.39						43.64		16	OK
185	365	A0A8B9CIK2;A0A6J3E0P1	Myosin heavy chain 10 OS=Anser brachyrhynchus OX=132585 GN=MYH10 PE=4 SV=1 - [A0A8B9CIK2_9AVES]	232.4	5.53	2007	0.0132523	0.0225979	0.0857	37	16	0	24	False	16	1					1		22	1					1		0.0857	0.007					0.0055		256.39	78.45					43.64		16	OK
185	365	A0A8B9CLJ3	Myosin heavy chain 10 OS=Anser brachyrhynchus OX=132585 GN=MYH10 PE=4 SV=1 - [A0A8B9CLJ3_9AVES]	229.4	5.49	1980	0.0132523	0.0225979	0.0869	37	16	0	23	False	16						1		22						1		0.0869						0.0056		256.39						43.64		16	OK
185	365	A0A8B9CLN2	Myosin heavy chain 10 OS=Anser brachyrhynchus OX=132585 GN=MYH10 PE=4 SV=1 - [A0A8B9CLN2_9AVES]	228.7	5.53	1974	0.0132523	0.0225979	0.0871	37	16	0	23	False	16						1		22						1		0.0871						0.0056		256.39						43.64		16	OK
185	365	A0A8C3CZ31;UPI000510A309	Myosin heavy chain 10 OS=Cairina moschata domestica OX=1240228 PE=4 SV=1 - [A0A8C3CZ31_CAIMO]	228.9	5.5	1976	0.0132523	0.0225979	0.087	37	16	0	24	False	16	1					1		22	1					1		0.087	0.0071					0.0056		256.39	78.45					43.64		16	OK
185	365	A0A8B9IJ82	Myosin heavy chain 10 OS=Anser cygnoid OX=8845 PE=4 SV=1 - [A0A8B9IJ82_ANSCY]	210	5.48	1812	0.0132523	0.0225979	0.0949	37	16	0	23	False	16						1		22						1		0.0949						0.0061		256.39						43.64		16	OK
185	365	A0A8B9CI19	Myosin heavy chain 10 OS=Anser brachyrhynchus OX=132585 GN=MYH10 PE=4 SV=1 - [A0A8B9CI19_9AVES]	232	5.63	2003	0.0132523	0.0225979	0.0859	37	16	0	23	False	16						1		22						1		0.0859						0.0055		256.39						43.64		16	OK
185	365	A0A8B9IAB4	Myosin heavy chain 10 OS=Anser brachyrhynchus OX=132585 GN=MYH10 PE=4 SV=1 - [A0A8B9IAB4_9AVES]	228.4	5.85	1970	0.0132523	0.0225979	0.0873	37	16	0	23	False	16						1		22						1		0.0873						0.0056		256.39						43.64		16	OK
185	365	R7VSE2	Myosin-10 OS=Columba livia OX=8932 GN=A306_13737 PE=3 SV=1 - [R7VSE2_COLLI]	233.4	5.44	2015	0.0132523	0.0225979	0.0854	37	16	0	24	False	16	1					1		22	1					1		0.0854	0.0069					0.0055		256.39	78.45					43.64		16	OK
185	365	A0A7K6TCY9	MYH10 protein (Fragment) OS=Caloenas nicobarica OX=187106 GN=Myh10 PE=3 SV=1 - [A0A7K6TCY9_CALNI]	228.9	5.5	1976	0.0132523	0.0225979	0.087	37	16	0	23	False	16						1		22						1		0.087						0.0056		256.39						43.64		16	OK
185	365	A0A1V4JH91	Myosin-10 OS=Patagioenas fasciata monilis OX=372326 GN=MYH10 PE=3 SV=1 - [A0A1V4JH91_PATFA]	220.6	5.55	1906	0.0132523	0.0225979	0.0902	37	16	0	24	False	16	1					1		22	1					1		0.0902	0.0073					0.0058		256.39	78.45					43.64		16	OK
185	365	A0A8B9M3F2	Myosin heavy chain 10 OS=Accipiter nisus OX=211598 PE=4 SV=1 - [A0A8B9M3F2_9AVES]	214	5.57	1846	0.0132523	0.0225979	0.0932	37	16	0	23	False	16						1		22						1		0.0932						0.006		256.39						43.64		16	OK
185	365	A0A8B9M366	Myosin heavy chain 10 OS=Accipiter nisus OX=211598 PE=4 SV=1 - [A0A8B9M366_9AVES]	216.4	5.55	1867	0.0132523	0.0225979	0.0921	37	16	0	23	False	16						1		22						1		0.0921						0.0059		256.39						43.64		16	OK
185	365	A0A8C3KWA3	Myosin heavy chain 10 OS=Chrysolophus pictus OX=9089 PE=4 SV=1 - [A0A8C3KWA3_CHRPC]	229.5	5.54	1982	0.0132523	0.0225979	0.0868	37	16	0	23	False	16						1		22						1		0.0868						0.0055		256.39						43.64		16	OK
185	365	A0A7L0WGG0	MYH10 protein (Fragment) OS=Alectura lathami OX=81907 GN=Myh10 PE=3 SV=1 - [A0A7L0WGG0_ALELA]	228.8	5.5	1976	0.0132523	0.0225979	0.087	37	16	0	23	False	16						1		22						1		0.087						0.0056		256.39						43.64		16	OK
185	365	A0A8C3PV14	Myosin heavy chain 10 OS=Chrysolophus pictus OX=9089 PE=4 SV=1 - [A0A8C3PV14_CHRPC]	222.7	5.88	1921	0.0132523	0.0225979	0.0895	37	16	0	23	False	16						1		22						1		0.0895						0.0057		256.39						43.64		16	OK
185	365	A0A8C2UBV9;UPI000776C7B1	Myosin heavy chain 10 OS=Coturnix japonica OX=93934 GN=MYH10 PE=4 SV=1 - [A0A8C2UBV9_COTJA]	231.3	5.49	1997	0.0132523	0.0225979	0.0861	37	16	0	24	False	16	1					1		22	1					1		0.0861	0.007					0.0055		256.39	78.45					43.64		16	OK
185	365	A0A8C3PV16	Myosin heavy chain 10 OS=Chrysolophus pictus OX=9089 PE=4 SV=1 - [A0A8C3PV16_CHRPC]	225.2	5.68	1944	0.0132523	0.0225979	0.0885	37	16	0	23	False	16						1		22						1		0.0885						0.0057		256.39						43.64		16	OK
185	365	A0A8C3L202	Myosin heavy chain 10 OS=Chrysolophus pictus OX=9089 PE=4 SV=1 - [A0A8C3L202_CHRPC]	232	5.52	2003	0.0132523	0.0225979	0.0859	37	16	0	23	False	16						1		22						1		0.0859						0.0055		256.39						43.64		16	OK
185	365	A0A8C3KU04	Myosin heavy chain 10 OS=Chrysolophus pictus OX=9089 PE=4 SV=1 - [A0A8C3KU04_CHRPC]	225.3	5.73	1948	0.0132523	0.0225979	0.0883	37	16	0	23	False	16						1		22						1		0.0883						0.0056		256.39						43.64		16	OK
185	365	A0A8C3KU25	Myosin heavy chain 10 OS=Chrysolophus pictus OX=9089 PE=4 SV=1 - [A0A8C3KU25_CHRPC]	228.8	5.52	1976	0.0132523	0.0225979	0.087	37	16	0	23	False	16						1		22						1		0.087						0.0056		256.39						43.64		16	OK
185	365	A0A8C2UE53;UPI0007780E92	Myosin heavy chain 10 OS=Coturnix japonica OX=93934 GN=MYH10 PE=4 SV=1 - [A0A8C2UE53_COTJA]	228.9	5.5	1976	0.0132523	0.0225979	0.087	37	16	0	24	False	16	1					1		22	1					1		0.087	0.0071					0.0056		256.39	78.45					43.64		16	OK
185	365	A0A851P3W0	MYH10 protein (Fragment) OS=Penelope pileata OX=1118817 GN=Myh10 PE=3 SV=1 - [A0A851P3W0_9GALL]	228.8	5.5	1976	0.0132523	0.0225979	0.087	37	16	0	23	False	16						1		22						1		0.087						0.0056		256.39						43.64		16	OK
185	365	Q789A5	Nonmuscle myosin heavy chain OS=Gallus gallus OX=9031 PE=2 SV=1 - [Q789A5_CHICK]	230	5.54	1986	0.0132523	0.0225979	0.0866	37	16	0	24	False	16	1					1		22	1					1		0.0866	0.007					0.0055		256.39	78.45					43.64		16	OK
185	365	Q02015	Nonmuscle myosin heavy chain OS=Gallus gallus OX=9031 PE=2 SV=2 - [Q02015_CHICK]	231.3	5.49	1997	0.0132523	0.0225979	0.0861	37	16	0	24	False	16	1					1		22	1					1		0.0861	0.007					0.0055		256.39	78.45					43.64		16	OK
185	365	A0A669Q012	Myosin heavy chain 10 OS=Phasianus colchicus OX=9054 PE=3 SV=1 - [A0A669Q012_PHACC]	228.9	5.5	1976	0.0132523	0.0225979	0.087	37	16	0	24	False	16	1					1		22	1					1		0.087	0.0071					0.0056		256.39	78.45					43.64		16	OK
185	365	A0A8C9L905	Myosin heavy chain 10 OS=Pavo cristatus OX=9049 PE=4 SV=1 - [A0A8C9L905_PAVCR]	228.9	5.5	1976	0.0132523	0.0225979	0.087	37	16	0	23	False	16						1		22						1		0.087						0.0056		256.39						43.64		16	OK
186	374	A0A452FJ15	Nucleoside diphosphate kinase OS=Capra hircus OX=9925 GN=NME2 PE=3 SV=1 - [A0A452FJ15_CAPHI]	17.3	7.37	152	0.157895	0.269242	0.4474	13	5	4	24	True	5		1				2		18		1				5		0.4474		0.0789				0.1908		186.14		46.32				68.46		5	Master
186	374	P22392	Nucleoside diphosphate kinase B OS=Homo sapiens OX=9606 GN=NME2 PE=1 SV=1 - [NDKB_HUMAN]	17.3	8.41	152	0.157895	0.269242	0.4474	13	5	4	24	False	5		1				2		18		1				5		0.4474		0.0789				0.1908		186.14		46.32				68.46		5	OK
186	374	Q3T0Q4	Nucleoside diphosphate kinase B OS=Bos taurus OX=9913 GN=NME2 PE=1 SV=1 - [NDKB_BOVIN]	17.3	7.97	152	0.157895	0.269242	0.4474	13	5	4	24	False	5		1				2		18		1				5		0.4474		0.0789				0.1908		186.14		46.32				68.46		5	OK
186	374	W5NYH2	Nucleoside diphosphate kinase OS=Ovis aries OX=9940 GN=LOC101102072 PE=3 SV=1 - [W5NYH2_SHEEP]	30.2	9.04	268	0.157895	0.269242	0.3619	13	5	4	24	False	5		1				2		18		1				5		0.3619		0.0896				0.2164		186.14		46.32				68.46		5	OK
186	374	A0A6J0Z7S2	Nucleoside diphosphate kinase OS=Odocoileus virginianus texanus OX=9880 GN=NME2 PE=3 SV=1 - [A0A6J0Z7S2_ODOVR]	17.2	7.97	152	0.157895	0.269242	0.4474	13	5	4	24	False	5		1				2		18		1				5		0.4474		0.0789				0.1908		186.14		46.32				68.46		5	OK
186	374	A0A6P7EJJ1	Nucleoside diphosphate kinase OS=Ovis aries OX=9940 GN=LOC105601873 PE=3 SV=1 - [A0A6P7EJJ1_SHEEP]	17.3	7.97	152	0.157895	0.269242	0.4474	13	5	4	24	False	5		1				2		18		1				5		0.4474		0.0789				0.1908		186.14		46.32				68.46		5	OK
186	374	A0A835ZYB4	Nucleoside diphosphate kinase OS=Ovis aries OX=9940 GN=JEQ12_002946 PE=3 SV=1 - [A0A835ZYB4_SHEEP]	17.3	7.97	152	0.157895	0.269242	0.4474	13	5	4	24	False	5		1				2		18		1				5		0.4474		0.0789				0.1908		186.14		46.32				68.46		5	OK
186	374	A0A212D6Z1	Nucleoside diphosphate kinase OS=Cervus elaphus hippelaphus OX=46360 GN=Celaphus_00001124 PE=3 SV=1 - [A0A212D6Z1_CEREH]	39.4	9.25	352	0.157895	0.269242	0.2756	13	5	4	24	False	5		1				2		18		1				5		0.2756		0.0682				0.1648		186.14		46.32				68.46		5	OK
186	374	A0A5N3X0B8	Nucleoside diphosphate kinase OS=Muntiacus reevesi OX=9886 GN=FD755_020407 PE=3 SV=1 - [A0A5N3X0B8_MUNRE]	30.1	9.04	267	0.157895	0.269242	0.3633	13	5	4	24	False	5		1				2		18		1				5		0.3633		0.0899				0.2172		186.14		46.32				68.46		5	OK
186	374	A0A6B0RT54	Nucleoside diphosphate kinase OS=Bos mutus OX=72004 GN=E5288_WYG003658 PE=3 SV=1 - [A0A6B0RT54_9CETA]	30.2	9.04	267	0.157895	0.269242	0.3633	13	5	4	24	False	5		1				2		18		1				5		0.3633		0.0899				0.2172		186.14		46.32				68.46		5	OK
186	374	L8IY38	Nucleoside diphosphate kinase (Fragment) OS=Bos mutus OX=72004 GN=M91_15578 PE=3 SV=1 - [L8IY38_9CETA]	30.3	9.04	268	0.157895	0.269242	0.3619	13	5	4	24	False	5		1				2		18		1				5		0.3619		0.0896				0.2164		186.14		46.32				68.46		5	OK
186	374	A0A8C6DZG4	NME/NM23 nucleoside diphosphate kinase 2 OS=Moschus moschiferus OX=68415 GN=NME2 PE=4 SV=1 - [A0A8C6DZG4_MOSMO]	17.3	7.97	152	0.157895	0.269242	0.4474	13	5	4	24	False	5		1				2		18		1				5		0.4474		0.0789				0.1908		186.14		46.32				68.46		5	OK
186	374	U3KNZ4	Nucleoside diphosphate kinase OS=Oryctolagus cuniculus OX=9986 PE=3 SV=1 - [U3KNZ4_RABIT]	24.6	9.8	213	0.157895	0.269242	0.3192	13	5	4	24	False	5		1				2		18		1				5		0.3192		0.0563				0.1362		186.14		46.32				68.46		5	OK
187	392	A0A3Q1LX83	Proteasome subunit alpha type OS=Bos taurus OX=9913 PE=3 SV=1 - [A0A3Q1LX83_BOVIN]	25.9	7.39	234	0.102564	0.174892	0.4786	5	8	8	24	True	8	1			2		3		17	1			2		4		0.4786	0.0897			0.1496		0.2393		267.59	70.59			55.49		157.07		8	Master
187	392	Q3T0Y5;P25787	Proteasome subunit alpha type-2 OS=Bos taurus OX=9913 GN=PSMA2 PE=1 SV=3 - [PSA2_BOVIN]	25.9	7.43	234	0.102564	0.174892	0.4786	5	8	8	24	False	8	1			2		3		17	1			2		4		0.4786	0.0897			0.1496		0.2393		267.59	70.59			55.49		157.07		8	OK
187	392	K4P231	Proteasome subunit alpha type (Fragment) OS=Ovis aries OX=9940 GN=PSMA2 PE=2 SV=1 - [K4P231_SHEEP]	25.6	7.94	231	0.102564	0.174892	0.4848	5	8	8	23	False	8				2		3		17				2		4		0.4848				0.1515		0.2424		267.59				55.49		157.07		8	OK
187	392	A0A836AIB6	Proteasome subunit alpha type OS=Ovis aries OX=9940 GN=JEQ12_015648 PE=3 SV=1 - [A0A836AIB6_SHEEP]	32.7	9.22	295	0.102564	0.174892	0.3797	5	8	8	23	False	8				2		3		17				2		4		0.3797				0.1186		0.1898		267.59				55.49		157.07		8	OK
187	392	A0A5F4CWA9	Proteasome subunit alpha type OS=Canis lupus familiaris OX=9615 GN=PSMA2 PE=3 SV=1 - [A0A5F4CWA9_CANLF]	32.1	7.8	295	0.102564	0.174892	0.3797	5	8	8	23	False	8				2		3		17				2		4		0.3797				0.1186		0.1898		267.59				55.49		157.07		8	OK
188	461	A0A3N6TTY8	ATP synthase subunit beta (Fragment) OS=Brassica cretica OX=69181 GN=DY000_00020110 PE=3 SV=1 - [A0A3N6TTY8_BRACR]	44.4	8.5	418	0.0574163	0.0979063	0.2608	47	8	2	24	True	6		4						19		5						0.2033		0.1124						184.75		85.59						8	Master
188	461	A0A078HSM2	ATP synthase subunit beta OS=Brassica napus OX=3708 GN=BnaAnng05990D PE=3 SV=1 - [A0A078HSM2_BRANA]	59.6	6.71	555	0.0574163	0.0979063	0.1964	47	8	2	24	False	6		4						19		5						0.1532		0.0847						184.75		85.59						8	OK
188	461	A0A3P5ZX10	ATP synthase subunit beta OS=Brassica campestris OX=3711 GN=BRAA02T04964Z PE=3 SV=1 - [A0A3P5ZX10_BRACM]	59.6	6.71	555	0.0574163	0.0979063	0.1964	47	8	2	24	False	6		4						19		5						0.1532		0.0847						184.75		85.59						8	OK
188	461	A0A078I5P1	ATP synthase subunit beta OS=Brassica napus OX=3708 GN=BnaC02g01030D PE=3 SV=1 - [A0A078I5P1_BRANA]	48.6	5.63	449	0.0574163	0.0979063	0.2428	47	8	2	24	False	6		4						19		5						0.1893		0.1047						184.75		85.59						8	OK
188	461	A0A3P6DRP9	ATP synthase subunit beta OS=Brassica oleracea OX=3712 GN=BOLC9T59576H PE=3 SV=1 - [A0A3P6DRP9_BRAOL]	59.5	6.42	553	0.0574163	0.0979063	0.1971	47	8	2	24	False	6		4						19		5						0.1537		0.085						184.75		85.59						8	OK
188	461	A0A078I6L6	ATP synthase subunit beta OS=Brassica napus OX=3708 GN=BnaC02g01040D PE=3 SV=1 - [A0A078I6L6_BRANA]	59.5	6.71	553	0.0574163	0.0979063	0.1971	47	8	2	24	False	6		4						19		5						0.1537		0.085						184.75		85.59						8	OK
188	461	A0A2I4H0S0	ATP synthase subunit beta OS=Juglans regia OX=51240 GN=LOC109012510 PE=3 SV=2 - [A0A2I4H0S0_JUGRE]	59.8	6.06	559	0.0574163	0.0979063	0.195	47	8	2	24	False	6		4						19		5						0.1521		0.0841						184.75		85.59						8	OK
188	461	A0A443P488	ATP synthase subunit beta OS=Cinnamomum micranthum f. kanehirae OX=337451 GN=CKAN_01445200 PE=3 SV=1 - [A0A443P488_9MAGN]	59.4	6.42	555	0.0574163	0.0979063	0.1964	47	8	2	24	False	6		4						19		5						0.1532		0.0847						184.75		85.59						8	OK
188	461	A0A3S3MTA5	ATP synthase subunit beta OS=Cinnamomum micranthum f. kanehirae OX=337451 GN=CKAN_01071700 PE=3 SV=1 - [A0A3S3MTA5_9MAGN]	59.2	6.57	552	0.0574163	0.0979063	0.1975	47	8	2	24	False	6		4						19		5						0.154		0.0851						184.75		85.59						8	OK
188	461	A0A817BDS2	ATP synthase subunit beta OS=Brassica napus OX=3708 GN=DARMORV10_A10P28070.1 PE=3 SV=1 - [A0A817BDS2_BRANA]	59.7	6.42	555	0.0574163	0.0979063	0.1964	47	8	2	24	False	6		4						19		5						0.1532		0.0847						184.75		85.59						8	OK
188	461	A0A816V2F9	ATP synthase subunit beta OS=Brassica napus OX=3708 GN=DARMORV10_A03P04060.1 PE=3 SV=1 - [A0A816V2F9_BRANA]	59.7	6.71	556	0.0574163	0.0979063	0.196	47	8	2	24	False	6		4						19		5						0.1529		0.0845						184.75		85.59						8	OK
188	461	A0A816I502	ATP synthase subunit beta OS=Brassica napus OX=3708 GN=DARMORV10_C03P04500.1 PE=3 SV=1 - [A0A816I502_BRANA]	59.6	6.57	555	0.0574163	0.0979063	0.1964	47	8	2	24	False	6		4						19		5						0.1532		0.0847						184.75		85.59						8	OK
188	461	A0A3P6A1B6	ATP synthase subunit beta OS=Brassica campestris OX=3711 GN=BRAA03T09749Z PE=3 SV=1 - [A0A3P6A1B6_BRACM]	59.8	6.71	556	0.0574163	0.0979063	0.196	47	8	2	24	False	6		4						19		5						0.1529		0.0845						184.75		85.59						8	OK
188	461	A0A397ZT68	ATP synthase subunit beta OS=Brassica campestris OX=3711 GN=BRAA03T09748Z PE=3 SV=1 - [A0A397ZT68_BRACM]	59.5	6.57	554	0.0574163	0.0979063	0.1968	47	8	2	24	False	6		4						19		5						0.1534		0.0848						184.75		85.59						8	OK
188	461	A0A817BFG6	ATP synthase subunit beta OS=Brassica napus OX=3708 GN=DARMORV10_A10P28080.1 PE=3 SV=1 - [A0A817BFG6_BRANA]	59.5	6.42	554	0.0574163	0.0979063	0.1968	47	8	2	24	False	6		4						19		5						0.1534		0.0848						184.75		85.59						8	OK
188	461	A0A816JA42	ATP synthase subunit beta OS=Brassica napus OX=3708 GN=DARMORV10_C09P68270.1 PE=3 SV=1 - [A0A816JA42_BRANA]	59.7	6.57	555	0.0574163	0.0979063	0.1964	47	8	2	24	False	6		4						19		5						0.1532		0.0847						184.75		85.59						8	OK
188	461	A0A3P6ENV3	ATP synthase subunit beta OS=Brassica oleracea OX=3712 GN=BOLC9T59575H PE=3 SV=1 - [A0A3P6ENV3_BRAOL]	59.6	6.57	554	0.0574163	0.0979063	0.1968	47	8	2	24	False	6		4						19		5						0.1534		0.0848						184.75		85.59						8	OK
188	461	M4CYR3	ATP synthase subunit beta OS=Brassica rapa subsp. pekinensis OX=51351 PE=3 SV=1 - [M4CYR3_BRARP]	59.4	6.29	553	0.0574163	0.0979063	0.1971	47	8	2	24	False	6		4						19		5						0.1537		0.085						184.75		85.59						8	OK
188	461	M4CP76	ATP synthase subunit beta OS=Brassica rapa subsp. pekinensis OX=51351 PE=3 SV=1 - [M4CP76_BRARP]	79.4	6.51	738	0.0574163	0.0979063	0.21	47	8	2	24	False	6		4						19		5						0.164		0.0921						184.75		85.59						8	OK
188	461	M4EIN3	ATP synthase subunit beta OS=Brassica rapa subsp. pekinensis OX=51351 PE=3 SV=1 - [M4EIN3_BRARP]	59.7	6.71	555	0.0574163	0.0979063	0.1964	47	8	2	24	False	6		4						19		5						0.1532		0.0847						184.75		85.59						8	OK
188	461	M4EIN4	ATP synthase subunit beta OS=Brassica rapa subsp. pekinensis OX=51351 PE=3 SV=1 - [M4EIN4_BRARP]	61.2	8.85	564	0.0574163	0.0979063	0.1933	47	8	2	24	False	6		4						19		5						0.1507		0.0833						184.75		85.59						8	OK
188	461	A0A3P6D1T4	ATP synthase subunit beta OS=Brassica oleracea OX=3712 GN=BOLC2T06329H PE=3 SV=1 - [A0A3P6D1T4_BRAOL]	59.6	6.57	555	0.0574163	0.0979063	0.1964	47	8	2	24	False	6		4						19		5						0.1532		0.0847						184.75		85.59						8	OK
188	461	A0A3P5ZZT5	ATP synthase subunit beta OS=Brassica oleracea OX=3712 GN=BOLC3T12983H PE=3 SV=1 - [A0A3P5ZZT5_BRAOL]	59.6	6.71	555	0.0574163	0.0979063	0.1964	47	8	2	24	False	6		4						19		5						0.1532		0.0847						184.75		85.59						8	OK
188	461	A0A816HVF7	ATP synthase subunit beta OS=Brassica napus OX=3708 GN=DARMORV10_C03P04510.1 PE=3 SV=1 - [A0A816HVF7_BRANA]	59.8	6.71	556	0.0574163	0.0979063	0.196	47	8	2	24	False	6		4						19		5						0.1529		0.0845						184.75		85.59						8	OK
188	461	A0A0D3EGT2	ATP synthase subunit beta OS=Brassica oleracea var. oleracea OX=109376 GN=106318231 PE=3 SV=1 - [A0A0D3EGT2_BRAOL]	59.6	6.42	554	0.0574163	0.0979063	0.1968	47	8	2	24	False	6		4						19		5						0.1534		0.0848						184.75		85.59						8	OK
188	461	A0A0D3B0C3	ATP synthase subunit beta OS=Brassica oleracea var. oleracea OX=109376 GN=106335923 PE=3 SV=1 - [A0A0D3B0C3_BRAOL]	59.5	6.42	555	0.0574163	0.0979063	0.1964	47	8	2	24	False	6		4						19		5						0.1532		0.0847						184.75		85.59						8	OK
188	461	A0A3P6D0B4	ATP synthase subunit beta OS=Brassica campestris OX=3711 GN=BRAA10T44857Z PE=3 SV=1 - [A0A3P6D0B4_BRACM]	59.6	6.42	554	0.0574163	0.0979063	0.1968	47	8	2	24	False	6		4						19		5						0.1534		0.0848						184.75		85.59						8	OK
188	461	A0A0D3AI87	ATP synthase subunit beta OS=Brassica oleracea var. oleracea OX=109376 GN=106327662 PE=3 SV=1 - [A0A0D3AI87_BRAOL]	59.6	6.71	555	0.0574163	0.0979063	0.1964	47	8	2	24	False	6		4						19		5						0.1532		0.0847						184.75		85.59						8	OK
188	461	A0A0D3B0C4	ATP synthase subunit beta OS=Brassica oleracea var. oleracea OX=109376 GN=106335115 PE=3 SV=1 - [A0A0D3B0C4_BRAOL]	59.8	6.71	556	0.0574163	0.0979063	0.196	47	8	2	24	False	6		4						19		5						0.1529		0.0845						184.75		85.59						8	OK
188	461	M4CP75	ATP synthase subunit beta OS=Brassica rapa subsp. pekinensis OX=51351 PE=3 SV=1 - [M4CP75_BRARP]	59.5	6.71	554	0.0574163	0.0979063	0.1968	47	8	2	24	False	6		4						19		5						0.1534		0.0848						184.75		85.59						8	OK
188	461	A0A397XPU0	ATP synthase subunit beta OS=Brassica campestris OX=3711 GN=BRARA_J02405 PE=3 SV=1 - [A0A397XPU0_BRACM]	59.7	6.42	555	0.0574163	0.0979063	0.1964	47	8	2	24	False	6		4						19		5						0.1532		0.0847						184.75		85.59						8	OK
188	461	A0A314Z2Q3	ATP synthase subunit beta OS=Prunus yedoensis var. nudiflora OX=2094558 GN=Pyn_28935 PE=3 SV=1 - [A0A314Z2Q3_PRUYE]	64.5	9.52	592	0.0574163	0.0979063	0.1841	47	8	2	24	False	6		4						19		5						0.1436		0.0794						184.75		85.59						8	OK
188	461	A0A314UD36	ATP synthase subunit beta OS=Prunus yedoensis var. nudiflora OX=2094558 GN=Pyn_30608 PE=3 SV=1 - [A0A314UD36_PRUYE]	55.6	5.68	518	0.0574163	0.0979063	0.2104	47	8	2	24	False	6		4						19		5						0.1641		0.0907						184.75		85.59						8	OK
188	461	A0A5E4FZU1	ATP synthase subunit beta OS=Prunus dulcis OX=3755 GN=ALMOND_2B012649 PE=3 SV=1 - [A0A5E4FZU1_PRUDU]	59	6.29	549	0.0574163	0.0979063	0.1985	47	8	2	24	False	6		4						19		5						0.1548		0.0856						184.75		85.59						8	OK
188	461	A0A4Y1RKE2	ATP synthase subunit beta OS=Prunus dulcis OX=3755 GN=Prudu_015216 PE=3 SV=1 - [A0A4Y1RKE2_PRUDU]	65.7	8.34	604	0.0574163	0.0979063	0.1805	47	8	2	24	False	6		4						19		5						0.1407		0.0778						184.75		85.59						8	OK
188	461	A0A251R6C7	ATP synthase subunit beta OS=Prunus persica OX=3760 GN=PRUPE_1G320700 PE=3 SV=1 - [A0A251R6C7_PRUPE]	60.1	6.29	560	0.0574163	0.0979063	0.1946	47	8	2	24	False	6		4						19		5						0.1518		0.0839						184.75		85.59						8	OK
188	461	A0A540KFK1	ATP synthase subunit beta OS=Malus baccata OX=106549 GN=C1H46_041443 PE=3 SV=1 - [A0A540KFK1_MALBA]	58.8	6.42	548	0.0574163	0.0979063	0.1989	47	8	2	24	False	6		4						19		5						0.1551		0.0858						184.75		85.59						8	OK
188	461	A0A5N5I5F8	ATP synthase subunit beta OS=Pyrus ussuriensis x Pyrus communis OX=2448454 GN=D8674_030008 PE=3 SV=1 - [A0A5N5I5F8_9ROSA]	58.9	6.28	550	0.0574163	0.0979063	0.1982	47	8	2	24	False	6		4						19		5						0.1545		0.0855						184.75		85.59						8	OK
188	461	A0A6P5TAN3	ATP synthase subunit beta OS=Prunus avium OX=42229 GN=LOC110765430 PE=3 SV=1 - [A0A6P5TAN3_PRUAV]	60.1	6.2	560	0.0574163	0.0979063	0.1946	47	8	2	24	False	6		4						19		5						0.1518		0.0839						184.75		85.59						8	OK
188	461	A0A6J5XGN2	ATP synthase subunit beta OS=Prunus armeniaca OX=36596 GN=ORAREDHAP_LOCUS33999 PE=3 SV=1 - [A0A6J5XGN2_PRUAR]	59.1	6.29	549	0.0574163	0.0979063	0.1985	47	8	2	24	False	6		4						19		5						0.1548		0.0856						184.75		85.59						8	OK
188	461	A0A6J5W7U8	ATP synthase subunit beta OS=Prunus armeniaca OX=36596 GN=ORAREDHAP_LOCUS7172 PE=3 SV=1 - [A0A6J5W7U8_PRUAR]	60.1	6.2	560	0.0574163	0.0979063	0.1946	47	8	2	24	False	6		4						19		5						0.1518		0.0839						184.75		85.59						8	OK
188	461	A0A6J5TRS4	ATP synthase subunit beta OS=Prunus armeniaca OX=36596 GN=CURHAP_LOCUS7178 PE=3 SV=1 - [A0A6J5TRS4_PRUAR]	60.1	6.2	560	0.0574163	0.0979063	0.1946	47	8	2	24	False	6		4						19		5						0.1518		0.0839						184.75		85.59						8	OK
188	461	A0A5E4EQW0	ATP synthase subunit beta OS=Prunus dulcis OX=3755 GN=ALMOND_2B008365 PE=3 SV=1 - [A0A5E4EQW0_PRUDU]	60.1	6.34	560	0.0574163	0.0979063	0.1946	47	8	2	24	False	6		4						19		5						0.1518		0.0839						184.75		85.59						8	OK
188	461	M1D096	ATP synthase subunit beta OS=Solanum tuberosum OX=4113 GN=102599894 PE=3 SV=1 - [M1D096_SOLTU]	59.5	5.92	556	0.0574163	0.0979063	0.196	47	8	2	24	False	6		4						19		5						0.1529		0.0845						184.75		85.59						8	OK
188	461	A0A0V0IJL8	ATP synthase subunit beta OS=Solanum chacoense OX=4108 PE=3 SV=1 - [A0A0V0IJL8_SOLCH]	58.9	5.8	551	0.0574163	0.0979063	0.1978	47	8	2	24	False	6		4						19		5						0.1543		0.0853						184.75		85.59						8	OK
188	461	A0A6N2C6S2	ATP synthase subunit beta OS=Solanum chilense OX=4083 GN=EJD97_019483 PE=3 SV=1 - [A0A6N2C6S2_SOLCI]	59.6	6.06	557	0.0574163	0.0979063	0.1957	47	8	2	24	False	6		4						19		5						0.1526		0.0844						184.75		85.59						8	OK
188	461	A0A3Q7GD18	ATP synthase subunit beta OS=Solanum lycopersicum OX=4081 GN=101261919 PE=3 SV=1 - [A0A3Q7GD18_SOLLC]	59.6	6.06	557	0.0574163	0.0979063	0.1957	47	8	2	24	False	6		4						19		5						0.1526		0.0844						184.75		85.59						8	OK
189	502	M1AS87	Heat shock protein hsp70 OS=Solanum tuberosum OX=4113 PE=3 SV=1 - [M1AS87_SOLTU]	67.4	5.24	614	0.0390879	0.0666528	0.1026	3	5	1	24	True	5	2	2		1		2		15	3	3		1		2		0.1026	0.0358	0.0472		0.0261		0.0472		427.52	91.31	67.41		50.68		58.01		5	Master
189	502	A0A6N2BBC2	Uncharacterized protein OS=Solanum chilense OX=4083 GN=EJD97_014685 PE=3 SV=1 - [A0A6N2BBC2_SOLCI]	71.9	5.24	654	0.0390879	0.0666528	0.0963	3	5	1	24	False	5	2	2		1		2		15	3	3		1		2		0.0963	0.0336	0.0443		0.0245		0.0443		427.52	91.31	67.41		50.68		58.01		5	OK
189	502	A0A3Q7H3K1	MI domain-containing protein OS=Solanum lycopersicum OX=4081 PE=4 SV=1 - [A0A3Q7H3K1_SOLLC]	154.6	6.44	1407	0.0390879	0.0666528	0.0448	3	5	1	24	False	5	2	2		1		2		15	3	3		1		2		0.0448	0.0156	0.0206		0.0114		0.0206		427.52	91.31	67.41		50.68		58.01		5	OK
190	554	A0A0D3A6A5	Uncharacterized protein OS=Brassica oleracea var. oleracea OX=109376 PE=3 SV=1 - [A0A0D3A6A5_BRAOL]	41.3	5.39	370	0.0648649	0.110608	0.1324	2	4	1	24	True	4	1	1		2	1	2	1	12	2	1		4	1	3	1	0.1324	0.027	0.0297		0.0568	0.027	0.0568	0.027	226.48	90.96	0		92.34	75.91	100.03	73.54	4	Master
190	554	A0A3P6FRV1	Uncharacterized protein (Fragment) OS=Brassica oleracea OX=3712 GN=BOLC1T02020H PE=3 SV=1 - [A0A3P6FRV1_BRAOL]	44.7	5.6	402	0.0648649	0.110608	0.1219	2	4	1	24	False	4	1	1		2	1	2	1	12	2	1		4	1	3	1	0.1219	0.0249	0.0274		0.0522	0.0249	0.0522	0.0249	226.48	90.96	0		92.34	75.91	100.03	73.54	4	OK
191	599	A0A6P5CHL8	T-complex protein 1 subunit eta OS=Bos indicus OX=9915 GN=CCT7 PE=3 SV=1 - [A0A6P5CHL8_BOSIN]	59.4	7.2	543	0.0441989	0.075368	0.3241	23	14	2	24	True	14	3							21	3							0.3241	0.0792							469.05	141.27							14	Master
191	599	Q2NKZ1	T-complex protein 1 subunit eta OS=Bos taurus OX=9913 GN=CCT7 PE=1 SV=1 - [TCPH_BOVIN]	59.4	7.2	543	0.0441989	0.075368	0.3241	23	14	2	23	False	14	3							20	3							0.3241	0.0792							469.05	141.27							14	OK
191	599	A0A3Q1MUU9	T-complex protein 1 subunit eta OS=Bos taurus OX=9913 GN=CCT7 PE=3 SV=1 - [A0A3Q1MUU9_BOVIN]	59.2	7.2	540	0.0441989	0.075368	0.3259	23	14	2	23	False	14	3							20	3							0.3259	0.0796							469.05	141.27							14	OK
191	599	A0A4X1W928	T-complex protein 1 subunit eta OS=Sus scrofa OX=9823 GN=CCT7 PE=3 SV=1 - [A0A4X1W928_PIG]	60	7.39	548	0.0441989	0.075368	0.3212	23	14	2	23	False	14	3							20	3							0.3212	0.0785							469.05	141.27							14	OK
191	599	A0A4X1W7V3;D0G0C9	T-complex protein 1 subunit eta OS=Sus scrofa OX=9823 GN=CCT7 PE=3 SV=1 - [A0A4X1W7V3_PIG]	59.4	7.15	543	0.0441989	0.075368	0.3241	23	14	2	23	False	14	3							20	3							0.3241	0.0792							469.05	141.27							14	OK
191	599	A0A6J0WR77	T-complex protein 1 subunit eta OS=Odocoileus virginianus texanus OX=9880 GN=CCT7 PE=3 SV=1 - [A0A6J0WR77_ODOVR]	59.4	7.03	543	0.0441989	0.075368	0.3241	23	14	2	23	False	14	3							20	3							0.3241	0.0792							469.05	141.27							14	OK
191	599	A0A6P3GNK5	T-complex protein 1 subunit eta OS=Bison bison bison OX=43346 GN=CCT7 PE=3 SV=1 - [A0A6P3GNK5_BISBI]	59.4	7.03	543	0.0441989	0.075368	0.3241	23	14	2	23	False	14	3							20	3							0.3241	0.0792							469.05	141.27							14	OK
191	599	A0A212CWP5	T-complex protein 1 subunit eta (Fragment) OS=Cervus elaphus hippelaphus OX=46360 GN=Celaphus_00005755 PE=3 SV=1 - [A0A212CWP5_CEREH]	62.4	6.86	570	0.0441989	0.075368	0.3088	23	14	2	20	False	14								20								0.3088								469.05								14	OK
191	599	A0A5J5MKX0;A0A5N3WA93	T-complex protein 1 subunit eta (Fragment) OS=Muntiacus reevesi OX=9886 GN=FD755_008091 PE=3 SV=1 - [A0A5J5MKX0_MUNRE]	59.2	7.03	541	0.0441989	0.075368	0.3253	23	14	2	23	False	14	3							20	3							0.3253	0.0795							469.05	141.27							14	OK
191	599	L8I7D0	T-complex protein 1 subunit eta (Fragment) OS=Bos mutus OX=72004 GN=M91_12369 PE=3 SV=1 - [L8I7D0_9CETA]	58.5	6.74	536	0.0441989	0.075368	0.3284	23	14	2	20	False	14								20								0.3284								469.05								14	OK
191	599	A0A6B0RM57	T-complex protein 1 subunit eta OS=Bos mutus OX=72004 GN=E5288_WYG017388 PE=3 SV=1 - [A0A6B0RM57_9CETA]	63.9	7.84	581	0.0441989	0.075368	0.3029	23	14	2	23	False	14	3							20	3							0.3029	0.074							469.05	141.27							14	OK
191	599	A0A8C2RPV4	Chaperonin containing TCP1 subunit 7 OS=Capra hircus OX=9925 GN=CCT7 PE=4 SV=1 - [A0A8C2RPV4_CAPHI]	59.5	7.2	543	0.0441989	0.075368	0.3241	23	14	2	20	False	14								20								0.3241								469.05								14	OK
191	599	A0A8C2RNY6	Chaperonin containing TCP1 subunit 7 OS=Capra hircus OX=9925 GN=CCT7 PE=4 SV=1 - [A0A8C2RNY6_CAPHI]	60.9	6.98	557	0.0441989	0.075368	0.316	23	14	2	20	False	14								20								0.316								469.05								14	OK
191	599	A0A8C2XYB5	Chaperonin containing TCP1 subunit 7 OS=Capra hircus OX=9925 GN=CCT7 PE=4 SV=1 - [A0A8C2XYB5_CAPHI]	66.9	7.11	611	0.0441989	0.075368	0.2881	23	14	2	20	False	14								20								0.2881								469.05								14	OK
191	599	A0A8C6DIT2	Chaperonin containing TCP1 subunit 7 OS=Moschus moschiferus OX=68415 GN=CCT7 PE=4 SV=1 - [A0A8C6DIT2_MOSMO]	59.3	7.15	542	0.0441989	0.075368	0.3247	23	14	2	20	False	14								20								0.3247								469.05								14	OK
191	599	A0A8C0SV37;F1Q406	T-complex protein 1 subunit eta OS=Canis lupus familiaris OX=9615 GN=CCT7 PE=4 SV=1 - [A0A8C0SV37_CANLF]	59.4	7.15	543	0.0441989	0.075368	0.3241	23	14	2	23	False	14	3							20	3							0.3241	0.0792							469.05	141.27							14	OK
191	599	A0A8C0KL63	Chaperonin containing TCP1 subunit 7 OS=Canis lupus dingo OX=286419 GN=CCT7 PE=4 SV=1 - [A0A8C0KL63_CANLU]	57.4	7.4	524	0.0441989	0.075368	0.3359	23	14	2	20	False	14								20								0.3359								469.05								14	OK
191	599	A0A811ZVK3;UPI0015F19746	T-complex protein 1 subunit eta OS=Nyctereutes procyonoides OX=34880 GN=NYPRO_LOCUS25736 PE=3 SV=1 - [A0A811ZVK3_NYCPR]	59.4	7.15	543	0.0441989	0.075368	0.3241	23	14	2	23	False	14	3							20	3							0.3241	0.0792							469.05	141.27							14	OK
191	599	A0A3Q7UF09	T-complex protein 1 subunit eta OS=Ursus arctos horribilis OX=116960 GN=CCT7 PE=3 SV=1 - [A0A3Q7UF09_URSAR]	59.4	7.15	543	0.0441989	0.075368	0.3241	23	14	2	23	False	14	3							20	3							0.3241	0.0792							469.05	141.27							14	OK
191	599	M3WJC5	T-complex protein 1 subunit eta OS=Felis catus OX=9685 GN=CCT7 PE=3 SV=2 - [M3WJC5_FELCA]	59.4	7.15	543	0.0441989	0.075368	0.3241	23	14	2	23	False	14	3							20	3							0.3241	0.0792							469.05	141.27							14	OK
191	599	A0A8C4MF47;UPI00071A7790	Chaperonin containing TCP1 subunit 7 OS=Equus asinus asinus OX=83772 GN=CCT7 PE=4 SV=1 - [A0A8C4MF47_EQUAS]	59.4	6.99	543	0.0441989	0.075368	0.3241	23	14	2	23	False	14	3							20	3							0.3241	0.0792							469.05	141.27							14	OK
191	599	F6XSN2	T-complex protein 1 subunit eta OS=Equus caballus OX=9796 GN=CCT7 PE=3 SV=3 - [F6XSN2_HORSE]	59.4	6.99	543	0.0441989	0.075368	0.3241	23	14	2	23	False	14	3							20	3							0.3241	0.0792							469.05	141.27							14	OK
191	599	B6V9S8	T-complex protein 1 subunit eta OS=Oryctolagus cuniculus OX=9986 PE=2 SV=1 - [B6V9S8_RABIT]	59.5	7.36	543	0.0441989	0.075368	0.3241	23	14	2	23	False	14	3							20	3							0.3241	0.0792							469.05	141.27							14	OK
192	600	A0A226P721	T-complex protein 1 subunit eta OS=Colinus virginianus OX=9014 GN=H355_009456 PE=3 SV=1 - [A0A226P721_COLVI]	60.6	6.67	559	0.0429338	0.0732108	0.3345	1	15	1	24	True	15	2							22	2							0.3345	0.0447							452.74	134.44							15	Master
193	977	A0A5F4CHQ6	Heteroous nuclear ribonucleoprotein U OS=Canis lupus familiaris OX=9615 GN=HNRNPU PE=4 SV=1 - [A0A5F4CHQ6_CANLF]	87.3	8.84	790	0.0303797	0.0518036	0.1949	13	14	14	24	True	14	3							20	4							0.1949	0.0582							408.7	227.16							14	Master
193	977	Q00839	Heterogeneous nuclear ribonucleoprotein U OS=Homo sapiens OX=9606 GN=HNRNPU PE=1 SV=6 - [HNRPU_HUMAN]	90.5	6	825	0.0303797	0.0518036	0.1867	13	14	14	24	False	14	3							20	4							0.1867	0.0558							408.7	227.16							14	OK
193	977	A0A8C0Q5T3	Heterogeneous nuclear ribonucleoprotein U OS=Canis lupus familiaris OX=9615 PE=4 SV=1 - [A0A8C0Q5T3_CANLF]	88.1	5.78	804	0.0303797	0.0518036	0.1915	13	14	14	20	False	14								20								0.1915								408.7								14	OK
193	977	A0A8C0NQW3;A0A3Q7TV84	Heterogeneous nuclear ribonucleoprotein U OS=Canis lupus familiaris OX=9615 PE=4 SV=1 - [A0A8C0NQW3_CANLF]	90.4	6	825	0.0303797	0.0518036	0.1867	13	14	14	24	False	14	3							20	4							0.1867	0.0558							408.7	227.16							14	OK
193	977	A0A8C0Q5X6	Heterogeneous nuclear ribonucleoprotein U OS=Canis lupus familiaris OX=9615 PE=4 SV=1 - [A0A8C0Q5X6_CANLF]	92.2	5.63	839	0.0303797	0.0518036	0.1836	13	14	14	20	False	14								20								0.1836								408.7								14	OK
193	977	A0A8C0Q450	Heterogeneous nuclear ribonucleoprotein U OS=Canis lupus familiaris OX=9615 PE=4 SV=1 - [A0A8C0Q450_CANLF]	84.7	5.4	773	0.0303797	0.0518036	0.1992	13	14	14	20	False	14								20								0.1992								408.7								14	OK
193	977	A0A8C0NN80	Heterogeneous nuclear ribonucleoprotein U OS=Canis lupus familiaris OX=9615 PE=4 SV=1 - [A0A8C0NN80_CANLF]	85.4	5.55	772	0.0303797	0.0518036	0.1995	13	14	14	20	False	14								20								0.1995								408.7								14	OK
193	977	A0A8C0P0T6	Heterogeneous nuclear ribonucleoprotein U OS=Canis lupus familiaris OX=9615 PE=4 SV=1 - [A0A8C0P0T6_CANLF]	83.4	5.35	755	0.0303797	0.0518036	0.204	13	14	14	20	False	14								20								0.204								408.7								14	OK
193	977	A0A8C0JJG5;A0A3Q7STV0	Heterogeneous nuclear ribonucleoprotein U OS=Canis lupus dingo OX=286419 GN=HNRNPU PE=4 SV=1 - [A0A8C0JJG5_CANLU]	88.8	5.78	806	0.0303797	0.0518036	0.1911	13	14	14	24	False	14	3							20	4							0.1911	0.0571							408.7	227.16							14	OK
193	977	F1Q3W0	Heteroous nuclear ribonucleoprotein U OS=Canis lupus familiaris OX=9615 GN=HNRNPU PE=4 SV=3 - [F1Q3W0_CANLF]	88.3	6.07	805	0.0303797	0.0518036	0.1913	13	14	14	24	False	14	3							20	4							0.1913	0.0571							408.7	227.16							14	OK
193	977	A0A8C0Q1R5	Heterogeneous nuclear ribonucleoprotein U OS=Canis lupus familiaris OX=9615 PE=4 SV=1 - [A0A8C0Q1R5_CANLF]	84	5.43	760	0.0303797	0.0518036	0.2026	13	14	14	20	False	14								20								0.2026								408.7								14	OK
193	977	A0A8C0Q5V3	Heterogeneous nuclear ribonucleoprotein U OS=Canis lupus familiaris OX=9615 PE=4 SV=1 - [A0A8C0Q5V3_CANLF]	88.1	5.67	801	0.0303797	0.0518036	0.1923	13	14	14	20	False	14								20								0.1923								408.7								14	OK
193	977	A0A8C0NQN9	Heterogeneous nuclear ribonucleoprotein U OS=Canis lupus familiaris OX=9615 PE=4 SV=1 - [A0A8C0NQN9_CANLF]	88.6	5.74	806	0.0303797	0.0518036	0.1911	13	14	14	20	False	14								20								0.1911								408.7								14	OK
194	1071	A0A4W2C818	DNA replication licensing factor MCM2 OS=Bos indicus x Bos taurus OX=30522 GN=MCM2 PE=3 SV=1 - [A0A4W2C818_BOBOX]	95.9	6.23	852	0.028169	0.0480338	0.2594	14	15	4	24	True	15	2							22	2							0.2594	0.0434							426.21	137.83							15	Master
194	1071	A0A3Q1LHC9	DNA replication licensing factor MCM2 OS=Bos taurus OX=9913 GN=MCM2 PE=1 SV=1 - [A0A3Q1LHC9_BOVIN]	104	5.63	929	0.028169	0.0480338	0.2379	14	15	4	24	False	15	2							22	2							0.2379	0.0398							426.21	137.83							15	OK
194	1071	F1N506	DNA replication licensing factor MCM2 OS=Bos taurus OX=9913 GN=MCM2 PE=1 SV=3 - [F1N506_BOVIN]	101.3	5.63	902	0.028169	0.0480338	0.245	14	15	4	24	False	15	2							22	2							0.245	0.041							426.21	137.83							15	OK
194	1071	A0A3Q1LKN6	DNA replication licensing factor MCM2 OS=Bos taurus OX=9913 GN=MCM2 PE=1 SV=1 - [A0A3Q1LKN6_BOVIN]	100.9	5.69	900	0.028169	0.0480338	0.2456	14	15	4	24	False	15	2							22	2							0.2456	0.0411							426.21	137.83							15	OK
194	1071	A0A6P5DRF3	DNA replication licensing factor MCM2 OS=Bos indicus OX=9915 GN=MCM2 PE=3 SV=1 - [A0A6P5DRF3_BOSIN]	98.5	5.4	875	0.028169	0.0480338	0.2526	14	15	4	24	False	15	2							22	2							0.2526	0.0423							426.21	137.83							15	OK
194	1071	A0A4W2HLL3	DNA replication licensing factor MCM2 OS=Bos indicus x Bos taurus OX=30522 GN=MCM2 PE=3 SV=1 - [A0A4W2HLL3_BOBOX]	101.3	5.55	902	0.028169	0.0480338	0.245	14	15	4	24	False	15	2							22	2							0.245	0.041							426.21	137.83							15	OK
194	1071	A0A5N3Y268	DNA replication licensing factor MCM2 OS=Muntiacus reevesi OX=9886 GN=FD755_010594 PE=3 SV=1 - [A0A5N3Y268_MUNRE]	101.5	5.59	903	0.028169	0.0480338	0.2447	14	15	4	24	False	15	2							22	2							0.2447	0.041							426.21	137.83							15	OK
194	1071	A0A6P7D506	DNA replication licensing factor MCM2 OS=Ovis aries OX=9940 GN=MCM2 PE=3 SV=1 - [A0A6P7D506_SHEEP]	101.3	5.67	902	0.028169	0.0480338	0.245	14	15	4	24	False	15	2							22	2							0.245	0.041							426.21	137.83							15	OK
194	1071	A0A6J0WHG7	DNA replication licensing factor MCM2 OS=Odocoileus virginianus texanus OX=9880 GN=MCM2 PE=3 SV=1 - [A0A6J0WHG7_ODOVR]	110.7	6.44	992	0.028169	0.0480338	0.2228	14	15	4	24	False	15	2							22	2							0.2228	0.0373							426.21	137.83							15	OK
194	1071	A0A8B9XAZ1	Minichromosome maintenance complex component 2 OS=Bos mutus grunniens OX=30521 GN=MCM2 PE=4 SV=1 - [A0A8B9XAZ1_BOSMU]	101.3	5.63	902	0.028169	0.0480338	0.245	14	15	4	22	False	15								22								0.245								426.21								15	OK
194	1071	A0A5N3WEH8	DNA replication licensing factor MCM2 OS=Muntiacus muntjak OX=9888 GN=FD754_003623 PE=3 SV=1 - [A0A5N3WEH8_MUNMU]	101.5	5.59	903	0.028169	0.0480338	0.2447	14	15	4	24	False	15	2							22	2							0.2447	0.041							426.21	137.83							15	OK
194	1071	A0A8B9X5R3	Minichromosome maintenance complex component 2 OS=Bos mutus grunniens OX=30521 GN=MCM2 PE=4 SV=1 - [A0A8B9X5R3_BOSMU]	96	6.23	852	0.028169	0.0480338	0.2594	14	15	4	22	False	15								22								0.2594								426.21								15	OK
194	1071	A0A8C6E7F2	Minichromosome maintenance complex component 2 OS=Moschus moschiferus OX=68415 GN=MCM2 PE=4 SV=1 - [A0A8C6E7F2_MOSMO]	101.4	5.67	903	0.028169	0.0480338	0.2447	14	15	4	22	False	15								22								0.2447								426.21								15	OK
194	1071	A0A8C6E899	Minichromosome maintenance complex component 2 OS=Moschus moschiferus OX=68415 GN=MCM2 PE=4 SV=1 - [A0A8C6E899_MOSMO]	98.6	6.44	879	0.028169	0.0480338	0.2514	14	15	4	22	False	15								22								0.2514								426.21								15	OK
195	1264	A0A3Q7VM57	26S proteasome non-ATPase regulatory subunit 2 OS=Ursus arctos horribilis OX=116960 GN=PSMD2 PE=3 SV=1 - [A0A3Q7VM57_URSAR]	97.4	5.21	880	0.0272727	0.0465055	0.2386	28	13	3	24	True	13	2							22	2							0.2386	0.0307							395.39	95.84							13	Master
195	1264	Q13200	26S proteasome non-ATPase regulatory subunit 2 OS=Homo sapiens OX=9606 GN=PSMD2 PE=1 SV=3 - [PSMD2_HUMAN]	100.1	5.2	908	0.0272727	0.0465055	0.2313	28	13	3	24	False	13	2							22	2							0.2313	0.0297							395.39	95.84							13	OK
195	1264	P56701	26S proteasome non-ATPase regulatory subunit 2 OS=Bos taurus OX=9913 GN=PSMD2 PE=1 SV=2 - [PSMD2_BOVIN]	100.2	5.2	908	0.0272727	0.0465055	0.2313	28	13	3	24	False	13	2							22	2							0.2313	0.0297							395.39	95.84							13	OK
195	1264	A0A3Q1MIA4	26S proteasome non-ATPase regulatory subunit 2 OS=Bos taurus OX=9913 GN=PSMD2 PE=1 SV=1 - [A0A3Q1MIA4_BOVIN]	99.6	5.22	898	0.0272727	0.0465055	0.2339	28	13	3	24	False	13	2							22	2							0.2339	0.0301							395.39	95.84							13	OK
195	1264	I3LQT3	26S proteasome non-ATPase regulatory subunit 2 OS=Sus scrofa OX=9823 GN=PSMD2 PE=1 SV=3 - [I3LQT3_PIG]	180.8	5.41	1628	0.0272727	0.0465055	0.129	28	13	3	24	False	13	2							22	2							0.129	0.0166							395.39	95.84							13	OK
195	1264	A0A287AN02	26S proteasome non-ATPase regulatory subunit 2 OS=Sus scrofa OX=9823 GN=PSMD2 PE=1 SV=2 - [A0A287AN02_PIG]	171.4	5.11	1537	0.0272727	0.0465055	0.1366	28	13	3	24	False	13	2							22	2							0.1366	0.0176							395.39	95.84							13	OK
195	1264	W5QHD8	26S proteasome non-ATPase regulatory subunit 2 OS=Ovis aries OX=9940 GN=PSMD2 PE=3 SV=1 - [W5QHD8_SHEEP]	107.5	5.34	979	0.0272727	0.0465055	0.2145	28	13	3	24	False	13	2							22	2							0.2145	0.0276							395.39	95.84							13	OK
195	1264	A0A452EY73	26S proteasome non-ATPase regulatory subunit 2 OS=Capra hircus OX=9925 GN=PSMD2 PE=3 SV=1 - [A0A452EY73_CAPHI]	107.6	5.31	979	0.0272727	0.0465055	0.2145	28	13	3	24	False	13	2							22	2							0.2145	0.0276							395.39	95.84							13	OK
195	1264	A0A8C4M1L5;UPI00071A5944	Proteasome 26S subunit, non-ATPase 2 OS=Equus asinus asinus OX=83772 GN=PSMD2 PE=4 SV=1 - [A0A8C4M1L5_EQUAS]	105.3	5.35	956	0.0272727	0.0465055	0.2197	28	13	3	24	False	13	2							22	2							0.2197	0.0282							395.39	95.84							13	OK
195	1264	F6UQI3	26S proteasome non-ATPase regulatory subunit 2 OS=Equus caballus OX=9796 GN=PSMD2 PE=3 SV=2 - [F6UQI3_HORSE]	105.3	5.35	956	0.0272727	0.0465055	0.2197	28	13	3	24	False	13	2							22	2							0.2197	0.0282							395.39	95.84							13	OK
195	1264	A0A4W2GHS6	26S proteasome non-ATPase regulatory subunit 2 OS=Bos indicus x Bos taurus OX=30522 GN=PSMD2 PE=3 SV=1 - [A0A4W2GHS6_BOBOX]	188.5	5.12	1688	0.0272727	0.0465055	0.1244	28	13	3	24	False	13	2							22	2							0.1244	0.016							395.39	95.84							13	OK
195	1264	A0A6P3E826	26S proteasome non-ATPase regulatory subunit 2 OS=Ovis aries OX=9940 GN=PSMD2 PE=3 SV=1 - [A0A6P3E826_SHEEP]	100.2	5.2	908	0.0272727	0.0465055	0.2313	28	13	3	22	False	13								22								0.2313								395.39								13	OK
195	1264	A0A6J0WCZ3	26S proteasome non-ATPase regulatory subunit 2 OS=Odocoileus virginianus texanus OX=9880 GN=PSMD2 PE=3 SV=1 - [A0A6J0WCZ3_ODOVR]	99.9	5.2	906	0.0272727	0.0465055	0.2318	28	13	3	24	False	13	2							22	2							0.2318	0.0298							395.39	95.84							13	OK
195	1264	A0A4W2GGH7	26S proteasome non-ATPase regulatory subunit 2 OS=Bos indicus x Bos taurus OX=30522 GN=PSMD2 PE=3 SV=1 - [A0A4W2GGH7_BOBOX]	171.4	5.27	1533	0.0272727	0.0465055	0.137	28	13	3	24	False	13	2							22	2							0.137	0.0176							395.39	95.84							13	OK
195	1264	A0A4W2GGV5	26S proteasome non-ATPase regulatory subunit 2 OS=Bos indicus x Bos taurus OX=30522 GN=PSMD2 PE=3 SV=1 - [A0A4W2GGV5_BOBOX]	191.6	5.07	1717	0.0272727	0.0465055	0.1223	28	13	3	22	False	13								22								0.1223								395.39								13	OK
195	1264	A0A5N3XM91	26S proteasome non-ATPase regulatory subunit 2 OS=Muntiacus reevesi OX=9886 GN=FD755_014444 PE=3 SV=1 - [A0A5N3XM91_MUNRE]	99.9	5.2	906	0.0272727	0.0465055	0.2318	28	13	3	22	False	13								22								0.2318								395.39								13	OK
195	1264	A0A5N3WY68	26S proteasome non-ATPase regulatory subunit 2 OS=Muntiacus muntjak OX=9888 GN=FD754_011045 PE=3 SV=1 - [A0A5N3WY68_MUNMU]	105.2	5.36	957	0.0272727	0.0465055	0.2194	28	13	3	24	False	13	2							22	2							0.2194	0.0282							395.39	95.84							13	OK
195	1264	A0A8C2PKU2	Proteasome 26S subunit, non-ATPase 2 OS=Capra hircus OX=9925 GN=PSMD2 PE=4 SV=1 - [A0A8C2PKU2_CAPHI]	112.5	5.38	1025	0.0272727	0.0465055	0.2049	28	13	3	22	False	13								22								0.2049								395.39								13	OK
195	1264	A0A4W2D8I2	26S proteasome non-ATPase regulatory subunit 2 OS=Bos indicus x Bos taurus OX=30522 GN=PSMD2 PE=3 SV=1 - [A0A4W2D8I2_BOBOX]	173.9	5.17	1557	0.0272727	0.0465055	0.1349	28	13	3	22	False	13								22								0.1349								395.39								13	OK
195	1264	A0A4W2GIG9	26S proteasome non-ATPase regulatory subunit 2 OS=Bos indicus x Bos taurus OX=30522 GN=PSMD2 PE=3 SV=1 - [A0A4W2GIG9_BOBOX]	123.4	5.21	1109	0.0272727	0.0465055	0.1894	28	13	3	22	False	13								22								0.1894								395.39								13	OK
195	1264	A0A8C6DIX4	Proteasome 26S subunit, non-ATPase 2 OS=Moschus moschiferus OX=68415 GN=PSMD2 PE=4 SV=1 - [A0A8C6DIX4_MOSMO]	100.1	5.2	908	0.0272727	0.0465055	0.2313	28	13	3	22	False	13								22								0.2313								395.39								13	OK
195	1264	A0A3Q7TP21;E2RCP9	26S proteasome non-ATPase regulatory subunit 2 OS=Vulpes vulpes OX=9627 GN=PSMD2 PE=3 SV=1 - [A0A3Q7TP21_VULVU]	100.2	5.2	908	0.0272727	0.0465055	0.2313	28	13	3	24	False	13	2							22	2							0.2313	0.0297							395.39	95.84							13	OK
195	1264	A0A3Q7WG59	26S proteasome non-ATPase regulatory subunit 2 OS=Ursus arctos horribilis OX=116960 GN=PSMD2 PE=3 SV=1 - [A0A3Q7WG59_URSAR]	100.2	5.2	908	0.0272727	0.0465055	0.2313	28	13	3	24	False	13	2							22	2							0.2313	0.0297							395.39	95.84							13	OK
195	1264	M3W8D9	26S proteasome non-ATPase regulatory subunit 2 OS=Felis catus OX=9685 GN=PSMD2 PE=3 SV=2 - [M3W8D9_FELCA]	100.2	5.2	908	0.0272727	0.0465055	0.2313	28	13	3	24	False	13	2							22	2							0.2313	0.0297							395.39	95.84							13	OK
195	1264	A0A3Q2H5S0	26S proteasome non-ATPase regulatory subunit 2 OS=Equus caballus OX=9796 GN=PSMD2 PE=3 SV=1 - [A0A3Q2H5S0_HORSE]	101.6	5.25	922	0.0272727	0.0465055	0.2278	28	13	3	24	False	13	2							22	2							0.2278	0.0293							395.39	95.84							13	OK
195	1264	A0A480JRT9	26S proteasome non-ATPase regulatory subunit 2 OS=Sus scrofa OX=9823 PE=3 SV=1 - [A0A480JRT9_PIG]	100.2	5.2	908	0.0272727	0.0465055	0.2313	28	13	3	24	False	13	2							22	2							0.2313	0.0297							395.39	95.84							13	OK
195	1264	A0A8D1P7K6	Uncharacterized protein OS=Sus scrofa OX=9823 GN=PSMD2 PE=4 SV=1 - [A0A8D1P7K6_PIG]	100.2	5.22	908	0.0272727	0.0465055	0.2313	28	13	3	22	False	13								22								0.2313								395.39								13	OK
195	1264	G1SSA2	26S proteasome non-ATPase regulatory subunit 2 OS=Oryctolagus cuniculus OX=9986 GN=PSMD2 PE=3 SV=2 - [G1SSA2_RABIT]	115.2	5.71	1051	0.0272727	0.0465055	0.1998	28	13	3	24	False	13	2							22	2							0.1998	0.0257							395.39	95.84							13	OK
196	131	Q8HZQ5	Ezrin OS=Oryctolagus cuniculus OX=9986 GN=EZR PE=1 SV=3 - [EZRI_RABIT]	69.2	6.48	586	0.0392491	0.0669277	0.1962	1	11	1	23	True	11	1							22	1							0.1962	0.0239							382.53	80.19							11	Master
197	243	A0A4X1W364	Aconitate hydratase, mitochondrial OS=Sus scrofa OX=9823 GN=ACO2 PE=3 SV=1 - [A0A4X1W364_PIG]	83.7	7.83	765	0.0300654	0.0512675	0.2549	17	12	1	23	True	12	2							21	2							0.2549	0.0431							426.58	151.2							12	Master
197	243	A0A4X1W359	Aconitate hydratase, mitochondrial OS=Sus scrofa OX=9823 GN=ACO2 PE=3 SV=1 - [A0A4X1W359_PIG]	84.3	7.83	774	0.0300654	0.0512675	0.2519	17	12	1	23	False	12	2							21	2							0.2519	0.0426							426.58	151.2							12	OK
197	243	F1SRC5	Aconitate hydratase, mitochondrial OS=Sus scrofa OX=9823 GN=ACO2 PE=1 SV=3 - [F1SRC5_PIG]	85.4	7.71	780	0.0300654	0.0512675	0.25	17	12	1	23	False	12	2							21	2							0.25	0.0423							426.58	151.2							12	OK
197	243	A0A8D0UI47;A0A0B8RTA5	Uncharacterized protein OS=Sus scrofa OX=9823 PE=4 SV=1 - [A0A8D0UI47_PIG]	85.5	7.83	781	0.0300654	0.0512675	0.2497	17	12	1	23	False	12	2							21	2							0.2497	0.0423							426.58	151.2							12	OK
197	243	A0A8D0VD27	Uncharacterized protein OS=Sus scrofa OX=9823 PE=4 SV=1 - [A0A8D0VD27_PIG]	84.9	7.71	775	0.0300654	0.0512675	0.2516	17	12	1	21	False	12								21								0.2516								426.58								12	OK
197	243	A0A8D0QUS7	Uncharacterized protein OS=Sus scrofa OX=9823 PE=4 SV=1 - [A0A8D0QUS7_PIG]	87.5	7.9	798	0.0300654	0.0512675	0.2444	17	12	1	21	False	12								21								0.2444								426.58								12	OK
197	243	A0A8D1MUC1	Uncharacterized protein OS=Sus scrofa OX=9823 PE=4 SV=1 - [A0A8D1MUC1_PIG]	77.9	7.59	717	0.0300654	0.0512675	0.272	17	12	1	21	False	12								21								0.272								426.58								12	OK
197	243	A0A8D0VDH7	Uncharacterized protein OS=Sus scrofa OX=9823 PE=4 SV=1 - [A0A8D0VDH7_PIG]	88	7.61	806	0.0300654	0.0512675	0.2419	17	12	1	21	False	12								21								0.2419								426.58								12	OK
197	243	A0A8D1MTP6	Uncharacterized protein OS=Sus scrofa OX=9823 PE=4 SV=1 - [A0A8D1MTP6_PIG]	81.9	7.25	748	0.0300654	0.0512675	0.2607	17	12	1	21	False	12								21								0.2607								426.58								12	OK
197	243	A0A8D1AAB0	Uncharacterized protein OS=Sus scrofa OX=9823 PE=4 SV=1 - [A0A8D1AAB0_PIG]	88.1	8	804	0.0300654	0.0512675	0.2425	17	12	1	21	False	12								21								0.2425								426.58								12	OK
197	243	A0A8D0MN37	Uncharacterized protein OS=Sus scrofa OX=9823 PE=4 SV=1 - [A0A8D0MN37_PIG]	88.1	8.12	804	0.0300654	0.0512675	0.2425	17	12	1	21	False	12								21								0.2425								426.58								12	OK
197	243	A0A8D1MSK8	Uncharacterized protein OS=Sus scrofa OX=9823 PE=4 SV=1 - [A0A8D1MSK8_PIG]	84.3	7.71	770	0.0300654	0.0512675	0.2532	17	12	1	21	False	12								21								0.2532								426.58								12	OK
197	243	A0A8D1IXE0	Uncharacterized protein OS=Sus scrofa OX=9823 PE=4 SV=1 - [A0A8D1IXE0_PIG]	91.4	8.91	838	0.0300654	0.0512675	0.2327	17	12	1	21	False	12								21								0.2327								426.58								12	OK
197	243	A0A8D0UIN1	Uncharacterized protein OS=Sus scrofa OX=9823 PE=4 SV=1 - [A0A8D0UIN1_PIG]	89.6	8.37	822	0.0300654	0.0512675	0.2372	17	12	1	21	False	12								21								0.2372								426.58								12	OK
197	243	A0A8D1INH3	Uncharacterized protein OS=Sus scrofa OX=9823 PE=4 SV=1 - [A0A8D1INH3_PIG]	87.5	8.02	798	0.0300654	0.0512675	0.2444	17	12	1	21	False	12								21								0.2444								426.58								12	OK
197	243	A0A8D0HYX0	Aconitate hydratase, mitochondrial OS=Sus scrofa OX=9823 GN=ACO2 PE=4 SV=1 - [A0A8D0HYX0_PIG]	88.2	8.12	804	0.0300654	0.0512675	0.2425	17	12	1	21	False	12								21								0.2425								426.58								12	OK
197	243	A0A8D0LDV2	Aconitate hydratase, mitochondrial OS=Sus scrofa OX=9823 GN=ACO2 PE=4 SV=1 - [A0A8D0LDV2_PIG]	85.6	7.83	781	0.0300654	0.0512675	0.2497	17	12	1	21	False	12								21								0.2497								426.58								12	OK
198	244	G1TUX2	Aconitate hydratase, mitochondrial OS=Oryctolagus cuniculus OX=9986 GN=ACO2 PE=3 SV=2 - [G1TUX2_RABIT]	87.3	8.05	798	0.0288221	0.0491474	0.2456	1	12	1	23	True	12	2							21	2							0.2456	0.0414							458.57	151.2							12	Master
199	460	B7S4V7	ATP synthase subunit beta (Fragment) OS=Citrus neocaledonica OX=1210921 GN=atpB PE=3 SV=1 - [B7S4V7_9ROSI]	49.7	5.34	461	0.0498915	0.0850751	0.1822	1	6	3	23	True	6		2				1		20		2				1		0.1822		0.0542				0.0304		223.52		0				23.74		6	Master
200	611	A0A6B0QXI3	HATPase_c domain-containing protein OS=Bos mutus OX=72004 GN=E5288_WYG006394 PE=3 SV=1 - [A0A6B0QXI3_9CETA]	83.1	5.57	723	0.0318119	0.0542457	0.2448	32	15	13	23	True	15	1							22	1							0.2448	0.0194							278.92	86.35							15	Master
200	611	Q95M18	Endoplasmin OS=Bos taurus OX=9913 GN=HSP90B1 PE=2 SV=1 - [ENPL_BOVIN]	92.4	4.84	804	0.0318119	0.0542457	0.2201	32	15	13	23	False	15	1							22	1							0.2201	0.0174							278.92	86.35							15	OK
200	611	Q29092	Endoplasmin OS=Sus scrofa OX=9823 GN=HSP90B1 PE=2 SV=3 - [ENPL_PIG]	92.4	4.83	804	0.0318119	0.0542457	0.2201	32	15	13	23	False	15	1							22	1							0.2201	0.0174							278.92	86.35							15	OK
200	611	P41148	Endoplasmin OS=Canis lupus familiaris OX=9615 GN=HSP90B1 PE=1 SV=1 - [ENPL_CANLF]	92.5	4.87	804	0.0318119	0.0542457	0.2201	32	15	13	23	False	15	1							22	1							0.2201	0.0174							278.92	86.35							15	OK
200	611	W5Q4E1	Heat shock protein 90 beta family member 1 OS=Ovis aries OX=9940 GN=HSP90B1 PE=3 SV=1 - [W5Q4E1_SHEEP]	92.6	4.86	806	0.0318119	0.0542457	0.2196	32	15	13	23	False	15	1							22	1							0.2196	0.0174							278.92	86.35							15	OK
200	611	A0A6P3TF14	endoplasmin OS=Ovis aries OX=9940 GN=HSP90B1 PE=3 SV=1 - [A0A6P3TF14_SHEEP]	92.4	4.84	804	0.0318119	0.0542457	0.2201	32	15	13	23	False	15	1							22	1							0.2201	0.0174							278.92	86.35							15	OK
200	611	A0A6J0YHN1	endoplasmin OS=Odocoileus virginianus texanus OX=9880 GN=HSP90B1 PE=3 SV=1 - [A0A6J0YHN1_ODOVR]	92.5	4.86	807	0.0318119	0.0542457	0.2193	32	15	13	23	False	15	1							22	1							0.2193	0.0173							278.92	86.35							15	OK
200	611	A0A5J5N851	HATPase_c domain-containing protein OS=Muntiacus reevesi OX=9886 GN=FD755_003099 PE=3 SV=1 - [A0A5J5N851_MUNRE]	92.2	4.84	804	0.0318119	0.0542457	0.2201	32	15	13	23	False	15	1							22	1							0.2201	0.0174							278.92	86.35							15	OK
200	611	A0A5N3VF87	HATPase_c domain-containing protein OS=Muntiacus muntjak OX=9888 GN=FD754_012635 PE=3 SV=1 - [A0A5N3VF87_MUNMU]	92.3	4.84	804	0.0318119	0.0542457	0.2201	32	15	13	23	False	15	1							22	1							0.2201	0.0174							278.92	86.35							15	OK
200	611	L8IEQ9	Endoplasmin (Fragment) OS=Bos mutus OX=72004 GN=M91_11828 PE=3 SV=1 - [L8IEQ9_9CETA]	91.4	4.84	795	0.0318119	0.0542457	0.2226	32	15	13	22	False	15								22								0.2226								278.92								15	OK
200	611	A0A4W2DMG8	Heat shock protein 90 beta family member 1 OS=Bos indicus x Bos taurus OX=30522 GN=HSP90B1 PE=3 SV=1 - [A0A4W2DMG8_BOBOX]	92.8	4.87	808	0.0318119	0.0542457	0.2191	32	15	13	23	False	15	1							22	1							0.2191	0.0173							278.92	86.35							15	OK
200	611	A0A4W2I142	Heat shock protein 90 beta family member 1 OS=Bos indicus x Bos taurus OX=30522 GN=HSP90B1 PE=3 SV=1 - [A0A4W2I142_BOBOX]	87.1	4.93	758	0.0318119	0.0542457	0.2335	32	15	13	23	False	15	1							22	1							0.2335	0.0185							278.92	86.35							15	OK
200	611	A0A8C6FV80	Heat shock protein 90 beta family member 1 OS=Moschus moschiferus OX=68415 GN=HSP90B1 PE=4 SV=1 - [A0A8C6FV80_MOSMO]	92.4	4.84	804	0.0318119	0.0542457	0.2201	32	15	13	22	False	15								22								0.2201								278.92								15	OK
200	611	A0A8C0MM64	Endoplasmin OS=Canis lupus familiaris OX=9615 GN=HSP90B1 PE=4 SV=1 - [A0A8C0MM64_CANLF]	92.7	4.93	806	0.0318119	0.0542457	0.2196	32	15	13	22	False	15								22								0.2196								278.92								15	OK
200	611	F1P8N6	Endoplasmin OS=Canis lupus familiaris OX=9615 GN=HSP90B1 PE=3 SV=1 - [F1P8N6_CANLF]	92.3	4.88	803	0.0318119	0.0542457	0.2204	32	15	13	23	False	15	1							22	1							0.2204	0.0174							278.92	86.35							15	OK
200	611	A0A8C0LNR9	Heat shock protein 90 beta family member 1 OS=Canis lupus dingo OX=286419 GN=HSP90B1 PE=4 SV=1 - [A0A8C0LNR9_CANLU]	93.5	4.89	815	0.0318119	0.0542457	0.2172	32	15	13	22	False	15								22								0.2172								278.92								15	OK
200	611	A0A8C0MMV9	Endoplasmin OS=Canis lupus familiaris OX=9615 GN=HSP90B1 PE=4 SV=1 - [A0A8C0MMV9_CANLF]	92.4	4.91	804	0.0318119	0.0542457	0.2201	32	15	13	22	False	15								22								0.2201								278.92								15	OK
200	611	A0A8C0LPR0	Heat shock protein 90 beta family member 1 OS=Canis lupus dingo OX=286419 GN=HSP90B1 PE=4 SV=1 - [A0A8C0LPR0_CANLU]	93.4	4.92	813	0.0318119	0.0542457	0.2177	32	15	13	22	False	15								22								0.2177								278.92								15	OK
200	611	A0A8C0LMZ1	Heat shock protein 90 beta family member 1 OS=Canis lupus dingo OX=286419 GN=HSP90B1 PE=4 SV=1 - [A0A8C0LMZ1_CANLU]	93	4.92	810	0.0318119	0.0542457	0.2185	32	15	13	22	False	15								22								0.2185								278.92								15	OK
200	611	A0A8C0LNP1	Heat shock protein 90 beta family member 1 OS=Canis lupus dingo OX=286419 GN=HSP90B1 PE=4 SV=1 - [A0A8C0LNP1_CANLU]	94.3	4.89	823	0.0318119	0.0542457	0.2151	32	15	13	22	False	15								22								0.2151								278.92								15	OK
200	611	A0A8C0LIF8	Heat shock protein 90 beta family member 1 OS=Canis lupus dingo OX=286419 GN=HSP90B1 PE=4 SV=1 - [A0A8C0LIF8_CANLU]	93.1	4.89	811	0.0318119	0.0542457	0.2182	32	15	13	22	False	15								22								0.2182								278.92								15	OK
200	611	A0A5F4CUB2	Endoplasmin OS=Canis lupus familiaris OX=9615 GN=HSP90B1 PE=3 SV=1 - [A0A5F4CUB2_CANLF]	92.6	4.94	805	0.0318119	0.0542457	0.2199	32	15	13	23	False	15	1							22	1							0.2199	0.0174							278.92	86.35							15	OK
200	611	A0A3Q7W2U0;A0A384DAW8	endoplasmin OS=Ursus arctos horribilis OX=116960 GN=HSP90B1 PE=3 SV=1 - [A0A3Q7W2U0_URSAR]	92.5	4.87	804	0.0318119	0.0542457	0.2201	32	15	13	23	False	15	1							22	1							0.2201	0.0174							278.92	86.35							15	OK
200	611	A0A5F5XYG1	Heat shock protein 90 beta family member 1 OS=Felis catus OX=9685 GN=HSP90B1 PE=3 SV=1 - [A0A5F5XYG1_FELCA]	85.9	5.3	744	0.0318119	0.0542457	0.2379	32	15	13	23	False	15	1							22	1							0.2379	0.0188							278.92	86.35							15	OK
200	611	M3WK11	Heat shock protein 90 beta family member 1 OS=Felis catus OX=9685 GN=HSP90B1 PE=3 SV=1 - [M3WK11_FELCA]	92.4	4.87	804	0.0318119	0.0542457	0.2201	32	15	13	23	False	15	1							22	1							0.2201	0.0174							278.92	86.35							15	OK
200	611	A0A5F5XWD4	Heat shock protein 90 beta family member 1 OS=Felis catus OX=9685 GN=HSP90B1 PE=3 SV=1 - [A0A5F5XWD4_FELCA]	93.1	4.87	809	0.0318119	0.0542457	0.2188	32	15	13	23	False	15	1							22	1							0.2188	0.0173							278.92	86.35							15	OK
200	611	A0A8D1MTU5	Uncharacterized protein OS=Sus scrofa OX=9823 PE=4 SV=1 - [A0A8D1MTU5_PIG]	86.9	5.2	755	0.0318119	0.0542457	0.2344	32	15	13	22	False	15								22								0.2344								278.92								15	OK
200	611	A0A8D0S6Q7	Uncharacterized protein OS=Sus scrofa OX=9823 PE=4 SV=1 - [A0A8D0S6Q7_PIG]	92.1	4.82	801	0.0318119	0.0542457	0.221	32	15	13	22	False	15								22								0.221								278.92								15	OK
200	611	A0A8D0KEJ4	Endoplasmin OS=Sus scrofa OX=9823 GN=HSP90B1 PE=4 SV=1 - [A0A8D0KEJ4_PIG]	92.4	4.83	804	0.0318119	0.0542457	0.2201	32	15	13	22	False	15								22								0.2201								278.92								15	OK
200	611	A0A8B6YNE8;UPI0003C88E6F	endoplasmin OS=Camelus ferus OX=419612 GN=HSP90B1 PE=4 SV=1 - [A0A8B6YNE8_CAMFR]	92.4	4.86	804	0.0318119	0.0542457	0.2201	32	15	13	23	False	15	1							22	1							0.2201	0.0174							278.92	86.35							15	OK
200	611	S9XFS2	Endoplasmin OS=Camelus ferus OX=419612 GN=CB1_002313009 PE=3 SV=1 - [S9XFS2_CAMFR]	83.1	5.57	723	0.0318119	0.0542457	0.2448	32	15	13	23	False	15	1							22	1							0.2448	0.0194							278.92	86.35							15	OK
200	611	A0A5N4DH84	Endoplasmin OS=Camelus dromedarius OX=9838 GN=Cadr_000017103 PE=3 SV=1 - [A0A5N4DH84_CAMDR]	87.6	4.86	765	0.0318119	0.0542457	0.2314	32	15	13	23	False	15	1							22	1							0.2314	0.0183							278.92	86.35							15	OK
201	629	A0A3Q7SUE0	Elongation factor 1-gamma OS=Vulpes vulpes OX=9627 GN=EEF1G PE=4 SV=1 - [A0A3Q7SUE0_VULVU]	50.1	6.74	437	0.0526316	0.0897474	0.2426	5	9	3	23	True	9	2							20	3							0.2426	0.0824							444.5	153.44							9	Master
201	629	A0A811Y1X2;E2R574	Elongation factor 1-gamma OS=Nyctereutes procyonoides OX=34880 GN=NYPRO_LOCUS2987 PE=4 SV=1 - [A0A811Y1X2_NYCPR]	50.1	6.74	437	0.0526316	0.0897474	0.2426	5	9	3	23	False	9	2							20	3							0.2426	0.0824							444.5	153.44							9	OK
201	629	A0A8C0MDR1	Uncharacterized protein OS=Canis lupus familiaris OX=9615 PE=4 SV=1 - [A0A8C0MDR1_CANLF]	48.4	6.39	421	0.0526316	0.0897474	0.2518	5	9	3	20	False	9								20								0.2518								444.5								9	OK
201	629	A0A8C0LD03;A0A5F4DFL8	Elongation factor 1-gamma-like OS=Canis lupus dingo OX=286419 GN=LOC112648048 PE=4 SV=1 - [A0A8C0LD03_CANLU]	50.2	6.57	437	0.0526316	0.0897474	0.2426	5	9	3	23	False	9	2							20	3							0.2426	0.0824							444.5	153.44							9	OK
201	629	A0A812A0K7	Elongation factor 1-gamma OS=Nyctereutes procyonoides OX=34880 GN=NYPRO_LOCUS26668 PE=4 SV=1 - [A0A812A0K7_NYCPR]	50.2	6.74	437	0.0526316	0.0897474	0.2426	5	9	3	20	False	9								20								0.2426								444.5								9	OK
202	650	A0A8C4UVJ0	Uncharacterized protein OS=Falco tinnunculus OX=100819 PE=4 SV=1 - [A0A8C4UVJ0_FALTI]	49.2	5.12	442	0.0520362	0.0887322	0.2783	1	8	0	23	True	8								23								0.2783								476.52								8	Master
203	843	G1NQG8	FERM domain-containing protein OS=Meleagris gallopavo OX=9103 PE=4 SV=3 - [G1NQG8_MELGA]	68.1	7.37	578	0.0397924	0.067854	0.2301	1	12	5	23	True	12								23								0.2301								324.2								12	Master
204	923	A0A8C2RI27	Uncharacterized protein OS=Capra hircus OX=9925 PE=4 SV=1 - [A0A8C2RI27_CAPHI]	37.1	9.07	348	0.066092	0.1127	0.1351	1	7	2	23	True	7								23								0.1351								459.34								7	Master
205	1004	A0A5F9CE79	DNA replication licensing factor MCM6 OS=Oryctolagus cuniculus OX=9986 PE=3 SV=1 - [A0A5F9CE79_RABIT]	87.1	5.77	772	0.0297927	0.0508026	0.2073	21	12	11	23	True	12	1							21	2							0.2073	0.013							178.99	76.84							12	Master
205	1004	Q2KIZ8	DNA replication licensing factor MCM6 OS=Bos taurus OX=9913 GN=MCM6 PE=2 SV=1 - [MCM6_BOVIN]	92.9	5.36	821	0.0297927	0.0508026	0.1949	21	12	11	23	False	12	1							21	2							0.1949	0.0122							178.99	76.84							12	OK
205	1004	E1BH89	DNA replication licensing factor MCM6 OS=Bos taurus OX=9913 GN=MCM6 PE=3 SV=3 - [E1BH89_BOVIN]	92.8	5.36	821	0.0297927	0.0508026	0.1949	21	12	11	23	False	12	1							21	2							0.1949	0.0122							178.99	76.84							12	OK
205	1004	A0A8D1CC53;A0A287AR84	Uncharacterized protein OS=Sus scrofa OX=9823 PE=4 SV=1 - [A0A8D1CC53_PIG]	89.5	5.62	789	0.0297927	0.0508026	0.2028	21	12	11	23	False	12	1							21	2							0.2028	0.0127							178.99	76.84							12	OK
205	1004	A0A8D1WWQ6;M3TYJ4	Uncharacterized protein OS=Sus scrofa OX=9823 PE=4 SV=1 - [A0A8D1WWQ6_PIG]	93	5.39	821	0.0297927	0.0508026	0.1949	21	12	11	23	False	12	1							21	2							0.1949	0.0122							178.99	76.84							12	OK
205	1004	W5PLR4	DNA replication licensing factor MCM6 OS=Ovis aries OX=9940 GN=MCM6 PE=3 SV=1 - [W5PLR4_SHEEP]	92.8	5.39	821	0.0297927	0.0508026	0.1949	21	12	11	23	False	12	1							21	2							0.1949	0.0122							178.99	76.84							12	OK
205	1004	A0A6P3E9V2	DNA replication licensing factor MCM6 OS=Ovis aries OX=9940 GN=MCM6 PE=3 SV=1 - [A0A6P3E9V2_SHEEP]	92.9	5.36	821	0.0297927	0.0508026	0.1949	21	12	11	23	False	12	1							21	2							0.1949	0.0122							178.99	76.84							12	OK
205	1004	A0A8C2NF25	Minichromosome maintenance complex component 6 OS=Capra hircus OX=9925 PE=4 SV=1 - [A0A8C2NF25_CAPHI]	91.9	5.58	810	0.0297927	0.0508026	0.1975	21	12	11	21	False	12								21								0.1975								178.99								12	OK
205	1004	A0A6B0S8V8	DNA helicase OS=Bos mutus OX=72004 GN=E5288_WYG012032 PE=3 SV=1 - [A0A6B0S8V8_9CETA]	307.3	6.25	2711	0.0297927	0.0508026	0.059	21	12	11	23	False	12	1							21	2							0.059	0.0037							178.99	76.84							12	OK
205	1004	A0A8C6E9W6	Minichromosome maintenance complex component 6 OS=Moschus moschiferus OX=68415 GN=MCM6 PE=4 SV=1 - [A0A8C6E9W6_MOSMO]	92.9	5.36	821	0.0297927	0.0508026	0.1949	21	12	11	21	False	12								21								0.1949								178.99								12	OK
205	1004	A0A8C2NB74	Minichromosome maintenance complex component 6 OS=Capra hircus OX=9925 PE=4 SV=1 - [A0A8C2NB74_CAPHI]	87.6	5.24	778	0.0297927	0.0508026	0.2057	21	12	11	21	False	12								21								0.2057								178.99								12	OK
205	1004	A0A4W2F0S7	DNA replication licensing factor MCM6 OS=Bos indicus x Bos taurus OX=30522 GN=MCM6 PE=3 SV=1 - [A0A4W2F0S7_BOBOX]	92.8	5.39	821	0.0297927	0.0508026	0.1949	21	12	11	23	False	12	1							21	2							0.1949	0.0122							178.99	76.84							12	OK
205	1004	A0A8C0NN33;E2RD79	Minichromosome maintenance complex component 6 OS=Canis lupus familiaris OX=9615 GN=MCM6 PE=4 SV=1 - [A0A8C0NN33_CANLF]	93	5.39	821	0.0297927	0.0508026	0.1949	21	12	11	23	False	12	1							21	2							0.1949	0.0122							178.99	76.84							12	OK
205	1004	A0A3Q7TNN9	DNA replication licensing factor MCM6 OS=Vulpes vulpes OX=9627 GN=MCM6 PE=3 SV=1 - [A0A3Q7TNN9_VULVU]	93	5.39	821	0.0297927	0.0508026	0.1949	21	12	11	23	False	12	1							21	2							0.1949	0.0122							178.99	76.84							12	OK
205	1004	A0A811Y031	DNA replication licensing factor MCM6 OS=Nyctereutes procyonoides OX=34880 GN=NYPRO_LOCUS3338 PE=3 SV=1 - [A0A811Y031_NYCPR]	93	5.43	821	0.0297927	0.0508026	0.1949	21	12	11	21	False	12								21								0.1949								178.99								12	OK
205	1004	M3WJ49	DNA replication licensing factor MCM6 OS=Felis catus OX=9685 GN=MCM6 PE=3 SV=1 - [M3WJ49_FELCA]	93	5.43	821	0.0297927	0.0508026	0.1949	21	12	11	23	False	12	1							21	2							0.1949	0.0122							178.99	76.84							12	OK
205	1004	A0A481D940	DNA replication licensing factor MCM6 (Fragment) OS=Sus scrofa OX=9823 PE=3 SV=1 - [A0A481D940_PIG]	92.6	5.43	817	0.0297927	0.0508026	0.1958	21	12	11	23	False	12	1							21	2							0.1958	0.0122							178.99	76.84							12	OK
205	1004	A0A480KT22	DNA replication licensing factor MCM6 OS=Sus scrofa OX=9823 PE=3 SV=1 - [A0A480KT22_PIG]	96.1	5.36	850	0.0297927	0.0508026	0.1882	21	12	11	23	False	12	1							21	2							0.1882	0.0118							178.99	76.84							12	OK
205	1004	A0A8D0K395	Uncharacterized protein OS=Sus scrofa OX=9823 PE=4 SV=1 - [A0A8D0K395_PIG]	92.8	5.49	819	0.0297927	0.0508026	0.1954	21	12	11	21	False	12								21								0.1954								178.99								12	OK
205	1004	A0A4X1SY56	DNA replication licensing factor MCM6 OS=Sus scrofa OX=9823 PE=3 SV=1 - [A0A4X1SY56_PIG]	93.3	5.39	824	0.0297927	0.0508026	0.1942	21	12	11	23	False	12	1							21	2							0.1942	0.0121							178.99	76.84							12	OK
205	1004	G1TBV4	DNA replication licensing factor MCM6 OS=Oryctolagus cuniculus OX=9986 PE=3 SV=1 - [G1TBV4_RABIT]	93	5.53	821	0.0297927	0.0508026	0.1949	21	12	11	23	False	12	1							21	2							0.1949	0.0122							178.99	76.84							12	OK
206	1006	A0A4W2D4H3	Uncharacterized protein OS=Bos indicus x Bos taurus OX=30522 PE=4 SV=1 - [A0A4W2D4H3_BOBOX]	49.6	4.91	454	0.0506608	0.0863868	0.2952	26	13	5	23	True	13	1							21	2							0.2952	0.0308							320.67	111.98							13	Master
206	1006	A0A3Q1LRY6	Nucleolin OS=Bos taurus OX=9913 GN=NCL PE=1 SV=1 - [A0A3Q1LRY6_BOVIN]	75.4	4.63	696	0.0506608	0.0863868	0.1925	26	13	5	23	False	13	1							21	2							0.1925	0.0201							320.67	111.98							13	OK
206	1006	E1B8K6	Nucleolin OS=Bos taurus OX=9913 GN=NCL PE=1 SV=1 - [E1B8K6_BOVIN]	77.8	4.68	720	0.0506608	0.0863868	0.1861	26	13	5	23	False	13	1							21	2							0.1861	0.0194							320.67	111.98							13	OK
206	1006	W5QHQ7	Nucleolin OS=Ovis aries OX=9940 GN=NCL PE=4 SV=1 - [W5QHQ7_SHEEP]	73.3	4.64	677	0.0506608	0.0863868	0.1979	26	13	5	23	False	13	1							21	2							0.1979	0.0207							320.67	111.98							13	OK
206	1006	A0A452E5S8	Nucleolin OS=Capra hircus OX=9925 GN=NCL PE=4 SV=1 - [A0A452E5S8_CAPHI]	72.1	4.77	667	0.0506608	0.0863868	0.2009	26	13	5	23	False	13	1							21	2							0.2009	0.021							320.67	111.98							13	OK
206	1006	A0A5J5MHL4	Nucleolin OS=Muntiacus reevesi OX=9886 GN=FD755_007670 PE=4 SV=1 - [A0A5J5MHL4_MUNRE]	77.9	4.68	720	0.0506608	0.0863868	0.1861	26	13	5	23	False	13	1							21	2							0.1861	0.0194							320.67	111.98							13	OK
206	1006	A0A5J5MKZ3	Nucleolin OS=Muntiacus reevesi OX=9886 GN=FD755_008121 PE=4 SV=1 - [A0A5J5MKZ3_MUNRE]	77.6	4.7	718	0.0506608	0.0863868	0.1866	26	13	5	23	False	13	1							21	2							0.1866	0.0195							320.67	111.98							13	OK
206	1006	A0A6P7D6G7	Nucleolin OS=Ovis aries OX=9940 GN=LOC101114063 PE=4 SV=1 - [A0A6P7D6G7_SHEEP]	75.3	4.77	696	0.0506608	0.0863868	0.1925	26	13	5	23	False	13	1							21	2							0.1925	0.0201							320.67	111.98							13	OK
206	1006	A0A6J0XPE4	Nucleolin OS=Odocoileus virginianus texanus OX=9880 GN=NCL PE=4 SV=1 - [A0A6J0XPE4_ODOVR]	79	4.65	730	0.0506608	0.0863868	0.1836	26	13	5	23	False	13	1							21	2							0.1836	0.0192							320.67	111.98							13	OK
206	1006	A0A836AN40	Nucleolin OS=Ovis aries OX=9940 GN=JEQ12_009941 PE=4 SV=1 - [A0A836AN40_SHEEP]	85.6	4.69	790	0.0506608	0.0863868	0.1696	26	13	5	21	False	13								21								0.1696								320.67								13	OK
206	1006	A0A4W2G0H4	Nucleolin OS=Bos indicus x Bos taurus OX=30522 GN=NCL PE=4 SV=1 - [A0A4W2G0H4_BOBOX]	76.3	4.77	708	0.0506608	0.0863868	0.1893	26	13	5	23	False	13	1							21	2							0.1893	0.0198							320.67	111.98							13	OK
206	1006	A0A6P3ET16	Nucleolin OS=Ovis aries OX=9940 GN=NCL PE=4 SV=1 - [A0A6P3ET16_SHEEP]	78.2	4.67	722	0.0506608	0.0863868	0.1856	26	13	5	23	False	13	1							21	2							0.1856	0.0194							320.67	111.98							13	OK
206	1006	A0A6P7DQT0	Nucleolin OS=Ovis aries OX=9940 GN=NCL PE=4 SV=1 - [A0A6P7DQT0_SHEEP]	78.9	4.67	729	0.0506608	0.0863868	0.1838	26	13	5	23	False	13	1							21	2							0.1838	0.0192							320.67	111.98							13	OK
206	1006	A0A5N3W7K3	Nucleolin OS=Muntiacus muntjak OX=9888 GN=FD754_001835 PE=4 SV=1 - [A0A5N3W7K3_MUNMU]	65.7	4.59	605	0.0506608	0.0863868	0.2215	26	13	5	23	False	13	1							21	2							0.2215	0.0231							320.67	111.98							13	OK
206	1006	A0A5N3WUC9	Nucleolin OS=Muntiacus muntjak OX=9888 GN=FD754_008604 PE=4 SV=1 - [A0A5N3WUC9_MUNMU]	78	4.67	721	0.0506608	0.0863868	0.1859	26	13	5	23	False	13	1							21	2							0.1859	0.0194							320.67	111.98							13	OK
206	1006	A0A8C6DBE5	Uncharacterized protein OS=Moschus moschiferus OX=68415 PE=4 SV=1 - [A0A8C6DBE5_MOSMO]	76.4	4.77	708	0.0506608	0.0863868	0.1893	26	13	5	21	False	13								21								0.1893								320.67								13	OK
206	1006	A0A6P5DAP8	Nucleolin OS=Bos indicus OX=9915 GN=NCL PE=4 SV=1 - [A0A6P5DAP8_BOSIN]	77.8	4.69	720	0.0506608	0.0863868	0.1861	26	13	5	23	False	13	1							21	2							0.1861	0.0194							320.67	111.98							13	OK
206	1006	A0A8B9YAJ3	Uncharacterized protein OS=Bos mutus grunniens OX=30521 PE=4 SV=1 - [A0A8B9YAJ3_BOSMU]	77.8	4.69	720	0.0506608	0.0863868	0.1861	26	13	5	21	False	13								21								0.1861								320.67								13	OK
206	1006	A0A835ZS68	Nucleolin OS=Ovis aries OX=9940 GN=JEQ12_010225 PE=4 SV=1 - [A0A835ZS68_SHEEP]	74.9	4.81	696	0.0506608	0.0863868	0.1925	26	13	5	21	False	13								21								0.1925								320.67								13	OK
206	1006	A0A4W2EGN7	Nucleolin OS=Bos indicus x Bos taurus OX=30522 GN=NCL PE=4 SV=1 - [A0A4W2EGN7_BOBOX]	76.8	4.74	712	0.0506608	0.0863868	0.1882	26	13	5	23	False	13	1							21	2							0.1882	0.0197							320.67	111.98							13	OK
206	1006	A0A6B0QRX3	Nucleolin OS=Bos mutus OX=72004 GN=E5288_WYG000217 PE=4 SV=1 - [A0A6B0QRX3_9CETA]	60.8	9.06	568	0.0506608	0.0863868	0.2359	26	13	5	23	False	13	1							21	2							0.2359	0.0246							320.67	111.98							13	OK
206	1006	L8J1Z3	Nucleolin (Fragment) OS=Bos mutus OX=72004 GN=M91_11009 PE=4 SV=1 - [L8J1Z3_9CETA]	77.2	4.67	714	0.0506608	0.0863868	0.1877	26	13	5	23	False	13	1							21	2							0.1877	0.0196							320.67	111.98							13	OK
206	1006	A0A8C4LKD0	Nucleolin OS=Equus asinus asinus OX=83772 GN=NCL PE=4 SV=1 - [A0A8C4LKD0_EQUAS]	69.1	4.89	642	0.0506608	0.0863868	0.2087	26	13	5	21	False	13								21								0.2087								320.67								13	OK
206	1006	F6X3K0	Nucleolin OS=Equus caballus OX=9796 GN=NCL PE=4 SV=2 - [F6X3K0_HORSE]	77.7	4.65	718	0.0506608	0.0863868	0.1866	26	13	5	23	False	13	1							21	2							0.1866	0.0195							320.67	111.98							13	OK
206	1006	A0A3Q2KZA5	Nucleolin OS=Equus caballus OX=9796 GN=NCL PE=4 SV=2 - [A0A3Q2KZA5_HORSE]	77.3	4.59	715	0.0506608	0.0863868	0.1874	26	13	5	23	False	13	1							21	2							0.1874	0.0196							320.67	111.98							13	OK
206	1006	A0A8C4LIG3	Nucleolin OS=Equus asinus asinus OX=83772 GN=NCL PE=4 SV=1 - [A0A8C4LIG3_EQUAS]	76	4.6	702	0.0506608	0.0863868	0.1909	26	13	5	21	False	13								21								0.1909								320.67								13	OK
207	1059	A0A8C0PZA5	DExH-box helicase 9 OS=Canis lupus familiaris OX=9615 PE=4 SV=1 - [A0A8C0PZA5_CANLF]	139.4	6.79	1256	0.0183121	0.0312258	0.1457	22	13	1	23	True	13								23								0.1457								248.82								13	Master
207	1059	K7GND3	DEAH box protein 9 OS=Sus scrofa OX=9823 GN=DHX9 PE=1 SV=2 - [K7GND3_PIG]	149.6	6.98	1384	0.0183121	0.0312258	0.1322	22	13	1	23	False	13								23								0.1322								248.82								13	OK
207	1059	A0A337SGK2	DEAH box protein 9 OS=Felis catus OX=9685 GN=DHX9 PE=3 SV=1 - [A0A337SGK2_FELCA]	141.2	6.89	1276	0.0183121	0.0312258	0.1434	22	13	1	23	False	13								23								0.1434								248.82								13	OK
207	1059	A0A3Q7SKG3	DEAH box protein 9 OS=Vulpes vulpes OX=9627 GN=DHX9 PE=3 SV=1 - [A0A3Q7SKG3_VULVU]	141.1	6.84	1276	0.0183121	0.0312258	0.1434	22	13	1	23	False	13								23								0.1434								248.82								13	OK
207	1059	A0A811YDH1	DEAH box protein 9 OS=Nyctereutes procyonoides OX=34880 GN=NYPRO_LOCUS5206 PE=3 SV=1 - [A0A811YDH1_NYCPR]	141.2	6.84	1276	0.0183121	0.0312258	0.1434	22	13	1	23	False	13								23								0.1434								248.82								13	OK
207	1059	E2RNT3	DEAH box protein 9 OS=Canis lupus familiaris OX=9615 GN=DHX9 PE=3 SV=1 - [E2RNT3_CANLF]	141.2	6.84	1276	0.0183121	0.0312258	0.1434	22	13	1	23	False	13								23								0.1434								248.82								13	OK
207	1059	A0A3Q7XEY2	DEAH box protein 9 OS=Ursus arctos horribilis OX=116960 GN=DHX9 PE=3 SV=1 - [A0A3Q7XEY2_URSAR]	141.2	7.01	1276	0.0183121	0.0312258	0.1434	22	13	1	23	False	13								23								0.1434								248.82								13	OK
207	1059	M3WPI7	DEAH box protein 9 OS=Felis catus OX=9685 GN=DHX9 PE=3 SV=3 - [M3WPI7_FELCA]	153.6	7.28	1373	0.0183121	0.0312258	0.1333	22	13	1	23	False	13								23								0.1333								248.82								13	OK
207	1059	A0A8D0RBF4	Uncharacterized protein OS=Sus scrofa OX=9823 PE=4 SV=1 - [A0A8D0RBF4_PIG]	148.5	6.98	1371	0.0183121	0.0312258	0.1335	22	13	1	23	False	13								23								0.1335								248.82								13	OK
207	1059	A0A8D0MWZ4	Uncharacterized protein OS=Sus scrofa OX=9823 PE=4 SV=1 - [A0A8D0MWZ4_PIG]	149	6.98	1377	0.0183121	0.0312258	0.1329	22	13	1	23	False	13								23								0.1329								248.82								13	OK
207	1059	A0A480WFZ9	DEAH box protein 9 OS=Sus scrofa OX=9823 PE=3 SV=1 - [A0A480WFZ9_PIG]	150.2	6.98	1390	0.0183121	0.0312258	0.1317	22	13	1	23	False	13								23								0.1317								248.82								13	OK
207	1059	A0A8D1TSS8	Uncharacterized protein OS=Sus scrofa OX=9823 PE=4 SV=1 - [A0A8D1TSS8_PIG]	151.2	6.98	1402	0.0183121	0.0312258	0.1305	22	13	1	23	False	13								23								0.1305								248.82								13	OK
207	1059	A0A4X1TZD6	DEAH box protein 9 OS=Sus scrofa OX=9823 GN=DHX9 PE=3 SV=1 - [A0A4X1TZD6_PIG]	139.6	6.55	1269	0.0183121	0.0312258	0.1442	22	13	1	23	False	13								23								0.1442								248.82								13	OK
207	1059	A0A8D1SX23	Uncharacterized protein OS=Sus scrofa OX=9823 PE=4 SV=1 - [A0A8D1SX23_PIG]	139.8	6.74	1298	0.0183121	0.0312258	0.141	22	13	1	23	False	13								23								0.141								248.82								13	OK
207	1059	A0A8D1SQA0	Uncharacterized protein OS=Sus scrofa OX=9823 PE=4 SV=1 - [A0A8D1SQA0_PIG]	149.6	6.98	1384	0.0183121	0.0312258	0.1322	22	13	1	23	False	13								23								0.1322								248.82								13	OK
207	1059	A0A8D1T2A9	Uncharacterized protein OS=Sus scrofa OX=9823 PE=4 SV=1 - [A0A8D1T2A9_PIG]	140.6	6.84	1270	0.0183121	0.0312258	0.1441	22	13	1	23	False	13								23								0.1441								248.82								13	OK
207	1059	A0A8D0RCS9	Uncharacterized protein OS=Sus scrofa OX=9823 PE=4 SV=1 - [A0A8D0RCS9_PIG]	141.1	6.84	1278	0.0183121	0.0312258	0.1432	22	13	1	23	False	13								23								0.1432								248.82								13	OK
207	1059	A0A4X1TWH2	DEAH box protein 9 OS=Sus scrofa OX=9823 GN=DHX9 PE=3 SV=1 - [A0A4X1TWH2_PIG]	148.9	6.9	1372	0.0183121	0.0312258	0.1334	22	13	1	23	False	13								23								0.1334								248.82								13	OK
207	1059	A0A8D0K6R6	Uncharacterized protein OS=Sus scrofa OX=9823 PE=4 SV=1 - [A0A8D0K6R6_PIG]	139.8	6.49	1271	0.0183121	0.0312258	0.144	22	13	1	23	False	13								23								0.144								248.82								13	OK
207	1059	A0A8D0LV16	Uncharacterized protein OS=Sus scrofa OX=9823 PE=4 SV=1 - [A0A8D0LV16_PIG]	153.8	6.34	1400	0.0183121	0.0312258	0.1307	22	13	1	23	False	13								23								0.1307								248.82								13	OK
207	1059	A0A8D1SV51	Uncharacterized protein OS=Sus scrofa OX=9823 PE=4 SV=1 - [A0A8D1SV51_PIG]	151.5	6.98	1408	0.0183121	0.0312258	0.13	22	13	1	23	False	13								23								0.13								248.82								13	OK
207	1059	A0A8D1X968	Uncharacterized protein OS=Sus scrofa OX=9823 PE=4 SV=1 - [A0A8D1X968_PIG]	137.9	6.74	1274	0.0183121	0.0312258	0.1436	22	13	1	23	False	13								23								0.1436								248.82								13	OK
208	348	A0A287AJX7	Uncharacterized protein OS=Sus scrofa OX=9823 GN=HNRNPL PE=1 SV=2 - [A0A287AJX7_PIG]	50.3	7.49	454	0.0484581	0.0826309	0.3106	17	9	9	22	True	9	2							20	2							0.3106	0.0727							305.43	109.32							9	Master
208	348	P14866	Heterogeneous nuclear ribonucleoprotein L OS=Homo sapiens OX=9606 GN=HNRNPL PE=1 SV=2 - [HNRPL_HUMAN]	64.1	8.22	589	0.0484581	0.0826309	0.2394	17	9	9	22	False	9	2							20	2							0.2394	0.056							305.43	109.32							9	OK
208	348	E1BIB4	Heteroous nuclear ribonucleoprotein L OS=Bos taurus OX=9913 GN=HNRNPL PE=1 SV=2 - [E1BIB4_BOVIN]	64	8.22	588	0.0484581	0.0826309	0.2398	17	9	9	22	False	9	2							20	2							0.2398	0.0561							305.43	109.32							9	OK
208	348	G1SIP2	Heterogeneous nuclear ribonucleoprotein L OS=Oryctolagus cuniculus OX=9986 GN=HNRNPL PE=4 SV=1 - [G1SIP2_RABIT]	64	8.22	586	0.0484581	0.0826309	0.2406	17	9	9	22	False	9	2							20	2							0.2406	0.0563							305.43	109.32							9	OK
208	348	A0A6J0VP47;A0A6P7ERN9	heterogeneous nuclear ribonucleoprotein L isoform X1 OS=Odocoileus virginianus texanus OX=9880 GN=HNRNPL PE=4 SV=1 - [A0A6J0VP47_ODOVR]	68	8.56	625	0.0484581	0.0826309	0.2256	17	9	9	22	False	9	2							20	2							0.2256	0.0528							305.43	109.32							9	OK
208	348	A0A6J0VKP8	heterogeneous nuclear ribonucleoprotein L isoform X3 OS=Odocoileus virginianus texanus OX=9880 GN=HNRNPL PE=4 SV=1 - [A0A6J0VKP8_ODOVR]	59.7	7.36	539	0.0484581	0.0826309	0.2616	17	9	9	22	False	9	2							20	2							0.2616	0.0612							305.43	109.32							9	OK
208	348	A0A6P3I700	LOW QUALITY PROTEIN: heterogeneous nuclear ribonucleoprotein L OS=Bison bison bison OX=43346 GN=HNRNPL PE=4 SV=1 - [A0A6P3I700_BISBI]	58.2	8.53	534	0.0484581	0.0826309	0.264	17	9	9	22	False	9	2							20	2							0.264	0.0618							305.43	109.32							9	OK
208	348	A0A6J0VLP0;A0A6P3YLG7	heterogeneous nuclear ribonucleoprotein L isoform X4 OS=Odocoileus virginianus texanus OX=9880 GN=HNRNPL PE=4 SV=1 - [A0A6J0VLP0_ODOVR]	50.5	7.5	456	0.0484581	0.0826309	0.3092	17	9	9	22	False	9	2							20	2							0.3092	0.0724							305.43	109.32							9	OK
208	348	A0A6P5DCH1;A0A4W2HS04	heterogeneous nuclear ribonucleoprotein L isoform X1 OS=Bos indicus OX=9915 GN=HNRNPL PE=4 SV=1 - [A0A6P5DCH1_BOSIN]	67.9	8.56	625	0.0484581	0.0826309	0.2256	17	9	9	22	False	9	2							20	2							0.2256	0.0528							305.43	109.32							9	OK
208	348	A0A6P5DBF9	heterogeneous nuclear ribonucleoprotein L isoform X3 OS=Bos indicus OX=9915 GN=HNRNPL PE=4 SV=1 - [A0A6P5DBF9_BOSIN]	55.4	6.76	501	0.0484581	0.0826309	0.2814	17	9	9	20	False	9								20								0.2814								305.43								9	OK
208	348	A0A4W2CDZ4	Uncharacterized protein OS=Bos indicus x Bos taurus OX=30522 GN=HNRNPL PE=4 SV=1 - [A0A4W2CDZ4_BOBOX]	64.1	7.68	594	0.0484581	0.0826309	0.2374	17	9	9	20	False	9								20								0.2374								305.43								9	OK
208	348	A0A3Q7T8P8;A0A6J1Y6J4	heterogeneous nuclear ribonucleoprotein L isoform X1 OS=Vulpes vulpes OX=9627 GN=HNRNPL PE=4 SV=1 - [A0A3Q7T8P8_VULVU]	68	8.56	625	0.0484581	0.0826309	0.2256	17	9	9	22	False	9	2							20	2							0.2256	0.0528							305.43	109.32							9	OK
208	348	A0A3Q7VJM2;A0A480F5K0	heterogeneous nuclear ribonucleoprotein L isoform X2 OS=Ursus arctos horribilis OX=116960 GN=HNRNPL PE=4 SV=1 - [A0A3Q7VJM2_URSAR]	63.9	8.22	586	0.0484581	0.0826309	0.2406	17	9	9	22	False	9	2							20	2							0.2406	0.0563							305.43	109.32							9	OK
208	348	A0A3Q7TPY5	heterogeneous nuclear ribonucleoprotein L isoform X1 OS=Ursus arctos horribilis OX=116960 GN=HNRNPL PE=4 SV=1 - [A0A3Q7TPY5_URSAR]	67.9	8.56	623	0.0484581	0.0826309	0.2263	17	9	9	22	False	9	2							20	2							0.2263	0.053							305.43	109.32							9	OK
208	348	F6RTD6	Heterogeneous nuclear ribonucleoprotein L OS=Equus caballus OX=9796 GN=HNRNPL PE=4 SV=2 - [F6RTD6_HORSE]	64.1	8.32	588	0.0484581	0.0826309	0.2398	17	9	9	22	False	9	2							20	2							0.2398	0.0561							305.43	109.32							9	OK
208	348	A0A4X1T2K0	Heterogeneous nuclear ribonucleoprotein L OS=Sus scrofa OX=9823 GN=HNRNPL PE=4 SV=1 - [A0A4X1T2K0_PIG]	67.9	8.56	623	0.0484581	0.0826309	0.2263	17	9	9	22	False	9	2							20	2							0.2263	0.053							305.43	109.32							9	OK
208	348	A0A8D0M536	Uncharacterized protein OS=Sus scrofa OX=9823 PE=4 SV=1 - [A0A8D0M536_PIG]	63.8	6.73	576	0.0484581	0.0826309	0.2448	17	9	9	20	False	9								20								0.2448								305.43								9	OK
209	356	A0A452FJ29	Ubiquitin-activating enzyme E1 OS=Capra hircus OX=9925 GN=UBA1 PE=3 SV=1 - [A0A452FJ29_CAPHI]	117.4	5.64	1055	0.0208531	0.0355587	0.2066	5	14	1	22	True	14	1							21	1							0.2066	0.0246							299.49	77.19							14	Master
209	356	A0A452FHX6	Ubiquitin-activating enzyme E1 OS=Capra hircus OX=9925 GN=UBA1 PE=3 SV=1 - [A0A452FHX6_CAPHI]	129.3	5.85	1166	0.0208531	0.0355587	0.187	5	14	1	22	False	14	1							21	1							0.187	0.0223							299.49	77.19							14	OK
209	356	A0A452FIF1	Ubiquitin-activating enzyme E1 OS=Capra hircus OX=9925 GN=UBA1 PE=3 SV=1 - [A0A452FIF1_CAPHI]	117.8	5.78	1058	0.0208531	0.0355587	0.206	5	14	1	21	False	14								21								0.206								299.49								14	OK
209	356	A0A6P3TFQ5	Ubiquitin-activating enzyme E1 OS=Ovis aries OX=9940 GN=UBA1 PE=3 SV=1 - [A0A6P3TFQ5_SHEEP]	117.8	5.78	1058	0.0208531	0.0355587	0.206	5	14	1	22	False	14	1							21	1							0.206	0.0246							299.49	77.19							14	OK
209	356	A0A835ZKF3	Ubiquitin-activating enzyme E1 OS=Ovis aries OX=9940 GN=JEQ12_020033 PE=3 SV=1 - [A0A835ZKF3_SHEEP]	119.5	5.82	1073	0.0208531	0.0355587	0.2032	5	14	1	21	False	14								21								0.2032								299.49								14	OK
210	553	A0A481AU84	Catalase (Fragment) OS=Sus scrofa OX=9823 PE=3 SV=1 - [A0A481AU84_PIG]	56.1	6.71	494	0.0445344	0.0759401	0.2146	10	8	0	22	True	5		3		3		4		6		4		5		7		0.1235		0.0709		0.0911		0.1113		103.45		92.67		98.15		163.77		8	Master
210	553	A0A4X1SSR6	Catalase OS=Sus scrofa OX=9823 GN=CAT PE=3 SV=1 - [A0A4X1SSR6_PIG]	62.5	6.81	550	0.0445344	0.0759401	0.1927	10	8	0	22	False	5		3		3		4		6		4		5		7		0.1109		0.0636		0.0818		0.1		103.45		92.67		98.15		163.77		8	OK
210	553	A0A287A2C3	Catalase OS=Sus scrofa OX=9823 GN=CAT PE=1 SV=1 - [A0A287A2C3_PIG]	56.6	6.74	499	0.0445344	0.0759401	0.2124	10	8	0	22	False	5		3		3		4		6		4		5		7		0.1222		0.0701		0.0902		0.1102		103.45		92.67		98.15		163.77		8	OK
210	553	A0A3Q7XX94	Catalase OS=Ursus arctos horribilis OX=116960 GN=CAT PE=3 SV=1 - [A0A3Q7XX94_URSAR]	59.9	7.49	527	0.0445344	0.0759401	0.2011	10	8	0	22	False	5		3		3		4		6		4		5		7		0.1157		0.0664		0.0854		0.1044		103.45		92.67		98.15		163.77		8	OK
210	553	A0A4X1SSN8	Catalase OS=Sus scrofa OX=9823 GN=CAT PE=3 SV=1 - [A0A4X1SSN8_PIG]	59.9	7.09	527	0.0445344	0.0759401	0.2011	10	8	0	22	False	5		3		3		4		6		4		5		7		0.1157		0.0664		0.0854		0.1044		103.45		92.67		98.15		163.77		8	OK
210	553	A0A480M2W5	Catalase OS=Sus scrofa OX=9823 PE=3 SV=1 - [A0A480M2W5_PIG]	60.1	7.06	534	0.0445344	0.0759401	0.1985	10	8	0	22	False	5		3		3		4		6		4		5		7		0.1142		0.0655		0.0843		0.103		103.45		92.67		98.15		163.77		8	OK
210	553	A0A8D1H7F2	Uncharacterized protein OS=Sus scrofa OX=9823 PE=4 SV=1 - [A0A8D1H7F2_PIG]	60.1	6.99	529	0.0445344	0.0759401	0.2004	10	8	0	22	False	5		3		3		4		6		4		5		7		0.1153		0.0662		0.0851		0.104		103.45		92.67		98.15		163.77		8	OK
210	553	A0A8D1UYK3	Uncharacterized protein OS=Sus scrofa OX=9823 PE=4 SV=1 - [A0A8D1UYK3_PIG]	58.1	7.21	511	0.0445344	0.0759401	0.2074	10	8	0	22	False	5		3		3		4		6		4		5		7		0.1194		0.0685		0.0881		0.1076		103.45		92.67		98.15		163.77		8	OK
210	553	A0A8D1UZF2	Uncharacterized protein OS=Sus scrofa OX=9823 PE=4 SV=1 - [A0A8D1UZF2_PIG]	58.6	6.89	518	0.0445344	0.0759401	0.2046	10	8	0	22	False	5		3		3		4		6		4		5		7		0.1178		0.0676		0.0869		0.1062		103.45		92.67		98.15		163.77		8	OK
210	553	A0A8D1UZ72	Uncharacterized protein OS=Sus scrofa OX=9823 PE=4 SV=1 - [A0A8D1UZ72_PIG]	62.1	7.08	547	0.0445344	0.0759401	0.1938	10	8	0	22	False	5		3		3		4		6		4		5		7		0.1115		0.064		0.0823		0.1005		103.45		92.67		98.15		163.77		8	OK
211	596	A0A5J5N688;A0A5N3WS63	T-complex protein 1 subunit gamma OS=Muntiacus reevesi OX=9886 GN=FD755_003187 PE=3 SV=1 - [A0A5J5N688_MUNRE]	60	6.42	540	0.0407407	0.0694711	0.3352	22	14	10	22	True	14	1							21	1							0.3352	0.0204							222.55	68.72							14	Master
211	596	P49368	T-complex protein 1 subunit gamma OS=Homo sapiens OX=9606 GN=CCT3 PE=1 SV=4 - [TCPG_HUMAN]	60.5	6.49	545	0.0407407	0.0694711	0.3321	22	14	10	22	False	14	1							21	1							0.3321	0.0202							222.55	68.72							14	OK
211	596	Q3T0K2	T-complex protein 1 subunit gamma OS=Bos taurus OX=9913 GN=CCT3 PE=1 SV=1 - [TCPG_BOVIN]	60.5	6.8	545	0.0407407	0.0694711	0.3321	22	14	10	22	False	14	1							21	1							0.3321	0.0202							222.55	68.72							14	OK
211	596	A0A8D1WZF0;A0A5G2R2Z6	T-complex protein 1 subunit gamma OS=Sus scrofa OX=9823 GN=CCT3 PE=4 SV=1 - [A0A8D1WZF0_PIG]	60.5	6.86	545	0.0407407	0.0694711	0.3321	22	14	10	22	False	14	1							21	1							0.3321	0.0202							222.55	68.72							14	OK
211	596	A0A287AMZ2	T-complex protein 1 subunit gamma OS=Sus scrofa OX=9823 GN=CCT3 PE=1 SV=1 - [A0A287AMZ2_PIG]	60.6	6.86	545	0.0407407	0.0694711	0.3321	22	14	10	22	False	14	1							21	1							0.3321	0.0202							222.55	68.72							14	OK
211	596	W5P765	T-complex protein 1 subunit gamma OS=Ovis aries OX=9940 GN=CCT3 PE=3 SV=1 - [W5P765_SHEEP]	63.6	6.7	577	0.0407407	0.0694711	0.3137	22	14	10	21	False	14								21								0.3137								222.55								14	OK
211	596	A0A6P3HBP6	T-complex protein 1 subunit gamma OS=Bison bison bison OX=43346 GN=CCT3 PE=3 SV=1 - [A0A6P3HBP6_BISBI]	60.5	6.64	545	0.0407407	0.0694711	0.3321	22	14	10	22	False	14	1							21	1							0.3321	0.0202							222.55	68.72							14	OK
211	596	A0A6J0Z391	T-complex protein 1 subunit gamma OS=Odocoileus virginianus texanus OX=9880 GN=CCT3 PE=3 SV=1 - [A0A6J0Z391_ODOVR]	60.6	6.8	545	0.0407407	0.0694711	0.3321	22	14	10	22	False	14	1							21	1							0.3321	0.0202							222.55	68.72							14	OK
211	596	A0A836D7I4	T-complex protein 1 subunit gamma OS=Ovis aries OX=9940 GN=JEQ12_000984 PE=3 SV=1 - [A0A836D7I4_SHEEP]	104.3	6.58	953	0.0407407	0.0694711	0.1899	22	14	10	21	False	14								21								0.1899								222.55								14	OK
211	596	A0A6P5BGU9	T-complex protein 1 subunit gamma OS=Bos indicus OX=9915 GN=CCT3 PE=3 SV=1 - [A0A6P5BGU9_BOSIN]	60.6	6.8	545	0.0407407	0.0694711	0.3321	22	14	10	22	False	14	1							21	1							0.3321	0.0202							222.55	68.72							14	OK
211	596	A0A8B9YN21	Chaperonin containing TCP1 subunit 3 OS=Bos mutus grunniens OX=30521 GN=CCT3 PE=4 SV=1 - [A0A8B9YN21_BOSMU]	60.6	6.8	545	0.0407407	0.0694711	0.3321	22	14	10	21	False	14								21								0.3321								222.55								14	OK
211	596	A0A811YFT9;E2RB79	T-complex protein 1 subunit gamma OS=Nyctereutes procyonoides OX=34880 GN=NYPRO_LOCUS7540 PE=3 SV=1 - [A0A811YFT9_NYCPR]	60.6	6.86	545	0.0407407	0.0694711	0.3321	22	14	10	22	False	14	1							21	1							0.3321	0.0202							222.55	68.72							14	OK
211	596	A0A8C0K0Z4	Chaperonin containing TCP1 subunit 3 OS=Canis lupus dingo OX=286419 GN=CCT3 PE=4 SV=1 - [A0A8C0K0Z4_CANLU]	60.3	6.8	543	0.0407407	0.0694711	0.3333	22	14	10	21	False	14								21								0.3333								222.55								14	OK
211	596	A0A8C0QW81	Chaperonin containing TCP1 subunit 3 OS=Canis lupus dingo OX=286419 GN=CCT3 PE=4 SV=1 - [A0A8C0QW81_CANLU]	60.8	7.23	547	0.0407407	0.0694711	0.3309	22	14	10	21	False	14								21								0.3309								222.55								14	OK
211	596	A0A3Q7VSG5;A0A384CIU0	T-complex protein 1 subunit gamma OS=Ursus arctos horribilis OX=116960 GN=CCT3 PE=3 SV=1 - [A0A3Q7VSG5_URSAR]	60.3	6.86	545	0.0407407	0.0694711	0.3321	22	14	10	22	False	14	1							21	1							0.3321	0.0202							222.55	68.72							14	OK
211	596	F6V3D5	T-complex protein 1 subunit gamma OS=Equus caballus OX=9796 GN=CCT3 PE=3 SV=1 - [F6V3D5_HORSE]	60.6	6.86	545	0.0407407	0.0694711	0.3321	22	14	10	22	False	14	1							21	1							0.3321	0.0202							222.55	68.72							14	OK
211	596	A0A8D1KEH3	T-complex protein 1 subunit gamma OS=Sus scrofa OX=9823 GN=CCT3 PE=4 SV=1 - [A0A8D1KEH3_PIG]	65	7.91	585	0.0407407	0.0694711	0.3094	22	14	10	21	False	14								21								0.3094								222.55								14	OK
211	596	A0A8D0IJ13	Uncharacterized protein OS=Sus scrofa OX=9823 PE=4 SV=1 - [A0A8D0IJ13_PIG]	65.5	7.97	588	0.0407407	0.0694711	0.3078	22	14	10	21	False	14								21								0.3078								222.55								14	OK
211	596	A0A8D1CRG2	Uncharacterized protein OS=Sus scrofa OX=9823 PE=4 SV=1 - [A0A8D1CRG2_PIG]	65.1	7.91	586	0.0407407	0.0694711	0.3089	22	14	10	21	False	14								21								0.3089								222.55								14	OK
211	596	A0A8B6Y802;UPI0003C80201	T-complex protein 1 subunit gamma OS=Camelus ferus OX=419612 GN=CCT3 PE=4 SV=1 - [A0A8B6Y802_CAMFR]	60.6	6.8	545	0.0407407	0.0694711	0.3321	22	14	10	22	False	14	1							21	1							0.3321	0.0202							222.55	68.72							14	OK
211	596	S9XDY7	T-complex protein 1 subunit gamma OS=Camelus ferus OX=419612 GN=CB1_000161020 PE=3 SV=1 - [S9XDY7_CAMFR]	102.3	6.21	933	0.0407407	0.0694711	0.194	22	14	10	21	False	14								21								0.194								222.55								14	OK
211	596	G1SCN8	T-complex protein 1 subunit gamma OS=Oryctolagus cuniculus OX=9986 GN=CCT3 PE=3 SV=2 - [G1SCN8_RABIT]	60.6	6.8	545	0.0407407	0.0694711	0.3321	22	14	10	22	False	14	1							21	1							0.3321	0.0202							222.55	68.72							14	OK
212	644	A0A6J0XMK6;A0A6P7DXL3	poly(RC)-binding protein 2 isoform X24 OS=Odocoileus virginianus texanus OX=9880 GN=PCBP2 PE=4 SV=1 - [A0A6J0XMK6_ODOVR]	33.4	8.24	317	0.0694006	0.118342	0.5457	7	10	1	22	True	10	2							20	2							0.5457	0.0978							447.23	110.29							10	Master
212	644	A0A3Q1M0T4;F6QDF0	Poly(rC) binding protein 2 OS=Bos taurus OX=9913 GN=PCBP2 PE=1 SV=1 - [A0A3Q1M0T4_BOVIN]	34.9	8	331	0.0694006	0.118342	0.5227	7	10	1	22	False	10	2							20	2							0.5227	0.0937							447.23	110.29							10	OK
212	644	A0A8B9N2U3;A0A1D5P893	Poly(rC) binding protein 2 OS=Accipiter nisus OX=211598 PE=4 SV=1 - [A0A8B9N2U3_9AVES]	34.8	8	330	0.0694006	0.118342	0.5242	7	10	1	22	False	10	2							20	2							0.5242	0.0939							447.23	110.29							10	OK
212	644	A0A6J0XRK4;A0A2J8SX30	poly(RC)-binding protein 2 isoform X23 OS=Odocoileus virginianus texanus OX=9880 GN=PCBP2 PE=4 SV=1 - [A0A6J0XRK4_ODOVR]	33.5	8.24	318	0.0694006	0.118342	0.544	7	10	1	22	False	10	2							20	2							0.544	0.0975							447.23	110.29							10	OK
212	644	A0A6P7DW57	poly(RC)-binding protein 2 isoform X26 OS=Ovis aries OX=9940 GN=PCBP2 PE=4 SV=1 - [A0A6P7DW57_SHEEP]	34.8	8	330	0.0694006	0.118342	0.5242	7	10	1	22	False	10	2							20	2							0.5242	0.0939							447.23	110.29							10	OK
212	644	A0A8B9N696;A0A663EQ43	Poly(rC) binding protein 2 OS=Accipiter nisus OX=211598 PE=4 SV=1 - [A0A8B9N696_9AVES]	33.4	8.24	317	0.0694006	0.118342	0.5457	7	10	1	22	False	10	2							20	2							0.5457	0.0978							447.23	110.29							10	OK
212	644	M3XAZ8	Poly(rC) binding protein 2 OS=Felis catus OX=9685 GN=PCBP2 PE=4 SV=2 - [M3XAZ8_FELCA]	35.6	7.75	336	0.0694006	0.118342	0.5149	7	10	1	22	False	10	2							20	2							0.5149	0.0923							447.23	110.29							10	OK
213	645	A0A6P3YH28	poly(RC)-binding protein 2 isoform X22 OS=Ovis aries OX=9940 GN=PCBP2 PE=4 SV=1 - [A0A6P3YH28_SHEEP]	36.7	7.06	348	0.0632184	0.1078	0.454	11	10	1	22	True	10	2							20	2							0.454	0.0891							458.28	110.29							10	Master
213	645	A0A6P3YH23;Q61990	poly(RC)-binding protein 2 isoform X17 OS=Ovis aries OX=9940 GN=PCBP2 PE=4 SV=1 - [A0A6P3YH23_SHEEP]	38.2	6.79	362	0.0632184	0.1078	0.4365	11	10	1	22	False	10	2							20	2							0.4365	0.0856							458.28	110.29							10	OK
213	645	Q3SYT9	Poly(RC) binding protein 2 OS=Bos taurus OX=9913 GN=PCBP2 PE=1 SV=1 - [Q3SYT9_BOVIN]	36.8	7.06	349	0.0632184	0.1078	0.4527	11	10	1	22	False	10	2							20	2							0.4527	0.0888							458.28	110.29							10	OK
213	645	A0A287BHL0	Uncharacterized protein OS=Sus scrofa OX=9823 GN=PCBP2 PE=1 SV=2 - [A0A287BHL0_PIG]	36.9	6.54	351	0.0632184	0.1078	0.4501	11	10	1	22	False	10	2							20	2							0.4501	0.0883							458.28	110.29							10	OK
213	645	A0A6J0XMJ5;B2M1R7	poly(RC)-binding protein 2 isoform X15 OS=Odocoileus virginianus texanus OX=9880 GN=PCBP2 PE=4 SV=1 - [A0A6J0XMJ5_ODOVR]	38.1	6.79	361	0.0632184	0.1078	0.4377	11	10	1	22	False	10	2							20	2							0.4377	0.0859							458.28	110.29							10	OK
213	645	L8I5L9	Poly(RC)-binding protein 2 (Fragment) OS=Bos mutus OX=72004 GN=M91_05587 PE=4 SV=1 - [L8I5L9_9CETA]	37.2	7.06	351	0.0632184	0.1078	0.4501	11	10	1	20	False	10								20								0.4501								458.28								10	OK
213	645	A0A6P5BCW5	poly(RC)-binding protein 2 isoform X19 OS=Bos indicus OX=9915 GN=PCBP2 PE=4 SV=1 - [A0A6P5BCW5_BOSIN]	38.2	6.79	362	0.0632184	0.1078	0.4365	11	10	1	22	False	10	2							20	2							0.4365	0.0856							458.28	110.29							10	OK
213	645	A0A6P5BSL0	poly(RC)-binding protein 2 isoform X20 OS=Bos indicus OX=9915 GN=PCBP2 PE=4 SV=1 - [A0A6P5BSL0_BOSIN]	38.1	6.79	361	0.0632184	0.1078	0.4377	11	10	1	22	False	10	2							20	2							0.4377	0.0859							458.28	110.29							10	OK
213	645	A0A6P5BN06	poly(RC)-binding protein 2 isoform X23 OS=Bos indicus OX=9915 GN=PCBP2 PE=4 SV=1 - [A0A6P5BN06_BOSIN]	36.8	7.06	349	0.0632184	0.1078	0.4527	11	10	1	22	False	10	2							20	2							0.4527	0.0888							458.28	110.29							10	OK
213	645	A0A8C0L9R8	Poly(rC) binding protein 2 OS=Canis lupus dingo OX=286419 GN=PCBP2 PE=4 SV=1 - [A0A8C0L9R8_CANLU]	36.4	7.68	344	0.0632184	0.1078	0.4593	11	10	1	20	False	10								20								0.4593								458.28								10	OK
213	645	A0A8D1QFS2	Uncharacterized protein OS=Sus scrofa OX=9823 PE=4 SV=1 - [A0A8D1QFS2_PIG]	38.2	6.54	362	0.0632184	0.1078	0.4365	11	10	1	20	False	10								20								0.4365								458.28								10	OK
214	664	A0A142NKB5	Tubulin beta chain OS=Apium graveolens OX=4045 PE=2 SV=1 - [A0A142NKB5_APIGR]	50	4.87	445	0.0494382	0.0843021	0.1303	1	5	1	22	True	4	3	1						17	4	1						0.1079	0.0742	0.0225						263.62	146.98	0						5	Master
215	719	A0A5F4DM14	DEAD-box helicase 3 X-linked OS=Canis lupus familiaris OX=9615 GN=DDX3X PE=3 SV=1 - [A0A5F4DM14_CANLF]	65.1	7.01	588	0.037415	0.0638	0.2857	27	14	2	22	True	14								22								0.2857								227.46								14	Master
215	719	A0A3Q7WVP0	RNA helicase OS=Ursus arctos horribilis OX=116960 GN=DDX3X PE=3 SV=1 - [A0A3Q7WVP0_URSAR]	73.2	7.18	662	0.037415	0.0638	0.2538	27	14	2	22	False	14								22								0.2538								227.46								14	OK
215	719	A0A8D0ZM14	Uncharacterized protein OS=Sus scrofa OX=9823 PE=4 SV=1 - [A0A8D0ZM14_PIG]	71.4	6.73	646	0.037415	0.0638	0.2601	27	14	2	22	False	14								22								0.2601								227.46								14	OK
215	719	A0A8D0UBU9	Uncharacterized protein OS=Sus scrofa OX=9823 PE=4 SV=1 - [A0A8D0UBU9_PIG]	70.9	7.36	640	0.037415	0.0638	0.2625	27	14	2	22	False	14								22								0.2625								227.46								14	OK
215	719	A0A8D0Q1D6	Uncharacterized protein OS=Sus scrofa OX=9823 PE=4 SV=1 - [A0A8D0Q1D6_PIG]	71.6	7.55	647	0.037415	0.0638	0.2597	27	14	2	22	False	14								22								0.2597								227.46								14	OK
215	719	A0A8D0ZRP1	Uncharacterized protein OS=Sus scrofa OX=9823 PE=4 SV=1 - [A0A8D0ZRP1_PIG]	72.9	7.59	659	0.037415	0.0638	0.2549	27	14	2	22	False	14								22								0.2549								227.46								14	OK
215	719	F1RX16	RNA helicase OS=Sus scrofa OX=9823 GN=DDX3X PE=1 SV=3 - [F1RX16_PIG]	73.2	7.18	662	0.037415	0.0638	0.2538	27	14	2	22	False	14								22								0.2538								227.46								14	OK
215	719	A0A8C0YWK5	DEAD-box helicase 3 X-linked OS=Canis lupus familiaris OX=9615 GN=DDX3X PE=4 SV=1 - [A0A8C0YWK5_CANLF]	73.3	7.09	663	0.037415	0.0638	0.2534	27	14	2	22	False	14								22								0.2534								227.46								14	OK
215	719	A0A8C0SD81	DEAD-box helicase 3 X-linked OS=Canis lupus familiaris OX=9615 GN=DDX3X PE=4 SV=1 - [A0A8C0SD81_CANLF]	71.3	6.73	646	0.037415	0.0638	0.2601	27	14	2	22	False	14								22								0.2601								227.46								14	OK
215	719	A0A8C0YWQ4	DEAD-box helicase 3 X-linked OS=Canis lupus familiaris OX=9615 GN=DDX3X PE=4 SV=1 - [A0A8C0YWQ4_CANLF]	73.2	7.18	662	0.037415	0.0638	0.2538	27	14	2	22	False	14								22								0.2538								227.46								14	OK
215	719	A0A811YX58	RNA helicase OS=Nyctereutes procyonoides OX=34880 GN=NYPRO_LOCUS14781 PE=3 SV=1 - [A0A811YX58_NYCPR]	73.1	7.18	662	0.037415	0.0638	0.2538	27	14	2	22	False	14								22								0.2538								227.46								14	OK
215	719	A0A5F4CQY2	RNA helicase OS=Canis lupus familiaris OX=9615 GN=DDX3X PE=3 SV=1 - [A0A5F4CQY2_CANLF]	73.4	7.06	663	0.037415	0.0638	0.2534	27	14	2	22	False	14								22								0.2534								227.46								14	OK
215	719	A0A3Q7TS30	RNA helicase OS=Vulpes vulpes OX=9627 GN=DDX3X PE=3 SV=1 - [A0A3Q7TS30_VULVU]	73.1	7.18	661	0.037415	0.0638	0.2542	27	14	2	22	False	14								22								0.2542								227.46								14	OK
215	719	A0A3Q7W7N2	RNA helicase OS=Ursus arctos horribilis OX=116960 GN=DDX3X PE=3 SV=1 - [A0A3Q7W7N2_URSAR]	73.1	7.18	661	0.037415	0.0638	0.2542	27	14	2	22	False	14								22								0.2542								227.46								14	OK
215	719	A0A3Q2I5E1	RNA helicase OS=Equus caballus OX=9796 GN=DDX3X PE=3 SV=1 - [A0A3Q2I5E1_HORSE]	73.2	7.18	662	0.037415	0.0638	0.2538	27	14	2	22	False	14								22								0.2538								227.46								14	OK
215	719	F6SN62	RNA helicase OS=Equus caballus OX=9796 GN=DDX3X PE=3 SV=2 - [F6SN62_HORSE]	73.4	7.96	663	0.037415	0.0638	0.2534	27	14	2	22	False	14								22								0.2534								227.46								14	OK
215	719	A0A5F5PNU7	RNA helicase OS=Equus caballus OX=9796 GN=DDX3X PE=3 SV=1 - [A0A5F5PNU7_HORSE]	70.8	7.36	640	0.037415	0.0638	0.2625	27	14	2	22	False	14								22								0.2625								227.46								14	OK
215	719	A0A3Q2HRW5	RNA helicase OS=Equus caballus OX=9796 GN=DDX3X PE=3 SV=1 - [A0A3Q2HRW5_HORSE]	75.8	7.34	685	0.037415	0.0638	0.2453	27	14	2	22	False	14								22								0.2453								227.46								14	OK
215	719	A0A5F5PE35	RNA helicase OS=Equus caballus OX=9796 GN=DDX3X PE=3 SV=1 - [A0A5F5PE35_HORSE]	71.4	6.73	646	0.037415	0.0638	0.2601	27	14	2	22	False	14								22								0.2601								227.46								14	OK
215	719	A0A8D1E6G6	Uncharacterized protein OS=Sus scrofa OX=9823 PE=4 SV=1 - [A0A8D1E6G6_PIG]	73.2	7.36	663	0.037415	0.0638	0.2534	27	14	2	22	False	14								22								0.2534								227.46								14	OK
215	719	F4ZS18	RNA helicase OS=Sus scrofa OX=9823 GN=DDX3X PE=2 SV=1 - [F4ZS18_PIG]	73.2	7.39	661	0.037415	0.0638	0.2542	27	14	2	22	False	14								22								0.2542								227.46								14	OK
215	719	A0A480F0U2	RNA helicase OS=Sus scrofa OX=9823 PE=3 SV=1 - [A0A480F0U2_PIG]	73.1	7.18	661	0.037415	0.0638	0.2542	27	14	2	22	False	14								22								0.2542								227.46								14	OK
215	719	A0A8D1BZQ1	Uncharacterized protein OS=Sus scrofa OX=9823 PE=4 SV=1 - [A0A8D1BZQ1_PIG]	73.1	7.18	660	0.037415	0.0638	0.2545	27	14	2	22	False	14								22								0.2545								227.46								14	OK
215	719	A0A8D0Q0K7	Uncharacterized protein OS=Sus scrofa OX=9823 PE=4 SV=1 - [A0A8D0Q0K7_PIG]	71	7.56	641	0.037415	0.0638	0.2621	27	14	2	22	False	14								22								0.2621								227.46								14	OK
215	719	A0A8B6YNS3	ATP-dependent RNA helicase DDX3X isoform X1 OS=Camelus ferus OX=419612 GN=DDX3X PE=4 SV=1 - [A0A8B6YNS3_CAMFR]	73.1	7.18	662	0.037415	0.0638	0.2538	27	14	2	22	False	14								22								0.2538								227.46								14	OK
215	719	A0A8B6YNJ8	ATP-dependent RNA helicase DDX3X isoform X2 OS=Camelus ferus OX=419612 GN=DDX3X PE=4 SV=1 - [A0A8B6YNJ8_CAMFR]	73	7.18	661	0.037415	0.0638	0.2542	27	14	2	22	False	14								22								0.2542								227.46								14	OK
215	719	G1T336	RNA helicase OS=Oryctolagus cuniculus OX=9986 GN=DDX3X PE=3 SV=2 - [G1T336_RABIT]	73.1	7.18	662	0.037415	0.0638	0.2538	27	14	2	22	False	14								22								0.2538								227.46								14	OK
216	774	A0A8C6DSV3	Uncharacterized protein OS=Moschus moschiferus OX=68415 PE=4 SV=1 - [A0A8C6DSV3_MOSMO]	37.9	8.98	348	0.0632184	0.1078	0.3793	1	10	5	22	True	10								22								0.3793								317.82								10	Master
217	782	A0A6B0R6K8	Uncharacterized protein OS=Bos mutus OX=72004 GN=E5288_WYG021585 PE=3 SV=1 - [A0A6B0R6K8_9CETA]	269	5.41	2447	0.0089906	0.0153308	0.0748	1	12	2	22	True	12	2							20	2							0.0748	0.011							335.14	95.84							12	Master
218	1064	A0A8C0R7C2;A0A2I3TAC9	Protein arginine methyltransferase 1 OS=Canis lupus dingo OX=286419 GN=PRMT1 PE=4 SV=1 - [A0A8C0R7C2_CANLU]	36.6	6.07	318	0.0691824	0.11797	0.4906	18	13	13	22	True	13	1							21	1							0.4906	0.0566							324.94	87.92							13	Master
218	1064	A0A6J0WX50;Q99873	protein arginine N-methyltransferase 1 isoform X1 OS=Odocoileus virginianus texanus OX=9880 GN=PRMT1 PE=4 SV=1 - [A0A6J0WX50_ODOVR]	42.4	5.35	371	0.0691824	0.11797	0.4205	18	13	13	22	False	13	1							21	1							0.4205	0.0485							324.94	87.92							13	OK
218	1064	A0A6P7ESN8	protein arginine N-methyltransferase 1 isoform X4 OS=Ovis aries OX=9940 GN=PRMT1 PE=4 SV=1 - [A0A6P7ESN8_SHEEP]	39.4	5.72	342	0.0691824	0.11797	0.4561	18	13	13	21	False	13								21								0.4561								324.94								13	OK
218	1064	A0A6P7EX48;K7CNS8	protein arginine N-methyltransferase 1 isoform X3 OS=Ovis aries OX=9940 GN=PRMT1 PE=4 SV=1 - [A0A6P7EX48_SHEEP]	40.5	5.5	353	0.0691824	0.11797	0.4419	18	13	13	22	False	13	1							21	1							0.4419	0.051							324.94	87.92							13	OK
218	1064	A0A6J0WX56;A0A4W2H9K5	protein arginine N-methyltransferase 1 isoform X5 OS=Odocoileus virginianus texanus OX=9880 GN=PRMT1 PE=4 SV=1 - [A0A6J0WX56_ODOVR]	39.9	5.6	347	0.0691824	0.11797	0.4496	18	13	13	22	False	13	1							21	1							0.4496	0.0519							324.94	87.92							13	OK
218	1064	A0A5F4C5X8	Protein arginine methyltransferase 1 OS=Canis lupus familiaris OX=9615 GN=PRMT1 PE=4 SV=1 - [A0A5F4C5X8_CANLF]	71.9	6.49	648	0.0691824	0.11797	0.2407	18	13	13	21	False	13								21								0.2407								324.94								13	OK
218	1064	A0A5F4BS47	Protein arginine methyltransferase 1 OS=Canis lupus familiaris OX=9615 GN=PRMT1 PE=4 SV=1 - [A0A5F4BS47_CANLF]	62.7	6.38	562	0.0691824	0.11797	0.2776	18	13	13	22	False	13	1							21	1							0.2776	0.032							324.94	87.92							13	OK
218	1064	A0A6J0WTW2;E9PKG1	protein arginine N-methyltransferase 1 isoform X7 OS=Odocoileus virginianus texanus OX=9880 GN=PRMT1 PE=4 SV=1 - [A0A6J0WTW2_ODOVR]	37.7	6.15	325	0.0691824	0.11797	0.48	18	13	13	22	False	13	1							21	1							0.48	0.0554							324.94	87.92							13	OK
218	1064	A0A6J0WU97	protein arginine N-methyltransferase 1 isoform X4 OS=Odocoileus virginianus texanus OX=9880 GN=PRMT1 PE=4 SV=1 - [A0A6J0WU97_ODOVR]	40.3	5.5	350	0.0691824	0.11797	0.4457	18	13	13	21	False	13								21								0.4457								324.94								13	OK
218	1064	A0A6J0WX55;A0A6P7ESI8	protein arginine N-methyltransferase 1 isoform X2 OS=Odocoileus virginianus texanus OX=9880 GN=PRMT1 PE=4 SV=1 - [A0A6J0WX55_ODOVR]	41.8	5.52	364	0.0691824	0.11797	0.4286	18	13	13	22	False	13	1							21	1							0.4286	0.0495							324.94	87.92							13	OK
218	1064	A0A5J5MSM1	Methyltransf_25 domain-containing protein (Fragment) OS=Muntiacus reevesi OX=9886 GN=FD755_003520 PE=4 SV=1 - [A0A5J5MSM1_MUNRE]	41.2	5.5	359	0.0691824	0.11797	0.4345	18	13	13	21	False	13								21								0.4345								324.94								13	OK
218	1064	A0A5N3VUJ9	Methyltransf_25 domain-containing protein (Fragment) OS=Muntiacus muntjak OX=9888 GN=FD754_017906 PE=4 SV=1 - [A0A5N3VUJ9_MUNMU]	41.2	5.5	359	0.0691824	0.11797	0.4345	18	13	13	22	False	13	1							21	1							0.4345	0.0501							324.94	87.92							13	OK
218	1064	A0A3Q7TJ93;A0A3Q2H1I0	protein arginine N-methyltransferase 1 isoform X3 OS=Vulpes vulpes OX=9627 GN=PRMT1 PE=4 SV=1 - [A0A3Q7TJ93_VULVU]	39.9	5.6	347	0.0691824	0.11797	0.4496	18	13	13	22	False	13	1							21	1							0.4496	0.0519							324.94	87.92							13	OK
218	1064	A0A5F4CSB5	Protein arginine methyltransferase 1 OS=Canis lupus familiaris OX=9615 GN=PRMT1 PE=4 SV=1 - [A0A5F4CSB5_CANLF]	61.9	5.92	552	0.0691824	0.11797	0.2826	18	13	13	22	False	13	1							21	1							0.2826	0.0326							324.94	87.92							13	OK
218	1064	A0A8C0LFV5	Protein arginine methyltransferase 1 OS=Canis lupus dingo OX=286419 GN=PRMT1 PE=4 SV=1 - [A0A8C0LFV5_CANLU]	42	6.16	367	0.0691824	0.11797	0.4251	18	13	13	21	False	13								21								0.4251								324.94								13	OK
218	1064	A0A8C4L8R0	Protein arginine methyltransferase 1 OS=Equus asinus asinus OX=83772 GN=PRMT1 PE=4 SV=1 - [A0A8C4L8R0_EQUAS]	41.7	5.43	367	0.0691824	0.11797	0.4251	18	13	13	21	False	13								21								0.4251								324.94								13	OK
218	1064	A0A8C4L9V6	Protein arginine methyltransferase 1 OS=Equus asinus asinus OX=83772 GN=PRMT1 PE=4 SV=1 - [A0A8C4L9V6_EQUAS]	39.8	5.6	346	0.0691824	0.11797	0.4509	18	13	13	21	False	13								21								0.4509								324.94								13	OK
218	1064	A0A5F5PLU6	Protein arginine methyltransferase 1 OS=Equus caballus OX=9796 GN=PRMT1 PE=4 SV=1 - [A0A5F5PLU6_HORSE]	42.4	5.43	371	0.0691824	0.11797	0.4205	18	13	13	22	False	13	1							21	1							0.4205	0.0485							324.94	87.92							13	OK
219	1072	A0A2P4T0C9	DNA replication licensing factor MCM2 (Fragment) OS=Bambusicola thoracicus OX=9083 GN=CIB84_006429 PE=3 SV=1 - [A0A2P4T0C9_BAMTH]	100	5.3	886	0.0248307	0.0423413	0.2483	9	13	2	22	True	13	2							20	2							0.2483	0.0418							363.02	137.83							13	Master
219	1072	F1NB20	DNA replication licensing factor MCM2 OS=Gallus gallus OX=9031 GN=MCM2 PE=3 SV=2 - [F1NB20_CHICK]	105	5.57	929	0.0248307	0.0423413	0.2368	9	13	2	22	False	13	2							20	2							0.2368	0.0398							363.02	137.83							13	OK
219	1072	A0A851NLX5	DNA replication licensing factor MCM2 (Fragment) OS=Penelope pileata OX=1118817 GN=Mcm2 PE=3 SV=1 - [A0A851NLX5_9GALL]	100.3	5.35	889	0.0248307	0.0423413	0.2475	9	13	2	20	False	13								20								0.2475								363.02								13	OK
219	1072	A0A8B9RPN7	Minichromosome maintenance complex component 2 OS=Accipiter nisus OX=211598 PE=4 SV=1 - [A0A8B9RPN7_9AVES]	100.1	5.33	888	0.0248307	0.0423413	0.2477	9	13	2	20	False	13								20								0.2477								363.02								13	OK
219	1072	A0A8C3LYV1	Minichromosome maintenance complex component 2 OS=Chrysolophus pictus OX=9089 PE=4 SV=1 - [A0A8C3LYV1_CHRPC]	100.3	5.34	888	0.0248307	0.0423413	0.2477	9	13	2	20	False	13								20								0.2477								363.02								13	OK
219	1072	A0A8C2TQ08;UPI000776D5BD	Minichromosome maintenance complex component 2 OS=Coturnix japonica OX=93934 GN=MCM2 PE=4 SV=1 - [A0A8C2TQ08_COTJA]	100.3	5.3	888	0.0248307	0.0423413	0.2477	9	13	2	22	False	13	2							20	2							0.2477	0.0417							363.02	137.83							13	OK
219	1072	A0A669P0H3	DNA replication licensing factor MCM2 OS=Phasianus colchicus OX=9054 PE=3 SV=1 - [A0A669P0H3_PHACC]	100.3	5.34	888	0.0248307	0.0423413	0.2477	9	13	2	22	False	13	2							20	2							0.2477	0.0417							363.02	137.83							13	OK
219	1072	G3UP98;UPI000549DF9E	DNA replication licensing factor MCM2 OS=Meleagris gallopavo OX=9103 GN=MCM2 PE=3 SV=2 - [G3UP98_MELGA]	100.2	5.34	888	0.0248307	0.0423413	0.2477	9	13	2	22	False	13	2							20	2							0.2477	0.0417							363.02	137.83							13	OK
219	1072	A0A8C9LBV9	Minichromosome maintenance complex component 2 OS=Pavo cristatus OX=9049 PE=4 SV=1 - [A0A8C9LBV9_PAVCR]	100.3	5.34	888	0.0248307	0.0423413	0.2477	9	13	2	20	False	13								20								0.2477								363.02								13	OK
[truncated: 64,076 more rows]

## Sheet: ZH576C_11.4mg
Prot Group		Accession	Description	MW [kDa]	calc. pI	# AAs	SAF	NSAF (%)	Sum(Coverage)	Sum(# Proteins)	Sum(# Peptides)	Sum(# Unique Peptides)	Sum(# PSMs)	Is Master Protein	# Peptides A16	# Peptides A18	# Peptides B16	# Peptides B18	# Peptides C16	# Peptides C18	# Peptides D16	# Peptides D18	# PSM A16	# PSM A18	# PSM B16	# PSM B18	# PSM C16	# PSM C18	# PSM D16	# PSM D18	Coverage A16	Coverage A18	Coverage B16	Coverage B18	Coverage C16	Coverage C18	Coverage D16	Coverage D18	Score A16	Score A18	Score B16	Score B18	Score C16	Score C18	Score D16	Score D18	Group #Peptides	Is Prot OK?
[truncated: 11,335 more rows]

[truncated: 4 more sheets: NSZ120C_23.6mg, Blank1, Blank2, Blank3]
